# Supplementary material for: Bounds to electron spin qubit variability for scalable CMOS architectures
Source: Nat Commun. 2024 May 20;15:4299. doi: 10.1038/s41467-024-48557-x (PMC11106088; doi:10.1038/s41467-024-48557-x)
Supplement: Supplementary file 3 — Source Data [file 41467_2024_48557_MOESM3_ESM.zip]

Archive with 84 entries (58 files):
- SourceData/SourceData/
- SourceData/SourceData/Figure1/
- SourceData/SourceData/Figure1/Fig1e/
- SourceData/SourceData/Figure1/Fig1e/SiO2_EdgeInterface.csv
- SourceData/SourceData/Figure1/Fig1e/TEM.csv
- SourceData/SourceData/Figure1/Fig1hi/
- SourceData/SourceData/Figure1/Fig1hi/PSD_DeviceT1.csv
- SourceData/SourceData/Figure1/Fig1hi/PSD_DeviceT2.csv
- SourceData/SourceData/Figure1/Fig1hi/PSD_GeneratedSurface.csv
- SourceData/SourceData/Figure1/Fig1hi/RMS_DeviceT1.csv
- SourceData/SourceData/Figure1/Fig1hi/RMS_DeviceT2.csv
- SourceData/SourceData/Figure1/Fig1hi/RMS_DeviceT3.csv
- SourceData/SourceData/Figure1/Fig1hi/RMS_DeviceT4.csv
- SourceData/SourceData/Figure1/Fig1hi/RMS_DeviceT5.csv
- SourceData/SourceData/Figure1/Fig1hi/RMS_DeviceT6.csv
- SourceData/SourceData/Figure1/Fig1hi/RMS_GeneratedSurface.csv
- SourceData/SourceData/Figure2/
- SourceData/SourceData/Figure2/Fig2f/
- SourceData/SourceData/Figure2/Fig2f/DeviceF.csv
- SourceData/SourceData/Figure2/Fig2f/ExperimentPaper.csv
- SourceData/SourceData/Figure2/Fig2f/InsetFig2f.csv
- SourceData/SourceData/Figure2/Fig2f/ValleySimulations.csv
- SourceData/SourceData/Figure2/fig2g/
- SourceData/SourceData/Figure2/fig2g/Fig2g.csv
- SourceData/SourceData/Figure3/
- SourceData/SourceData/Figure3/Fig3a/
- SourceData/SourceData/Figure3/Fig3a/A11.csv
- SourceData/SourceData/Figure3/Fig3a/A13.csv
- SourceData/SourceData/Figure3/Fig3a/A31.csv
- SourceData/SourceData/Figure3/Fig3a/B.csv
- SourceData/SourceData/Figure3/Fig3a/C.csv
- SourceData/SourceData/Figure3/Fig3a/D.csv
- SourceData/SourceData/Figure3/Fig3a/E.csv
- SourceData/SourceData/Figure3/Fig3a/Simulations.csv
- SourceData/SourceData/Figure3/Fig3b/
- SourceData/SourceData/Figure3/Fig3b/A11Q1.csv
- SourceData/SourceData/Figure3/Fig3b/A11Q2.csv
- SourceData/SourceData/Figure3/Fig3b/A13Q1.csv
- SourceData/SourceData/Figure3/Fig3b/A13Q2.csv
- SourceData/SourceData/Figure3/Fig3b/A31Q1.csv
- SourceData/SourceData/Figure3/Fig3b/A31Q2.csv
- SourceData/SourceData/Figure3/Fig3b/BQ1.csv
- SourceData/SourceData/Figure3/Fig3b/BQ2.csv
- SourceData/SourceData/Figure3/Fig3b/DQ1.csv
- SourceData/SourceData/Figure3/Fig3b/DQ2.csv
- SourceData/SourceData/Figure3/Fig3b/EQ1.csv
- SourceData/SourceData/Figure3/Fig3b/EQ2.csv
- SourceData/SourceData/Figure3/Fig3b/Simulations.csv
- SourceData/SourceData/Figure3/Fig3c/
- SourceData/SourceData/Figure3/Fig3c/Fig3c_beta.csv
- SourceData/SourceData/Figure3/Fig3d/
- SourceData/SourceData/Figure3/Fig3d/Fig3d_alpha.csv
- SourceData/SourceData/Figure3/Fig3e/
- SourceData/SourceData/Figure3/Fig3e/FlatSimulations.csv
- SourceData/SourceData/Figure3/Fig3e/RoughnessVariations.csv
- SourceData/SourceData/Figure3/Fig3f/
- SourceData/SourceData/Figure3/Fig3f/Fig3f_100.csv
- SourceData/SourceData/Figure3/Fig3f/Fig3f_110.csv
- SourceData/SourceData/Figure3/Fig3g/
- SourceData/SourceData/Figure3/Fig3g/Fig3g_100.csv
- SourceData/SourceData/Figure4/
- SourceData/SourceData/Figure4/Fig4a/
- SourceData/SourceData/Figure4/Fig4a/trapConfiguration.csv
- SourceData/SourceData/Figure4/Fig4c/
- SourceData/SourceData/Figure4/Fig4c/Fig4c.csv
- SourceData/SourceData/Figure4/Fig4d/
- SourceData/SourceData/Figure4/Fig4d/Fig4d.csv
- SourceData/SourceData/Figure4/Fig4e/
- SourceData/SourceData/Figure4/Fig4e/Fig4e.csv
- SourceData/SourceData/Figure4/Fig4f/
- SourceData/SourceData/Figure4/Fig4f/Fig4f.csv
- SourceData/SourceData/Figure5/
- SourceData/SourceData/Figure5/fig5b/
- SourceData/SourceData/Figure5/fig5b/Fig5b.csv
- SourceData/SourceData/Figure5/fig5d/
- SourceData/SourceData/Figure5/fig5d/DeviceA11.csv
- SourceData/SourceData/Figure5/fig5d/DeviceA31.csv
- SourceData/SourceData/Figure5/fig5d/DeviceC.csv
- SourceData/SourceData/Figure5/fig5d/Fig5d_SimulationData.csv
- SourceData/SourceData/Figure5/fig5f/
- SourceData/SourceData/Figure5/fig5f/Fig5f_SimulationData.csv
- SourceData/SourceData/Figure5/fig5g/
- SourceData/SourceData/Figure5/fig5g/Fig5g_ExperimentalData.csv
- SourceData/SourceData/Figure5/fig5g/Fig5g_SimulationData.csv
