# Supplementary material for: Bounds to electron spin qubit variability for scalable CMOS architectures
Source: Nat Commun. 2024 May 20;15:4299. doi: 10.1038/s41467-024-48557-x (PMC11106088; doi:10.1038/s41467-024-48557-x)
Supplement: Supplementary file 3 — Source Data [file 41467_2024_48557_MOESM3_ESM.zip › SourceData/SourceData/Figure1/Fig1e/SiO2_EdgeInterface.csv]

x (nm)	SiO2 interface (nm)
0	3.80184331797235
0.0230414746543779	3.77880184331797
0.0460829493087558	3.77880184331797
0.0691244239631336	3.77880184331797
0.0921658986175115	3.77880184331797
0.115207373271889	3.77880184331797
0.138248847926267	3.77880184331797
0.161290322580645	3.80184331797235
0.184331797235023	3.80184331797235
0.207373271889401	3.82488479262673
0.230414746543779	3.84792626728111
0.253456221198157	3.84792626728111
0.276497695852535	3.87096774193548
0.299539170506912	3.89400921658986
0.32258064516129	3.91705069124424
0.345622119815668	3.94009216589862
0.368663594470046	3.94009216589862
0.391705069124424	3.963133640553
0.414746543778802	3.963133640553
0.43778801843318	3.963133640553
0.460829493087558	3.963133640553
0.483870967741935	3.963133640553
0.506912442396313	3.94009216589862
0.529953917050691	3.94009216589862
0.552995391705069	3.91705069124424
0.576036866359447	3.91705069124424
0.599078341013825	3.89400921658986
0.622119815668203	3.89400921658986
0.645161290322581	3.89400921658986
0.668202764976959	3.87096774193548
0.691244239631336	3.87096774193548
0.714285714285714	3.87096774193548
0.737327188940092	3.87096774193548
0.76036866359447	3.87096774193548
0.783410138248848	3.87096774193548
0.806451612903226	3.87096774193548
0.829493087557604	3.87096774193548
0.852534562211982	3.87096774193548
0.875576036866359	3.87096774193548
0.898617511520737	3.89400921658986
0.921658986175115	3.89400921658986
0.944700460829493	3.91705069124424
0.967741935483871	3.91705069124424
0.990783410138249	3.94009216589862
1.01382488479263	3.963133640553
1.036866359447	3.963133640553
1.05990783410138	3.98617511520737
1.08294930875576	4.00921658986175
1.10599078341014	4.03225806451613
1.12903225806452	4.03225806451613
1.15207373271889	4.05529953917051
1.17511520737327	4.07834101382489
1.19815668202765	4.07834101382489
1.22119815668203	4.10138248847926
1.24423963133641	4.12442396313364
1.26728110599078	4.14746543778802
1.29032258064516	4.14746543778802
1.31336405529954	4.1705069124424
1.33640552995392	4.1705069124424
1.35944700460829	4.19354838709677
1.38248847926267	4.19354838709677
1.40552995391705	4.21658986175115
1.42857142857143	4.21658986175115
1.45161290322581	4.21658986175115
1.47465437788018	4.21658986175115
1.49769585253456	4.23963133640553
1.52073732718894	4.23963133640553
1.54377880184332	4.23963133640553
1.5668202764977	4.23963133640553
1.58986175115207	4.21658986175115
1.61290322580645	4.21658986175115
1.63594470046083	4.21658986175115
1.65898617511521	4.21658986175115
1.68202764976959	4.19354838709677
1.70506912442396	4.19354838709677
1.72811059907834	4.1705069124424
1.75115207373272	4.1705069124424
1.7741935483871	4.14746543778802
1.79723502304147	4.14746543778802
1.82027649769585	4.12442396313364
1.84331797235023	4.10138248847926
1.86635944700461	4.07834101382489
1.88940092165899	4.07834101382489
1.91244239631336	4.05529953917051
1.93548387096774	4.03225806451613
1.95852534562212	4.00921658986175
1.9815668202765	3.98617511520737
2.00460829493088	3.963133640553
2.02764976958525	3.94009216589862
2.05069124423963	3.90937019969278
2.07373271889401	3.87864823348694
2.09677419354839	3.84792626728111
2.11981566820277	3.82488479262673
2.14285714285714	3.82488479262673
2.16589861751152	3.80184331797235
2.1889400921659	3.80184331797235
2.21198156682028	3.80184331797235
2.23502304147465	3.77880184331797
2.25806451612903	3.77880184331797
2.28110599078341	3.77880184331797
2.30414746543779	3.80184331797235
2.32718894009217	3.80184331797235
2.35023041474654	3.80184331797235
2.37327188940092	3.82488479262673
2.3963133640553	3.82488479262673
2.41935483870968	3.84792626728111
2.44239631336406	3.84792626728111
2.46543778801843	3.87096774193548
2.48847926267281	3.87096774193548
2.51152073732719	3.89400921658986
2.53456221198157	3.89400921658986
2.55760368663594	3.91705069124424
2.58064516129032	3.91705069124424
2.6036866359447	3.94009216589862
2.62672811059908	3.94009216589862
2.64976958525346	3.94009216589862
2.67281105990783	3.94009216589862
2.69585253456221	3.963133640553
2.71889400921659	3.963133640553
2.74193548387097	3.963133640553
2.76497695852535	3.98617511520737
2.78801843317972	3.98617511520737
2.8110599078341	3.98617511520737
2.83410138248848	4.00921658986175
2.85714285714286	4.00921658986175
2.88018433179723	4.00921658986175
2.90322580645161	4.03225806451613
2.92626728110599	4.03225806451613
2.94930875576037	4.05529953917051
2.97235023041475	4.05529953917051
2.99539170506912	4.07834101382489
3.0184331797235	4.07834101382489
3.04147465437788	4.10138248847926
3.06451612903226	4.10138248847926
3.08755760368664	4.12442396313364
3.11059907834101	4.12442396313364
3.13364055299539	4.14746543778802
3.15668202764977	4.14746543778802
3.17972350230415	4.14746543778802
3.20276497695853	4.14746543778802
3.2258064516129	4.14746543778802
3.24884792626728	4.1705069124424
3.27188940092166	4.1705069124424
3.29493087557604	4.1705069124424
3.31797235023042	4.1705069124424
3.34101382488479	4.1705069124424
3.36405529953917	4.1705069124424
3.38709677419355	4.1705069124424
3.41013824884793	4.1705069124424
3.4331797235023	4.1705069124424
3.45622119815668	4.1705069124424
3.47926267281106	4.14746543778802
3.50230414746544	4.14746543778802
3.52534562211982	4.14746543778802
3.54838709677419	4.14746543778802
3.57142857142857	4.12442396313364
3.59447004608295	4.12442396313364
3.61751152073733	4.12442396313364
3.64055299539171	4.10138248847926
3.66359447004608	4.10138248847926
3.68663594470046	4.10138248847926
3.70967741935484	4.10138248847926
3.73271889400922	4.07834101382489
3.75576036866359	4.07834101382489
3.77880184331797	4.07834101382489
3.80184331797235	4.05529953917051
3.82488479262673	4.05529953917051
3.84792626728111	4.05529953917051
3.87096774193548	4.05529953917051
3.89400921658986	4.05529953917051
3.91705069124424	4.05529953917051
3.94009216589862	4.05529953917051
3.963133640553	4.05529953917051
3.98617511520737	4.05529953917051
4.00921658986175	4.07834101382489
4.03225806451613	4.07834101382489
4.05529953917051	4.07834101382489
4.07834101382489	4.10138248847926
4.10138248847926	4.12442396313364
4.12442396313364	4.12442396313364
4.14746543778802	4.13347597103358
4.1705069124424	4.14252797893351
4.19354838709677	4.15157998683344
4.21658986175115	4.16063199473338
4.23963133640553	4.16968400263331
4.26267281105991	4.17873601053325
4.28571428571429	4.18778801843318
4.30875576036866	4.19684002633311
4.33179723502304	4.20589203423305
4.35483870967742	4.21494404213298
4.3778801843318	4.22399605003292
4.40092165898618	4.23304805793285
4.42396313364055	4.24210006583279
4.44700460829493	4.25115207373272
4.47004608294931	4.26020408163265
4.49308755760369	4.26925608953259
4.51612903225806	4.27830809743252
4.53917050691244	4.28736010533246
4.56221198156682	4.29641211323239
4.5852534562212	4.30546412113232
4.60829493087558	4.31451612903226
4.63133640552995	4.32356813693219
4.65437788018433	4.33262014483213
4.67741935483871	4.34167215273206
4.70046082949309	4.350724160632
4.72350230414747	4.35977616853193
4.74654377880184	4.36882817643186
4.76958525345622	4.3778801843318
4.7926267281106	4.3778801843318
4.81566820276498	4.35483870967742
4.83870967741935	4.35483870967742
4.86175115207373	4.33179723502304
4.88479262672811	4.30875576036866
4.90783410138249	4.28571428571429
4.93087557603687	4.26267281105991
4.95391705069124	4.23963133640553
4.97695852534562	4.21658986175115
5	4.19354838709677
5.02304147465438	4.1705069124424
5.04608294930876	4.14746543778802
5.06912442396313	4.12442396313364
5.09216589861751	4.12442396313364
5.11520737327189	4.10138248847926
5.13824884792627	4.10138248847926
5.16129032258065	4.10138248847926
5.18433179723502	4.10138248847926
5.2073732718894	4.10138248847926
5.23041474654378	4.10138248847926
5.25345622119816	4.10138248847926
5.27649769585253	4.10138248847926
5.29953917050691	4.10138248847926
5.32258064516129	4.10138248847926
5.34562211981567	4.12442396313364
5.36866359447005	4.12442396313364
5.39170506912442	4.12442396313364
5.4147465437788	4.12442396313364
5.43778801843318	4.14746543778802
5.46082949308756	4.14746543778802
5.48387096774194	4.14746543778802
5.50691244239631	4.1705069124424
5.52995391705069	4.1705069124424
5.55299539170507	4.19354838709677
5.57603686635945	4.21658986175115
5.59907834101383	4.21658986175115
5.6221198156682	4.23963133640553
5.64516129032258	4.26267281105991
5.66820276497696	4.28571428571429
5.69124423963134	4.30875576036866
5.71428571428571	4.33179723502304
5.73732718894009	4.35483870967742
5.76036866359447	4.3778801843318
5.78341013824885	4.37487477459427
5.80645161290323	4.37186936485674
5.8294930875576	4.36886395511921
5.85253456221198	4.36585854538169
5.87557603686636	4.36285313564416
5.89861751152074	4.35984772590663
5.92165898617511	4.3568423161691
5.94470046082949	4.35383690643158
5.96774193548387	4.35083149669405
5.99078341013825	4.34782608695652
6.01382488479263	4.34482067721899
6.03686635944701	4.34181526748147
6.05990783410138	4.33880985774394
6.08294930875576	4.33580444800641
6.10599078341014	4.33279903826888
6.12903225806452	4.32979362853136
6.15207373271889	4.32678821879383
6.17511520737327	4.3237828090563
6.19815668202765	4.32077739931877
6.22119815668203	4.31777198958125
6.24423963133641	4.31476657984372
6.26728110599078	4.31176117010619
6.29032258064516	4.30875576036866
6.31336405529954	4.30575035063114
6.33640552995392	4.30274494089361
6.3594470046083	4.29973953115608
6.38248847926267	4.29673412141855
6.40552995391705	4.29372871168103
6.42857142857143	4.2907233019435
6.45161290322581	4.28771789220597
6.47465437788018	4.28471248246844
6.49769585253456	4.28170707273092
6.52073732718894	4.27870166299339
6.54377880184332	4.27569625325586
6.5668202764977	4.27269084351833
6.58986175115207	4.26968543378081
6.61290322580645	4.26668002404328
6.63594470046083	4.26367461430575
6.65898617511521	4.26066920456822
6.68202764976959	4.2576637948307
6.70506912442396	4.25465838509317
6.72811059907834	4.25165297535564
6.75115207373272	4.24864756561811
6.7741935483871	4.24564215588059
6.79723502304148	4.24263674614306
6.82027649769585	4.23963133640553
6.84331797235023	4.21658986175115
6.86635944700461	4.19354838709677
6.88940092165899	4.1705069124424
6.91244239631336	4.14746543778802
6.93548387096774	4.14746543778802
6.95852534562212	4.12442396313364
6.9815668202765	4.10138248847926
7.00460829493088	4.07834101382489
7.02764976958525	4.07834101382489
7.05069124423963	4.05529953917051
7.07373271889401	4.05529953917051
7.09677419354839	4.05529953917051
7.11981566820277	4.03225806451613
7.14285714285714	4.03225806451613
7.16589861751152	4.03225806451613
7.1889400921659	4.03225806451613
7.21198156682028	4.03225806451613
7.23502304147465	4.05529953917051
7.25806451612903	4.05529953917051
7.28110599078341	4.05529953917051
7.30414746543779	4.05529953917051
7.32718894009217	4.07834101382489
7.35023041474654	4.07834101382489
7.37327188940092	4.07834101382489
7.3963133640553	4.10138248847926
7.41935483870968	4.10138248847926
7.44239631336406	4.10138248847926
7.46543778801843	4.10138248847926
7.48847926267281	4.10138248847926
7.51152073732719	4.10138248847926
7.53456221198157	4.07834101382489
7.55760368663594	4.07834101382489
7.58064516129032	4.05529953917051
7.6036866359447	4.05529953917051
7.62672811059908	4.05529953917051
7.64976958525346	4.03225806451613
7.67281105990783	4.03225806451613
7.69585253456221	4.00921658986175
7.71889400921659	4.00921658986175
7.74193548387097	4.00921658986175
7.76497695852535	3.98617511520737
7.78801843317972	3.98617511520737
7.8110599078341	3.98617511520737
7.83410138248848	3.98617511520737
7.85714285714286	3.98617511520737
7.88018433179724	4.00921658986175
7.90322580645161	4.00921658986175
7.92626728110599	4.03225806451613
7.94930875576037	4.05529953917051
7.97235023041475	4.10138248847926
7.99539170506913	4.14746543778802
8.0184331797235	4.19354838709677
8.04147465437788	4.23963133640553
8.06451612903226	4.28571428571429
8.08755760368664	4.33179723502304
8.11059907834101	4.3778801843318
8.13364055299539	4.35483870967742
8.15668202764977	4.30875576036866
8.17972350230415	4.26267281105991
8.20276497695852	4.21658986175115
8.2258064516129	4.1705069124424
8.24884792626728	4.12442396313364
8.27188940092166	4.07834101382489
8.29493087557604	4.03225806451613
8.31797235023041	3.98617511520737
8.34101382488479	3.94009216589862
8.36405529953917	3.89400921658986
8.38709677419355	3.84792626728111
8.41013824884793	3.82488479262673
8.4331797235023	3.80184331797235
8.45622119815668	3.77880184331797
8.47926267281106	3.75576036866359
8.50230414746544	3.75576036866359
8.52534562211982	3.73271889400922
8.54838709677419	3.73271889400922
8.57142857142857	3.73271889400922
8.59447004608295	3.73271889400922
8.61751152073733	3.70967741935484
8.6405529953917	3.70967741935484
8.66359447004608	3.70967741935484
8.68663594470046	3.70967741935484
8.70967741935484	3.70967741935484
8.73271889400922	3.70967741935484
8.75576036866359	3.70967741935484
8.77880184331797	3.70967741935484
8.80184331797235	3.70967741935484
8.82488479262673	3.70967741935484
8.84792626728111	3.70967741935484
8.87096774193548	3.70967741935484
8.89400921658986	3.70967741935484
8.91705069124424	3.70967741935484
8.94009216589862	3.70967741935484
8.963133640553	3.70967741935484
8.98617511520737	3.70967741935484
9.00921658986175	3.70967741935484
9.03225806451613	3.70967741935484
9.05529953917051	3.70967741935484
9.07834101382488	3.70967741935484
9.10138248847926	3.68663594470046
9.12442396313364	3.68663594470046
9.14746543778802	3.68663594470046
9.1705069124424	3.66359447004608
9.19354838709677	3.66359447004608
9.21658986175115	3.66359447004608
9.23963133640553	3.64055299539171
9.26267281105991	3.64055299539171
9.28571428571429	3.61751152073733
9.30875576036866	3.61751152073733
9.33179723502304	3.61751152073733
9.35483870967742	3.59447004608295
9.3778801843318	3.59447004608295
9.40092165898618	3.57142857142857
9.42396313364055	3.57142857142857
9.44700460829493	3.57142857142857
9.47004608294931	3.54838709677419
9.49308755760369	3.54838709677419
9.51612903225807	3.54838709677419
9.53917050691244	3.54838709677419
9.56221198156682	3.54838709677419
9.5852534562212	3.54838709677419
9.60829493087557	3.54838709677419
9.63133640552995	3.54838709677419
9.65437788018433	3.54838709677419
9.67741935483871	3.57142857142857
9.70046082949309	3.57142857142857
9.72350230414747	3.57142857142857
9.74654377880184	3.59447004608295
9.76958525345622	3.59447004608295
9.7926267281106	3.61751152073733
9.81566820276498	3.61751152073733
9.83870967741936	3.61751152073733
9.86175115207373	3.61751152073733
9.88479262672811	3.59447004608295
9.90783410138249	3.59447004608295
9.93087557603687	3.59447004608295
9.95391705069125	3.59447004608295
9.97695852534562	3.59447004608295
10	3.61751152073733
10.0230414746544	3.61751152073733
10.0460829493088	3.61751152073733
10.0691244239631	3.64055299539171
10.0921658986175	3.64055299539171
10.1152073732719	3.66359447004608
10.1382488479263	3.66359447004608
10.1612903225806	3.68663594470046
10.184331797235	3.70967741935484
10.2073732718894	3.73271889400922
10.2304147465438	3.75576036866359
10.2534562211982	3.77880184331797
10.2764976958525	3.80184331797235
10.2995391705069	3.83256528417819
10.3225806451613	3.86328725038402
10.3456221198157	3.89400921658986
10.36866359447	3.91705069124424
10.3917050691244	3.91705069124424
10.4147465437788	3.94009216589862
10.4377880184332	3.94009216589862
10.4608294930876	3.94009216589862
10.4838709677419	3.94009216589862
10.5069124423963	3.94009216589862
10.5299539170507	3.94009216589862
10.5529953917051	3.94009216589862
10.5760368663594	3.94009216589862
10.5990783410138	3.94009216589862
10.6221198156682	3.94009216589862
10.6451612903226	3.963133640553
10.668202764977	3.963133640553
10.6912442396313	3.963133640553
10.7142857142857	3.963133640553
10.7373271889401	3.963133640553
10.7603686635945	3.98617511520737
10.7834101382488	3.98617511520737
10.8064516129032	3.98617511520737
10.8294930875576	4.00921658986175
10.852534562212	4.00921658986175
10.8755760368664	4.03225806451613
10.8986175115207	4.03225806451613
10.9216589861751	4.05529953917051
10.9447004608295	4.07834101382489
10.9677419354839	4.10138248847926
10.9907834101382	4.08090117767537
11.0138248847926	4.06041986687148
11.036866359447	4.03993855606759
11.0599078341014	4.0194572452637
11.0829493087558	3.99897593445981
11.1059907834101	3.97849462365591
11.1290322580645	3.95801331285202
11.1520737327189	3.93753200204813
11.1751152073733	3.91705069124424
11.1981566820277	3.89400921658986
11.221198156682	3.87096774193548
11.2442396313364	3.84792626728111
11.2672811059908	3.82488479262673
11.2903225806452	3.82488479262673
11.3133640552995	3.80184331797235
11.3364055299539	3.80184331797235
11.3594470046083	3.80184331797235
11.3824884792627	3.77880184331797
11.405529953917	3.77880184331797
11.4285714285714	3.77880184331797
11.4516129032258	3.77880184331797
11.4746543778802	3.77880184331797
11.4976958525346	3.80184331797235
11.5207373271889	3.80184331797235
11.5437788018433	3.80184331797235
11.5668202764977	3.80184331797235
11.5898617511521	3.80184331797235
11.6129032258065	3.80184331797235
11.6359447004608	3.82488479262673
11.6589861751152	3.82488479262673
11.6820276497696	3.82488479262673
11.705069124424	3.82488479262673
11.7281105990783	3.84792626728111
11.7511520737327	3.84792626728111
11.7741935483871	3.84792626728111
11.7972350230415	3.84792626728111
11.8202764976959	3.84792626728111
11.8433179723502	3.84792626728111
11.8663594470046	3.84792626728111
11.889400921659	3.84792626728111
11.9124423963134	3.84792626728111
11.9354838709677	3.84792626728111
11.9585253456221	3.84792626728111
11.9815668202765	3.82488479262673
12.0046082949309	3.82488479262673
12.0276497695853	3.82488479262673
12.0506912442396	3.82488479262673
12.073732718894	3.80184331797235
12.0967741935484	3.80184331797235
12.1198156682028	3.80184331797235
12.1428571428571	3.77880184331797
12.1658986175115	3.77880184331797
12.1889400921659	3.77880184331797
12.2119815668203	3.75576036866359
12.2350230414747	3.75576036866359
12.258064516129	3.75576036866359
12.2811059907834	3.75576036866359
12.3041474654378	3.75576036866359
12.3271889400922	3.75576036866359
12.3502304147465	3.75576036866359
12.3732718894009	3.75576036866359
12.3963133640553	3.75576036866359
12.4193548387097	3.77880184331797
12.4423963133641	3.77880184331797
12.4654377880184	3.80184331797235
12.4884792626728	3.80184331797235
12.5115207373272	3.82488479262673
12.5345622119816	3.82488479262673
12.5576036866359	3.84792626728111
12.5806451612903	3.87096774193548
12.6036866359447	3.89400921658986
12.6267281105991	3.89400921658986
12.6497695852535	3.91705069124424
12.6728110599078	3.91705069124424
12.6958525345622	3.94009216589862
12.7188940092166	3.94009216589862
12.741935483871	3.94009216589862
12.7649769585253	3.94009216589862
12.7880184331797	3.963133640553
12.8110599078341	3.963133640553
12.8341013824885	3.963133640553
12.8571428571429	3.963133640553
12.8801843317972	3.963133640553
12.9032258064516	3.963133640553
12.926267281106	3.963133640553
12.9493087557604	3.963133640553
12.9723502304147	3.963133640553
12.9953917050691	3.963133640553
13.0184331797235	3.963133640553
13.0414746543779	3.963133640553
13.0645161290323	3.963133640553
13.0875576036866	3.963133640553
13.110599078341	3.963133640553
13.1336405529954	3.963133640553
13.1566820276498	3.98617511520737
13.1797235023041	3.98617511520737
13.2027649769585	3.98617511520737
13.2258064516129	3.98617511520737
13.2488479262673	3.98617511520737
13.2718894009217	3.98617511520737
13.294930875576	3.98617511520737
13.3179723502304	3.98617511520737
13.3410138248848	3.98617511520737
13.3640552995392	3.98617511520737
13.3870967741935	3.98617511520737
13.4101382488479	3.98617511520737
13.4331797235023	3.98617511520737
13.4562211981567	3.963133640553
13.4792626728111	3.963133640553
13.5023041474654	3.963133640553
13.5253456221198	3.963133640553
13.5483870967742	3.963133640553
13.5714285714286	3.963133640553
13.594470046083	3.963133640553
13.6175115207373	3.963133640553
13.6405529953917	3.963133640553
13.6635944700461	3.98617511520737
13.6866359447005	3.98617511520737
13.7096774193548	3.98617511520737
13.7327188940092	4.00921658986175
13.7557603686636	4.00921658986175
13.778801843318	4.00921658986175
13.8018433179724	4.03225806451613
13.8248847926267	4.03225806451613
13.8479262672811	4.03225806451613
13.8709677419355	4.03225806451613
13.8940092165899	4.05529953917051
13.9170506912442	4.05529953917051
13.9400921658986	4.05529953917051
13.963133640553	4.05529953917051
13.9861751152074	4.07834101382489
14.0092165898618	4.07834101382489
14.0322580645161	4.07834101382489
14.0552995391705	4.07834101382489
14.0783410138249	4.07834101382489
14.1013824884793	4.05529953917051
14.1244239631336	4.05529953917051
14.147465437788	4.05529953917051
14.1705069124424	4.03225806451613
14.1935483870968	4.03225806451613
14.2165898617512	4.00921658986175
14.2396313364055	4.00921658986175
14.2626728110599	3.98617511520737
14.2857142857143	3.963133640553
14.3087557603687	3.963133640553
14.331797235023	3.94009216589862
14.3548387096774	3.94009216589862
14.3778801843318	3.91705069124424
14.4009216589862	3.91705069124424
14.4239631336406	3.89400921658986
14.4470046082949	3.89400921658986
14.4700460829493	3.89400921658986
14.4930875576037	3.89400921658986
14.5161290322581	3.89400921658986
14.5391705069124	3.89400921658986
14.5622119815668	3.89400921658986
14.5852534562212	3.89400921658986
14.6082949308756	3.89400921658986
14.63133640553	3.91705069124424
14.6543778801843	3.91705069124424
14.6774193548387	3.91705069124424
14.7004608294931	3.94009216589862
14.7235023041475	3.94009216589862
14.7465437788018	3.94009216589862
14.7695852534562	3.963133640553
14.7926267281106	3.963133640553
14.815668202765	3.963133640553
14.8387096774194	3.98617511520737
14.8617511520737	3.98617511520737
14.8847926267281	3.98617511520737
14.9078341013825	3.98617511520737
14.9308755760369	4.00921658986175
14.9539170506912	4.00921658986175
14.9769585253456	4.00921658986175
15	4.00921658986175
15.0230414746544	4.00921658986175
15.0460829493088	4.00921658986175
15.0691244239631	4.00921658986175
15.0921658986175	3.98617511520737
15.1152073732719	3.98617511520737
15.1382488479263	3.98617511520737
15.1612903225806	3.98617511520737
15.184331797235	3.98617511520737
15.2073732718894	3.98617511520737
15.2304147465438	3.98617511520737
15.2534562211982	3.98617511520737
15.2764976958525	3.98617511520737
15.2995391705069	3.98617511520737
15.3225806451613	3.98617511520737
15.3456221198157	4.00921658986175
15.36866359447	4.00921658986175
15.3917050691244	4.03225806451613
15.4147465437788	4.03225806451613
15.4377880184332	4.05529953917051
15.4608294930876	4.05529953917051
15.4838709677419	4.07834101382489
15.5069124423963	4.07834101382489
15.5299539170507	4.10138248847926
15.5529953917051	4.10138248847926
15.5760368663594	4.10138248847926
15.5990783410138	4.12442396313364
15.6221198156682	4.12442396313364
15.6451612903226	4.12442396313364
15.668202764977	4.12442396313364
15.6912442396313	4.12442396313364
15.7142857142857	4.12442396313364
15.7373271889401	4.12442396313364
15.7603686635945	4.12442396313364
15.7834101382488	4.12442396313364
15.8064516129032	4.12442396313364
15.8294930875576	4.12442396313364
15.852534562212	4.10138248847926
15.8755760368664	4.10138248847926
15.8986175115207	4.10138248847926
15.9216589861751	4.10138248847926
15.9447004608295	4.07834101382489
15.9677419354839	4.07834101382489
15.9907834101383	4.07834101382489
16.0138248847926	4.05529953917051
16.036866359447	4.05529953917051
16.0599078341014	4.05529953917051
16.0829493087558	4.05529953917051
16.1059907834101	4.03225806451613
16.1290322580645	4.03225806451613
16.1520737327189	4.03225806451613
16.1751152073733	4.05529953917051
16.1981566820277	4.05529953917051
16.221198156682	4.05529953917051
16.2442396313364	4.05529953917051
16.2672811059908	4.05529953917051
16.2903225806452	4.07834101382489
16.3133640552995	4.07834101382489
16.3364055299539	4.10138248847926
16.3594470046083	4.10138248847926
16.3824884792627	4.12442396313364
16.405529953917	4.14746543778802
16.4285714285714	4.14746543778802
16.4516129032258	4.14746543778802
16.4746543778802	4.1705069124424
16.4976958525346	4.1705069124424
16.5207373271889	4.1705069124424
16.5437788018433	4.1705069124424
16.5668202764977	4.1705069124424
16.5898617511521	4.1705069124424
16.6129032258065	4.1705069124424
16.6359447004608	4.1705069124424
16.6589861751152	4.14746543778802
16.6820276497696	4.14746543778802
16.705069124424	4.14746543778802
16.7281105990783	4.14746543778802
16.7511520737327	4.12442396313364
16.7741935483871	4.12442396313364
16.7972350230415	4.10138248847926
16.8202764976959	4.10138248847926
16.8433179723502	4.10138248847926
16.8663594470046	4.10138248847926
16.889400921659	4.07834101382489
16.9124423963134	4.07834101382489
16.9354838709677	4.07834101382489
16.9585253456221	4.07834101382489
16.9815668202765	4.07834101382489
17.0046082949309	4.05529953917051
17.0276497695853	4.05529953917051
17.0506912442396	4.05529953917051
17.073732718894	4.05529953917051
17.0967741935484	4.05529953917051
17.1198156682028	4.05529953917051
17.1428571428571	4.05529953917051
17.1658986175115	4.03225806451613
17.1889400921659	4.03225806451613
17.2119815668203	4.03225806451613
17.2350230414747	4.03225806451613
17.258064516129	4.03225806451613
17.2811059907834	4.03225806451613
17.3041474654378	4.03225806451613
17.3271889400922	4.03225806451613
17.3502304147465	4.00921658986175
17.3732718894009	4.00921658986175
17.3963133640553	4.00921658986175
17.4193548387097	4.00921658986175
17.4423963133641	3.98617511520737
17.4654377880184	3.98617511520737
17.4884792626728	3.98617511520737
17.5115207373272	3.98617511520737
17.5345622119816	3.98617511520737
17.5576036866359	3.963133640553
17.5806451612903	3.963133640553
17.6036866359447	3.94009216589862
17.6267281105991	3.94009216589862
17.6497695852535	3.91705069124424
17.6728110599078	3.89400921658986
17.6958525345622	3.87096774193548
17.7188940092166	3.84024577572965
17.741935483871	3.80952380952381
17.7649769585253	3.77880184331797
17.7880184331797	3.74807987711214
17.8110599078341	3.7173579109063
17.8341013824885	3.68663594470046
17.8571428571429	3.66359447004608
17.8801843317972	3.66359447004608
17.9032258064516	3.64055299539171
17.926267281106	3.61751152073733
17.9493087557604	3.61751152073733
17.9723502304147	3.61751152073733
17.9953917050691	3.59447004608295
18.0184331797235	3.59447004608295
18.0414746543779	3.59447004608295
18.0645161290323	3.59447004608295
18.0875576036866	3.59447004608295
18.110599078341	3.59447004608295
18.1336405529954	3.59447004608295
18.1566820276498	3.61751152073733
18.1797235023041	3.61751152073733
18.2027649769585	3.61751152073733
18.2258064516129	3.61751152073733
18.2488479262673	3.59447004608295
18.2718894009217	3.59447004608295
18.294930875576	3.59447004608295
18.3179723502304	3.57142857142857
18.3410138248848	3.57142857142857
18.3640552995392	3.57142857142857
18.3870967741935	3.54838709677419
18.4101382488479	3.54838709677419
18.4331797235023	3.54838709677419
18.4562211981567	3.54838709677419
18.4792626728111	3.52534562211982
18.5023041474654	3.52534562211982
18.5253456221198	3.52534562211982
18.5483870967742	3.52534562211982
18.5714285714286	3.52534562211982
18.594470046083	3.50230414746544
18.6175115207373	3.50230414746544
18.6405529953917	3.50230414746544
18.6635944700461	3.50230414746544
18.6866359447005	3.52534562211982
18.7096774193548	3.52534562211982
18.7327188940092	3.52534562211982
18.7557603686636	3.52534562211982
18.778801843318	3.52534562211982
18.8018433179724	3.54838709677419
18.8248847926267	3.54838709677419
18.8479262672811	3.57142857142857
18.8709677419355	3.57142857142857
18.8940092165899	3.59447004608295
18.9170506912442	3.61751152073733
18.9400921658986	3.64055299539171
18.963133640553	3.66359447004608
18.9861751152074	3.68663594470046
19.0092165898618	3.70967741935484
19.0322580645161	3.73271889400922
19.0552995391705	3.75576036866359
19.0783410138249	3.77880184331797
19.1013824884793	3.80184331797235
19.1244239631336	3.82488479262673
19.147465437788	3.82488479262673
19.1705069124424	3.84792626728111
19.1935483870968	3.87096774193548
19.2165898617511	3.87096774193548
19.2396313364055	3.89400921658986
19.2626728110599	3.89400921658986
19.2857142857143	3.89400921658986
19.3087557603687	3.91705069124424
19.331797235023	3.91705069124424
19.3548387096774	3.91705069124424
19.3778801843318	3.91705069124424
19.4009216589862	3.94009216589862
19.4239631336406	3.94009216589862
19.4470046082949	3.94009216589862
19.4700460829493	3.94009216589862
19.4930875576037	3.94009216589862
19.5161290322581	3.94009216589862
19.5391705069124	3.94009216589862
19.5622119815668	3.94009216589862
19.5852534562212	3.94009216589862
19.6082949308756	3.91705069124424
19.63133640553	3.91705069124424
19.6543778801843	3.91705069124424
19.6774193548387	3.89400921658986
19.7004608294931	3.87096774193548
19.7235023041475	3.87096774193548
19.7465437788018	3.84792626728111
19.7695852534562	3.82488479262673
19.7926267281106	3.82488479262673
19.815668202765	3.80184331797235
19.8387096774194	3.80184331797235
19.8617511520737	3.77880184331797
19.8847926267281	3.77880184331797
19.9078341013825	3.77880184331797
19.9308755760369	3.77880184331797
19.9539170506912	3.77880184331797
19.9769585253456	3.77880184331797
20	3.77880184331797
20.0230414746544	3.77880184331797
20.0460829493088	3.77880184331797
20.0691244239631	3.77880184331797
20.0921658986175	3.75576036866359
20.1152073732719	3.75576036866359
20.1382488479263	3.75576036866359
20.1612903225806	3.75576036866359
20.184331797235	3.75576036866359
20.2073732718894	3.75576036866359
20.2304147465438	3.75576036866359
20.2534562211982	3.75576036866359
20.2764976958525	3.75576036866359
20.2995391705069	3.73271889400922
20.3225806451613	3.73271889400922
20.3456221198157	3.73271889400922
20.36866359447	3.73271889400922
20.3917050691244	3.70967741935484
20.4147465437788	3.70967741935484
20.4377880184332	3.70967741935484
20.4608294930876	3.68663594470046
20.4838709677419	3.68663594470046
20.5069124423963	3.66359447004608
20.5299539170507	3.66359447004608
20.5529953917051	3.66359447004608
20.5760368663594	3.66359447004608
20.5990783410138	3.64055299539171
20.6221198156682	3.64055299539171
20.6451612903226	3.64055299539171
20.668202764977	3.64055299539171
20.6912442396313	3.64055299539171
20.7142857142857	3.64055299539171
20.7373271889401	3.64055299539171
20.7603686635945	3.64055299539171
20.7834101382489	3.66359447004608
20.8064516129032	3.66359447004608
20.8294930875576	3.68663594470046
20.852534562212	3.70967741935484
20.8755760368664	3.70967741935484
20.8986175115207	3.73271889400922
20.9216589861751	3.75576036866359
20.9447004608295	3.75576036866359
20.9677419354839	3.77880184331797
20.9907834101382	3.77880184331797
21.0138248847926	3.77880184331797
21.036866359447	3.80184331797235
21.0599078341014	3.80184331797235
21.0829493087558	3.80184331797235
21.1059907834101	3.80184331797235
21.1290322580645	3.80184331797235
21.1520737327189	3.80184331797235
21.1751152073733	3.77880184331797
21.1981566820276	3.77880184331797
21.221198156682	3.77880184331797
21.2442396313364	3.77880184331797
21.2672811059908	3.75576036866359
21.2903225806452	3.75576036866359
21.3133640552995	3.75576036866359
21.3364055299539	3.75576036866359
21.3594470046083	3.75576036866359
21.3824884792627	3.75576036866359
21.4055299539171	3.75576036866359
21.4285714285714	3.75576036866359
21.4516129032258	3.75576036866359
21.4746543778802	3.75576036866359
21.4976958525346	3.75576036866359
21.5207373271889	3.75576036866359
21.5437788018433	3.75576036866359
21.5668202764977	3.75576036866359
21.5898617511521	3.75576036866359
21.6129032258065	3.77880184331797
21.6359447004608	3.77880184331797
21.6589861751152	3.77880184331797
21.6820276497696	3.77880184331797
21.705069124424	3.77880184331797
21.7281105990783	3.77880184331797
21.7511520737327	3.77880184331797
21.7741935483871	3.77880184331797
21.7972350230415	3.77880184331797
21.8202764976959	3.77880184331797
21.8433179723502	3.77880184331797
21.8663594470046	3.77880184331797
21.889400921659	3.75576036866359
21.9124423963134	3.75576036866359
21.9354838709677	3.75576036866359
21.9585253456221	3.73271889400922
21.9815668202765	3.73271889400922
22.0046082949309	3.70967741935484
22.0276497695853	3.70967741935484
22.0506912442396	3.68663594470046
22.073732718894	3.68663594470046
22.0967741935484	3.66359447004608
22.1198156682028	3.66359447004608
22.1428571428571	3.64055299539171
22.1658986175115	3.64055299539171
22.1889400921659	3.64055299539171
22.2119815668203	3.61751152073733
22.2350230414747	3.61751152073733
22.258064516129	3.61751152073733
22.2811059907834	3.61751152073733
22.3041474654378	3.61751152073733
22.3271889400922	3.61751152073733
22.3502304147465	3.61751152073733
22.3732718894009	3.61751152073733
22.3963133640553	3.64055299539171
22.4193548387097	3.66359447004608
22.4423963133641	3.68663594470046
22.4654377880184	3.72119815668203
22.4884792626728	3.75576036866359
22.5115207373272	3.79032258064516
22.5345622119816	3.82488479262673
22.5576036866359	3.8594470046083
22.5806451612903	3.89400921658986
22.6036866359447	3.92857142857143
22.6267281105991	3.963133640553
22.6497695852535	3.98617511520737
22.6728110599078	3.98617511520737
22.6958525345622	4.00921658986175
22.7188940092166	4.00921658986175
22.741935483871	4.00921658986175
22.7649769585253	4.03225806451613
22.7880184331797	4.03225806451613
22.8110599078341	4.03225806451613
22.8341013824885	4.03225806451613
22.8571428571429	4.05529953917051
22.8801843317972	4.05529953917051
22.9032258064516	4.05529953917051
22.926267281106	4.07834101382489
22.9493087557604	4.07834101382489
22.9723502304147	4.07834101382489
22.9953917050691	4.07834101382489
23.0184331797235	4.10138248847926
23.0414746543779	4.10138248847926
23.0645161290323	4.10138248847926
23.0875576036866	4.10138248847926
23.110599078341	4.10138248847926
23.1336405529954	4.10138248847926
23.1566820276498	4.10138248847926
23.1797235023041	4.10138248847926
23.2027649769585	4.10138248847926
23.2258064516129	4.07834101382489
23.2488479262673	4.07834101382489
23.2718894009217	4.05529953917051
23.294930875576	4.03225806451613
23.3179723502304	4.03225806451613
23.3410138248848	4.00921658986175
23.3640552995392	4.00921658986175
23.3870967741936	4.00921658986175
23.4101382488479	4.00921658986175
23.4331797235023	3.98617511520737
23.4562211981567	3.98617511520737
23.4792626728111	3.98617511520737
23.5023041474654	3.98617511520737
23.5253456221198	3.98617511520737
23.5483870967742	3.98617511520737
23.5714285714286	3.98617511520737
23.594470046083	4.00921658986175
23.6175115207373	4.00921658986175
23.6405529953917	4.00921658986175
23.6635944700461	4.03225806451613
23.6866359447005	4.03225806451613
23.7096774193548	4.03225806451613
23.7327188940092	4.03225806451613
23.7557603686636	4.05529953917051
23.778801843318	4.05529953917051
23.8018433179723	4.05529953917051
23.8248847926267	4.05529953917051
23.8479262672811	4.05529953917051
23.8709677419355	4.05529953917051
23.8940092165899	4.05529953917051
23.9170506912442	4.05529953917051
23.9400921658986	4.05529953917051
23.963133640553	4.03225806451613
23.9861751152074	4.03225806451613
24.0092165898618	4.03225806451613
24.0322580645161	4.03225806451613
24.0552995391705	4.00921658986175
24.0783410138249	4.00921658986175
24.1013824884793	4.00921658986175
24.1244239631336	3.98617511520737
24.147465437788	3.98617511520737
24.1705069124424	3.98617511520737
24.1935483870968	3.963133640553
24.2165898617512	3.963133640553
24.2396313364055	3.963133640553
24.2626728110599	3.963133640553
24.2857142857143	3.963133640553
24.3087557603687	3.963133640553
24.331797235023	3.963133640553
24.3548387096774	3.963133640553
24.3778801843318	3.94009216589862
24.4009216589862	3.94009216589862
24.4239631336406	3.94009216589862
24.4470046082949	3.94009216589862
24.4700460829493	3.91705069124424
24.4930875576037	3.91705069124424
24.5161290322581	3.89400921658986
24.5391705069124	3.89400921658986
24.5622119815668	3.87096774193548
24.5852534562212	3.84792626728111
24.6082949308756	3.84792626728111
24.63133640553	3.82488479262673
24.6543778801843	3.80184331797235
24.6774193548387	3.77880184331797
24.7004608294931	3.75576036866359
24.7235023041475	3.75576036866359
24.7465437788018	3.73271889400922
24.7695852534562	3.73271889400922
24.7926267281106	3.70967741935484
24.815668202765	3.70967741935484
24.8387096774194	3.70967741935484
24.8617511520737	3.70967741935484
24.8847926267281	3.68663594470046
24.9078341013825	3.68663594470046
24.9308755760369	3.68663594470046
24.9539170506912	3.68663594470046
24.9769585253456	3.70967741935484
25	3.70967741935484
25.0230414746544	3.73271889400922
25.0460829493088	3.73271889400922
25.0691244239631	3.73271889400922
25.0921658986175	3.75576036866359
25.1152073732719	3.75576036866359
25.1382488479263	3.77880184331797
25.1612903225806	3.77880184331797
25.184331797235	3.80184331797235
25.2073732718894	3.82488479262673
25.2304147465438	3.82488479262673
25.2534562211982	3.84792626728111
25.2764976958525	3.84792626728111
25.2995391705069	3.87096774193548
25.3225806451613	3.87096774193548
25.3456221198157	3.89400921658986
25.36866359447	3.89400921658986
25.3917050691244	3.89400921658986
25.4147465437788	3.89400921658986
25.4377880184332	3.91705069124424
25.4608294930876	3.91705069124424
25.4838709677419	3.91705069124424
25.5069124423963	3.91705069124424
25.5299539170507	3.91705069124424
25.5529953917051	3.89400921658986
25.5760368663594	3.89400921658986
25.5990783410138	3.89400921658986
25.6221198156682	3.89400921658986
25.6451612903226	3.89400921658986
25.668202764977	3.87096774193548
25.6912442396313	3.87096774193548
25.7142857142857	3.87096774193548
25.7373271889401	3.87096774193548
25.7603686635945	3.87096774193548
25.7834101382488	3.84792626728111
25.8064516129032	3.84792626728111
25.8294930875576	3.84792626728111
25.852534562212	3.84792626728111
25.8755760368664	3.82488479262673
25.8986175115207	3.82488479262673
25.9216589861751	3.82488479262673
25.9447004608295	3.82488479262673
25.9677419354839	3.82488479262673
25.9907834101383	3.82488479262673
26.0138248847926	3.82488479262673
26.036866359447	3.80184331797235
26.0599078341014	3.80184331797235
26.0829493087558	3.80184331797235
26.1059907834101	3.80184331797235
26.1290322580645	3.82488479262673
26.1520737327189	3.82488479262673
26.1751152073733	3.82488479262673
26.1981566820277	3.82488479262673
26.221198156682	3.82488479262673
26.2442396313364	3.82488479262673
26.2672811059908	3.84792626728111
26.2903225806452	3.84792626728111
26.3133640552995	3.84792626728111
26.3364055299539	3.84792626728111
26.3594470046083	3.87096774193548
26.3824884792627	3.87096774193548
26.405529953917	3.87096774193548
26.4285714285714	3.87096774193548
26.4516129032258	3.87096774193548
26.4746543778802	3.89400921658986
26.4976958525346	3.89400921658986
26.5207373271889	3.89400921658986
26.5437788018433	3.89400921658986
26.5668202764977	3.89400921658986
26.5898617511521	3.89400921658986
26.6129032258065	3.91705069124424
26.6359447004608	3.91705069124424
26.6589861751152	3.91705069124424
26.6820276497696	3.91705069124424
26.705069124424	3.91705069124424
26.7281105990783	3.94009216589862
26.7511520737327	3.94009216589862
26.7741935483871	3.94009216589862
26.7972350230415	3.94009216589862
26.8202764976959	3.963133640553
26.8433179723502	3.963133640553
26.8663594470046	3.963133640553
26.889400921659	3.963133640553
26.9124423963134	3.963133640553
26.9354838709677	3.963133640553
26.9585253456221	3.963133640553
26.9815668202765	3.963133640553
27.0046082949309	3.963133640553
27.0276497695853	3.94009216589862
27.0506912442396	3.94009216589862
27.073732718894	3.91705069124424
27.0967741935484	3.91705069124424
27.1198156682028	3.89400921658986
27.1428571428571	3.87096774193548
27.1658986175115	3.87096774193548
27.1889400921659	3.84792626728111
27.2119815668203	3.82488479262673
27.2350230414747	3.82488479262673
27.258064516129	3.80184331797235
27.2811059907834	3.77880184331797
27.3041474654378	3.75576036866359
27.3271889400922	3.75576036866359
27.3502304147465	3.73271889400922
27.3732718894009	3.73271889400922
27.3963133640553	3.73271889400922
27.4193548387097	3.73271889400922
27.4423963133641	3.70967741935484
27.4654377880184	3.70967741935484
27.4884792626728	3.73271889400922
27.5115207373272	3.73271889400922
27.5345622119816	3.73271889400922
27.5576036866359	3.73271889400922
27.5806451612903	3.73271889400922
27.6036866359447	3.73271889400922
27.6267281105991	3.73271889400922
27.6497695852535	3.75576036866359
27.6728110599078	3.75576036866359
27.6958525345622	3.75576036866359
27.7188940092166	3.77880184331797
27.741935483871	3.77880184331797
27.7649769585253	3.77880184331797
27.7880184331797	3.80184331797235
27.8110599078341	3.80184331797235
27.8341013824885	3.82488479262673
27.8571428571429	3.82488479262673
27.8801843317972	3.84792626728111
27.9032258064516	3.84792626728111
27.926267281106	3.87096774193548
27.9493087557604	3.89400921658986
27.9723502304148	3.91705069124424
27.9953917050691	3.94009216589862
28.0184331797235	3.963133640553
28.0414746543779	3.98617511520737
28.0645161290323	4.00921658986175
28.0875576036866	4.00921658986175
28.110599078341	4.03225806451613
28.1336405529954	4.05529953917051
28.1566820276498	4.05529953917051
28.1797235023041	4.07834101382489
28.2027649769585	4.07834101382489
28.2258064516129	4.07834101382489
28.2488479262673	4.07834101382489
28.2718894009217	4.07834101382489
28.294930875576	4.07834101382489
28.3179723502304	4.07834101382489
28.3410138248848	4.07834101382489
28.3640552995392	4.07834101382489
28.3870967741935	4.07834101382489
28.4101382488479	4.07834101382489
28.4331797235023	4.07834101382489
28.4562211981567	4.05529953917051
28.4792626728111	4.05529953917051
28.5023041474654	4.05529953917051
28.5253456221198	4.05529953917051
28.5483870967742	4.03225806451613
28.5714285714286	4.03225806451613
28.594470046083	4.03225806451613
28.6175115207373	4.03225806451613
28.6405529953917	4.00921658986175
28.6635944700461	4.00921658986175
28.6866359447005	4.00921658986175
28.7096774193548	3.98617511520737
28.7327188940092	3.98617511520737
28.7557603686636	3.963133640553
28.778801843318	3.963133640553
28.8018433179724	3.963133640553
28.8248847926267	3.963133640553
28.8479262672811	3.94009216589862
28.8709677419355	3.94009216589862
28.8940092165899	3.94009216589862
28.9170506912442	3.94009216589862
28.9400921658986	3.94009216589862
28.963133640553	3.94009216589862
28.9861751152074	3.94009216589862
29.0092165898618	3.963133640553
29.0322580645161	3.963133640553
29.0552995391705	3.98617511520737
29.0783410138249	3.98617511520737
29.1013824884793	4.00921658986175
29.1244239631336	4.00921658986175
29.147465437788	4.03225806451613
29.1705069124424	4.03225806451613
29.1935483870968	4.03225806451613
29.2165898617512	4.05529953917051
29.2396313364055	4.05529953917051
29.2626728110599	4.05529953917051
29.2857142857143	4.07834101382489
29.3087557603687	4.07834101382489
29.331797235023	4.07834101382489
29.3548387096774	4.07834101382489
29.3778801843318	4.07834101382489
29.4009216589862	4.07834101382489
29.4239631336406	4.07834101382489
29.4470046082949	4.05529953917051
29.4700460829493	4.05529953917051
29.4930875576037	4.05529953917051
29.5161290322581	4.05529953917051
29.5391705069124	4.05529953917051
29.5622119815668	4.05529953917051
29.5852534562212	4.03225806451613
29.6082949308756	4.03225806451613
29.63133640553	4.03225806451613
29.6543778801843	4.03225806451613
29.6774193548387	4.03225806451613
29.7004608294931	4.03225806451613
29.7235023041475	4.00921658986175
29.7465437788018	4.00921658986175
29.7695852534562	4.00921658986175
29.7926267281106	4.00921658986175
29.815668202765	3.98617511520737
29.8387096774194	3.98617511520737
29.8617511520737	3.98617511520737
29.8847926267281	3.98617511520737
29.9078341013825	3.963133640553
29.9308755760369	3.963133640553
29.9539170506912	3.963133640553
29.9769585253456	3.94009216589862
30	3.94009216589862
30.0230414746544	3.94009216589862
30.0460829493088	3.91705069124424
30.0691244239631	3.91705069124424
30.0921658986175	3.91705069124424
30.1152073732719	3.89400921658986
30.1382488479263	3.89400921658986
30.1612903225806	3.89400921658986
30.184331797235	3.87096774193548
30.2073732718894	3.87096774193548
30.2304147465438	3.87096774193548
30.2534562211982	3.87096774193548
30.2764976958525	3.84792626728111
30.2995391705069	3.84792626728111
30.3225806451613	3.84792626728111
30.3456221198157	3.84792626728111
30.36866359447	3.87096774193548
30.3917050691244	3.87096774193548
30.4147465437788	3.87096774193548
30.4377880184332	3.89400921658986
30.4608294930876	3.89400921658986
30.4838709677419	3.91705069124424
30.5069124423963	3.94009216589862
30.5299539170507	3.94009216589862
30.5529953917051	3.963133640553
30.5760368663594	3.98617511520737
30.5990783410138	3.98617511520737
30.6221198156682	4.00921658986175
30.6451612903226	4.03225806451613
30.668202764977	4.03225806451613
30.6912442396313	4.05529953917051
30.7142857142857	4.05529953917051
30.7373271889401	4.07834101382489
30.7603686635945	4.07834101382489
30.7834101382489	4.07834101382489
30.8064516129032	4.07834101382489
30.8294930875576	4.07834101382489
30.852534562212	4.07834101382489
30.8755760368664	4.10138248847926
30.8986175115207	4.10138248847926
30.9216589861751	4.10138248847926
30.9447004608295	4.10138248847926
30.9677419354839	4.10138248847926
30.9907834101383	4.10138248847926
31.0138248847926	4.07834101382489
31.036866359447	4.07834101382489
31.0599078341014	4.07834101382489
31.0829493087558	4.07834101382489
31.1059907834101	4.05529953917051
31.1290322580645	4.05529953917051
31.1520737327189	4.05529953917051
31.1751152073733	4.03225806451613
31.1981566820276	4.03225806451613
31.221198156682	4.00921658986175
31.2442396313364	4.00921658986175
31.2672811059908	3.98617511520737
31.2903225806452	3.963133640553
31.3133640552995	3.94009216589862
31.3364055299539	3.91705069124424
31.3594470046083	3.91705069124424
31.3824884792627	3.89400921658986
31.4055299539171	3.89400921658986
31.4285714285714	3.87096774193548
31.4516129032258	3.87096774193548
31.4746543778802	3.87096774193548
31.4976958525346	3.87096774193548
31.5207373271889	3.87096774193548
31.5437788018433	3.87096774193548
31.5668202764977	3.87096774193548
31.5898617511521	3.87096774193548
31.6129032258065	3.87096774193548
31.6359447004608	3.87096774193548
31.6589861751152	3.87096774193548
31.6820276497696	3.89400921658986
31.705069124424	3.89400921658986
31.7281105990783	3.89400921658986
31.7511520737327	3.91705069124424
31.7741935483871	3.91705069124424
31.7972350230415	3.91705069124424
31.8202764976959	3.91705069124424
31.8433179723502	3.94009216589862
31.8663594470046	3.94009216589862
31.889400921659	3.94009216589862
31.9124423963134	3.94009216589862
31.9354838709677	3.963133640553
31.9585253456221	3.963133640553
31.9815668202765	3.98617511520737
32.0046082949309	3.98617511520737
32.0276497695853	3.98617511520737
32.0506912442396	4.00921658986175
32.073732718894	4.00921658986175
32.0967741935484	4.00921658986175
32.1198156682028	4.00921658986175
32.1428571428571	4.00921658986175
32.1658986175115	4.03225806451613
32.1889400921659	4.03225806451613
32.2119815668203	4.03225806451613
32.2350230414747	4.03225806451613
32.258064516129	4.03225806451613
32.2811059907834	4.03225806451613
32.3041474654378	4.03225806451613
32.3271889400922	4.03225806451613
32.3502304147465	4.03225806451613
32.3732718894009	4.00921658986175
32.3963133640553	4.00921658986175
32.4193548387097	3.98617511520737
32.4423963133641	3.98617511520737
32.4654377880184	3.963133640553
32.4884792626728	3.963133640553
32.5115207373272	3.94009216589862
32.5345622119816	3.94009216589862
32.5576036866359	3.94009216589862
32.5806451612903	3.91705069124424
32.6036866359447	3.91705069124424
32.6267281105991	3.89400921658986
32.6497695852535	3.89400921658986
32.6728110599078	3.87096774193548
32.6958525345622	3.87096774193548
32.7188940092166	3.87096774193548
32.741935483871	3.84792626728111
32.7649769585253	3.84792626728111
32.7880184331797	3.84792626728111
32.8110599078341	3.84792626728111
32.8341013824885	3.84792626728111
32.8571428571429	3.82488479262673
32.8801843317972	3.82488479262673
32.9032258064516	3.82488479262673
32.926267281106	3.82488479262673
32.9493087557604	3.82488479262673
32.9723502304148	3.82488479262673
32.9953917050691	3.84792626728111
33.0184331797235	3.84792626728111
33.0414746543779	3.84792626728111
33.0645161290323	3.87096774193548
33.0875576036866	3.87096774193548
33.110599078341	3.89400921658986
33.1336405529954	3.89400921658986
33.1566820276498	3.91705069124424
33.1797235023041	3.94009216589862
33.2027649769585	3.963133640553
33.2258064516129	3.963133640553
33.2488479262673	3.98617511520737
33.2718894009217	4.00921658986175
33.294930875576	4.03225806451613
33.3179723502304	4.05529953917051
33.3410138248848	4.05529953917051
33.3640552995392	4.07834101382489
33.3870967741936	4.07834101382489
33.4101382488479	4.10138248847926
33.4331797235023	4.10138248847926
33.4562211981567	4.10138248847926
33.4792626728111	4.10138248847926
33.5023041474654	4.10138248847926
33.5253456221198	4.10138248847926
33.5483870967742	4.10138248847926
33.5714285714286	4.10138248847926
33.594470046083	4.07834101382489
33.6175115207373	4.07834101382489
33.6405529953917	4.07834101382489
33.6635944700461	4.05529953917051
33.6866359447005	4.05529953917051
33.7096774193548	4.05529953917051
33.7327188940092	4.03225806451613
33.7557603686636	4.03225806451613
33.778801843318	4.03225806451613
33.8018433179723	4.00921658986175
33.8248847926267	4.00921658986175
33.8479262672811	4.00921658986175
33.8709677419355	3.98617511520737
33.8940092165899	3.98617511520737
33.9170506912442	3.98617511520737
33.9400921658986	3.98617511520737
33.963133640553	3.98617511520737
33.9861751152074	3.98617511520737
34.0092165898618	3.98617511520737
34.0322580645161	3.98617511520737
34.0552995391705	3.98617511520737
34.0783410138249	3.98617511520737
34.1013824884793	3.98617511520737
34.1244239631336	3.98617511520737
34.147465437788	3.98617511520737
34.1705069124424	3.98617511520737
34.1935483870968	3.98617511520737
34.2165898617512	3.98617511520737
34.2396313364055	3.98617511520737
34.2626728110599	3.98617511520737
34.2857142857143	3.98617511520737
34.3087557603687	3.98617511520737
34.331797235023	3.98617511520737
34.3548387096774	3.98617511520737
34.3778801843318	3.98617511520737
34.4009216589862	3.98617511520737
34.4239631336406	3.98617511520737
34.4470046082949	3.98617511520737
34.4700460829493	3.98617511520737
34.4930875576037	3.98617511520737
34.5161290322581	3.963133640553
34.5391705069124	3.963133640553
34.5622119815668	3.963133640553
34.5852534562212	3.963133640553
34.6082949308756	3.963133640553
34.63133640553	3.94009216589862
34.6543778801843	3.94009216589862
34.6774193548387	3.94009216589862
34.7004608294931	3.94009216589862
34.7235023041475	3.94009216589862
34.7465437788018	3.94009216589862
34.7695852534562	3.94009216589862
34.7926267281106	3.94009216589862
34.815668202765	3.94009216589862
34.8387096774194	3.94009216589862
34.8617511520737	3.94009216589862
34.8847926267281	3.94009216589862
34.9078341013825	3.94009216589862
34.9308755760369	3.94009216589862
34.9539170506912	3.94009216589862
34.9769585253456	3.94009216589862
35	3.94009216589862
35.0230414746544	3.963133640553
35.0460829493088	3.963133640553
35.0691244239631	3.963133640553
35.0921658986175	3.98617511520737
35.1152073732719	3.98617511520737
35.1382488479263	3.98617511520737
35.1612903225806	4.00921658986175
35.184331797235	4.00921658986175
35.2073732718894	4.00921658986175
35.2304147465438	4.03225806451613
35.2534562211982	4.03225806451613
35.2764976958525	4.03225806451613
35.2995391705069	4.03225806451613
35.3225806451613	4.03225806451613
35.3456221198157	4.03225806451613
35.36866359447	4.03225806451613
35.3917050691244	4.03225806451613
35.4147465437788	4.03225806451613
35.4377880184332	4.03225806451613
35.4608294930876	4.03225806451613
35.4838709677419	4.00921658986175
35.5069124423963	4.00921658986175
35.5299539170507	4.00921658986175
35.5529953917051	4.00921658986175
35.5760368663594	4.00921658986175
35.5990783410138	4.00921658986175
35.6221198156682	4.00921658986175
35.6451612903226	4.00921658986175
35.668202764977	4.00921658986175
35.6912442396313	4.00921658986175
35.7142857142857	4.00921658986175
35.7373271889401	3.98617511520737
35.7603686635945	3.98617511520737
35.7834101382488	3.98617511520737
35.8064516129032	3.98617511520737
35.8294930875576	4.00921658986175
35.852534562212	4.00921658986175
35.8755760368664	4.00921658986175
35.8986175115207	4.00921658986175
35.9216589861751	4.00921658986175
35.9447004608295	4.03225806451613
35.9677419354839	4.03225806451613
35.9907834101382	4.03225806451613
36.0138248847926	4.05529953917051
36.036866359447	4.05529953917051
36.0599078341014	4.05529953917051
36.0829493087558	4.07834101382489
36.1059907834101	4.07834101382489
36.1290322580645	4.07834101382489
36.1520737327189	4.10138248847926
36.1751152073733	4.10138248847926
36.1981566820277	4.10138248847926
36.221198156682	4.10138248847926
36.2442396313364	4.10138248847926
36.2672811059908	4.10138248847926
36.2903225806452	4.10138248847926
36.3133640552995	4.10138248847926
36.3364055299539	4.10138248847926
36.3594470046083	4.07834101382489
36.3824884792627	4.07834101382489
36.4055299539171	4.07834101382489
36.4285714285714	4.05529953917051
36.4516129032258	4.05529953917051
36.4746543778802	4.03225806451613
36.4976958525346	4.03225806451613
36.5207373271889	4.00921658986175
36.5437788018433	3.98617511520737
36.5668202764977	3.963133640553
36.5898617511521	3.94009216589862
36.6129032258065	3.91705069124424
36.6359447004608	3.87515710096355
36.6589861751152	3.83326351068287
36.6820276497696	3.79136992040218
36.705069124424	3.74947633012149
36.7281105990783	3.7075827398408
36.7511520737327	3.66568914956012
36.7741935483871	3.62379555927943
36.7972350230415	3.58190196899874
36.8202764976959	3.54000837871806
36.8433179723502	3.49811478843737
36.8663594470046	3.45622119815668
36.889400921659	3.45622119815668
36.9124423963134	3.45622119815668
36.9354838709677	3.45622119815668
36.9585253456221	3.45622119815668
36.9815668202765	3.45622119815668
37.0046082949309	3.45622119815668
37.0276497695853	3.45622119815668
37.0506912442396	3.45622119815668
37.073732718894	3.45622119815668
37.0967741935484	3.47926267281106
37.1198156682028	3.50230414746544
37.1428571428571	3.50230414746544
37.1658986175115	3.52534562211982
37.1889400921659	3.54838709677419
37.2119815668203	3.54838709677419
37.2350230414747	3.57142857142857
37.258064516129	3.59447004608295
37.2811059907834	3.59447004608295
37.3041474654378	3.59447004608295
37.3271889400922	3.61751152073733
37.3502304147465	3.61751152073733
37.3732718894009	3.61751152073733
37.3963133640553	3.64055299539171
37.4193548387097	3.64055299539171
37.4423963133641	3.64055299539171
37.4654377880184	3.64055299539171
37.4884792626728	3.64055299539171
37.5115207373272	3.64055299539171
37.5345622119816	3.64055299539171
37.5576036866359	3.64055299539171
37.5806451612903	3.64055299539171
37.6036866359447	3.64055299539171
37.6267281105991	3.64055299539171
37.6497695852535	3.64055299539171
37.6728110599078	3.64055299539171
37.6958525345622	3.64055299539171
37.7188940092166	3.64055299539171
37.741935483871	3.64055299539171
37.7649769585253	3.64055299539171
37.7880184331797	3.64055299539171
37.8110599078341	3.64055299539171
37.8341013824885	3.64055299539171
37.8571428571429	3.66359447004608
37.8801843317972	3.66359447004608
37.9032258064516	3.66359447004608
37.926267281106	3.66359447004608
37.9493087557604	3.66359447004608
37.9723502304147	3.68663594470046
37.9953917050691	3.68663594470046
38.0184331797235	3.68663594470046
38.0414746543779	3.68663594470046
38.0645161290323	3.70967741935484
38.0875576036866	3.70967741935484
38.110599078341	3.70967741935484
38.1336405529954	3.70967741935484
38.1566820276498	3.73271889400922
38.1797235023041	3.73271889400922
38.2027649769585	3.73271889400922
38.2258064516129	3.73271889400922
38.2488479262673	3.73271889400922
38.2718894009217	3.73271889400922
38.294930875576	3.73271889400922
38.3179723502304	3.73271889400922
38.3410138248848	3.73271889400922
38.3640552995392	3.73271889400922
38.3870967741936	3.70967741935484
38.4101382488479	3.70967741935484
38.4331797235023	3.70967741935484
38.4562211981567	3.70967741935484
38.4792626728111	3.70967741935484
38.5023041474654	3.70967741935484
38.5253456221198	3.70967741935484
38.5483870967742	3.70967741935484
38.5714285714286	3.70967741935484
38.594470046083	3.70967741935484
38.6175115207373	3.73271889400922
38.6405529953917	3.73271889400922
38.6635944700461	3.73271889400922
38.6866359447005	3.75576036866359
38.7096774193548	3.75576036866359
38.7327188940092	3.77880184331797
38.7557603686636	3.77880184331797
38.778801843318	3.80184331797235
38.8018433179723	3.80184331797235
38.8248847926267	3.80184331797235
38.8479262672811	3.82488479262673
38.8709677419355	3.82488479262673
38.8940092165899	3.82488479262673
38.9170506912442	3.82488479262673
38.9400921658986	3.82488479262673
38.963133640553	3.82488479262673
38.9861751152074	3.82488479262673
39.0092165898618	3.80184331797235
39.0322580645161	3.80184331797235
39.0552995391705	3.80184331797235
39.0783410138249	3.80184331797235
39.1013824884793	3.77880184331797
39.1244239631336	3.77880184331797
39.147465437788	3.77880184331797
39.1705069124424	3.77880184331797
39.1935483870968	3.77880184331797
39.2165898617512	3.75576036866359
39.2396313364055	3.75576036866359
39.2626728110599	3.75576036866359
39.2857142857143	3.75576036866359
39.3087557603687	3.75576036866359
39.331797235023	3.75576036866359
39.3548387096774	3.75576036866359
39.3778801843318	3.75576036866359
39.4009216589862	3.75576036866359
39.4239631336405	3.73271889400922
39.4470046082949	3.73271889400922
39.4700460829493	3.73271889400922
39.4930875576037	3.70967741935484
39.5161290322581	3.70967741935484
39.5391705069124	3.68663594470046
39.5622119815668	3.68663594470046
39.5852534562212	3.66359447004608
39.6082949308756	3.64055299539171
39.63133640553	3.61751152073733
39.6543778801843	3.61751152073733
39.6774193548387	3.59447004608295
39.7004608294931	3.57142857142857
39.7235023041475	3.57142857142857
39.7465437788018	3.54838709677419
39.7695852534562	3.54838709677419
39.7926267281106	3.54838709677419
39.815668202765	3.52534562211982
39.8387096774194	3.52534562211982
39.8617511520737	3.52534562211982
39.8847926267281	3.52534562211982
39.9078341013825	3.54838709677419
39.9308755760369	3.54838709677419
39.9539170506912	3.54838709677419
39.9769585253456	3.57142857142857
40	3.57142857142857
40.0230414746544	3.57142857142857
40.0460829493088	3.59447004608295
40.0691244239631	3.59447004608295
40.0921658986175	3.59447004608295
40.1152073732719	3.61751152073733
40.1382488479263	3.61751152073733
40.1612903225806	3.61751152073733
40.184331797235	3.61751152073733
40.2073732718894	3.61751152073733
40.2304147465438	3.61751152073733
40.2534562211982	3.61751152073733
40.2764976958525	3.61751152073733
40.2995391705069	3.61751152073733
40.3225806451613	3.61751152073733
40.3456221198157	3.61751152073733
40.36866359447	3.61751152073733
40.3917050691244	3.61751152073733
40.4147465437788	3.61751152073733
40.4377880184332	3.61751152073733
40.4608294930876	3.61751152073733
40.4838709677419	3.61751152073733
40.5069124423963	3.61751152073733
40.5299539170507	3.61751152073733
40.5529953917051	3.61751152073733
40.5760368663595	3.59447004608295
40.5990783410138	3.59447004608295
40.6221198156682	3.59447004608295
40.6451612903226	3.59447004608295
40.668202764977	3.59447004608295
40.6912442396313	3.59447004608295
40.7142857142857	3.59447004608295
40.7373271889401	3.59447004608295
40.7603686635945	3.59447004608295
40.7834101382488	3.59447004608295
40.8064516129032	3.59447004608295
40.8294930875576	3.59447004608295
40.852534562212	3.59447004608295
40.8755760368664	3.59447004608295
40.8986175115207	3.59447004608295
40.9216589861751	3.59447004608295
40.9447004608295	3.61751152073733
40.9677419354839	3.61751152073733
40.9907834101382	3.64055299539171
41.0138248847926	3.66359447004608
41.036866359447	3.66359447004608
41.0599078341014	3.68663594470046
41.0829493087558	3.70967741935484
41.1059907834101	3.73271889400922
41.1290322580645	3.75576036866359
41.1520737327189	3.78648233486943
41.1751152073733	3.81720430107527
41.1981566820277	3.84792626728111
41.221198156682	3.87096774193548
41.2442396313364	3.89400921658986
41.2672811059908	3.91705069124424
41.2903225806452	3.94930875576037
41.3133640552995	3.9815668202765
41.3364055299539	4.01382488479263
41.3594470046083	4.04608294930876
41.3824884792627	4.07834101382489
41.405529953917	4.10138248847926
41.4285714285714	4.10138248847926
41.4516129032258	4.10138248847926
41.4746543778802	4.10138248847926
41.4976958525346	4.10138248847926
41.5207373271889	4.07834101382489
41.5437788018433	4.07834101382489
41.5668202764977	4.03225806451613
41.5898617511521	3.98617511520737
41.6129032258065	3.94009216589862
41.6359447004608	3.89400921658986
41.6589861751152	3.84792626728111
41.6820276497696	3.80184331797235
41.705069124424	3.75576036866359
41.7281105990783	3.70967741935484
41.7511520737327	3.66359447004608
41.7741935483871	3.61751152073733
41.7972350230415	3.59447004608295
41.8202764976959	3.57142857142857
41.8433179723502	3.54838709677419
41.8663594470046	3.52534562211982
41.889400921659	3.52534562211982
41.9124423963134	3.50230414746544
41.9354838709677	3.50230414746544
41.9585253456221	3.47926267281106
41.9815668202765	3.45622119815668
42.0046082949309	3.45622119815668
42.0276497695853	3.45622119815668
42.0506912442396	3.45622119815668
42.073732718894	3.45622119815668
42.0967741935484	3.45622119815668
42.1198156682028	3.45622119815668
42.1428571428571	3.45622119815668
42.1658986175115	3.45622119815668
42.1889400921659	3.45622119815668
42.2119815668203	3.45622119815668
42.2350230414747	3.45622119815668
42.258064516129	3.45622119815668
42.2811059907834	3.45622119815668
42.3041474654378	3.45622119815668
42.3271889400922	3.45622119815668
42.3502304147465	3.45622119815668
42.3732718894009	3.45622119815668
42.3963133640553	3.47926267281106
42.4193548387097	3.50230414746544
42.4423963133641	3.52534562211982
42.4654377880184	3.54838709677419
42.4884792626728	3.57910906298003
42.5115207373272	3.60983102918587
42.5345622119816	3.64055299539171
42.557603686636	3.66359447004608
42.5806451612903	3.68663594470046
42.6036866359447	3.7173579109063
42.6267281105991	3.74807987711214
42.6497695852535	3.77880184331797
