# Supplementary material for: Bounds to electron spin qubit variability for scalable CMOS architectures
Source: Nat Commun. 2024 May 20;15:4299. doi: 10.1038/s41467-024-48557-x (PMC11106088; doi:10.1038/s41467-024-48557-x)
Supplement: Supplementary file 3 — Source Data [file 41467_2024_48557_MOESM3_ESM.zip › SourceData/SourceData/Figure1/Fig1e/TEM.csv]

136	136	136	155	155	155	174	174	174	155	136	136	155	136	155	136	136	118	118	100	100	100	118	118	136	136	174	174	155	174	194	174	155	136	136	118	100	67	67	67	83	100	83	83	100	118	118	136	118	118
118	136	136	155	136	136	174	174	155	155	136	136	136	136	136	155	136	100	100	118	83	83	118	136	136	155	174	136	155	174	174	155	155	155	174	136	100	83	100	83	83	118	100	100	100	100	118	136	136	118
100	100	118	118	118	118	155	174	174	155	136	136	155	136	136	155	136	118	136	100	83	83	83	118	136	136	155	136	155	136	174	155	118	136	174	136	100	118	100	83	118	155	136	100	100	100	136	136	136	118
118	118	100	118	118	136	118	155	155	155	155	155	136	155	174	155	136	136	136	100	83	67	83	100	118	118	136	155	155	174	194	155	136	155	136	118	118	118	83	67	100	136	136	118	118	118	100	118	136	136
100	83	83	118	136	136	118	136	155	155	174	174	155	174	174	155	155	136	155	118	83	100	83	83	118	100	136	155	136	155	155	174	136	174	136	100	118	100	100	100	100	118	155	118	100	100	100	118	155	174
83	52	67	100	100	100	118	118	136	155	174	174	155	155	174	155	136	155	155	118	100	118	83	83	118	100	118	174	118	155	136	136	136	136	118	100	100	100	118	118	136	118	155	118	118	118	118	136	136	155
83	83	83	83	83	100	100	118	118	174	155	174	155	174	235	174	155	174	155	118	83	100	136	100	118	100	118	100	100	155	136	136	136	100	100	100	100	100	118	136	174	118	136	118	118	118	118	118	118	118
83	100	100	100	100	100	100	118	136	136	118	174	155	194	194	174	155	174	136	118	118	118	155	136	136	155	136	118	136	118	118	118	136	118	100	83	83	100	100	100	118	100	100	100	118	118	100	100	100	118
118	100	100	118	100	83	100	100	136	155	136	155	136	118	155	118	136	155	174	136	136	155	155	136	136	136	155	155	194	174	118	118	136	136	83	67	83	83	100	83	100	83	83	100	100	136	136	118	118	118
118	100	83	100	83	100	100	100	136	136	136	155	136	118	118	118	118	155	174	155	136	136	118	136	136	155	155	174	194	174	136	118	136	118	83	67	83	100	136	100	100	100	67	100	100	100	118	118	136	136
118	118	100	100	100	100	118	118	118	136	155	155	100	136	155	118	118	136	136	136	155	100	100	136	155	136	155	214	174	155	136	100	100	100	83	83	83	67	67	67	100	83	83	83	83	100	83	118	136	136
118	118	100	118	100	100	100	136	100	100	118	155	155	136	100	100	118	136	118	118	136	100	118	118	118	118	118	118	136	155	118	100	83	83	100	100	83	83	67	67	83	100	100	83	100	100	100	100	136	118
136	155	136	118	118	118	118	118	100	83	118	136	155	136	136	136	136	136	118	136	100	118	118	118	100	100	118	155	155	118	136	100	100	100	100	118	100	83	67	83	100	100	100	100	118	118	118	118	118	118
174	174	155	155	118	136	118	100	118	100	118	118	100	100	100	136	118	118	136	136	100	118	100	100	100	100	118	136	155	136	136	118	100	136	136	100	100	100	83	83	83	100	100	118	136	136	118	118	118	118
194	174	174	155	118	136	136	136	136	118	118	118	100	100	100	118	118	136	136	118	118	118	118	100	118	136	136	136	174	174	155	174	136	136	136	100	118	136	100	83	100	100	136	136	136	136	136	155	118	118
155	174	174	136	155	155	155	136	136	118	136	136	118	136	118	136	136	118	136	136	118	118	100	83	100	118	118	155	155	136	155	174	174	136	136	118	118	118	118	100	118	118	118	136	136	136	155	194	155	118
174	174	194	174	174	174	155	136	136	118	136	118	118	136	136	136	118	136	136	136	118	100	118	118	100	100	118	118	136	155	118	174	194	155	136	118	118	118	118	118	118	118	155	136	118	118	155	174	155	136
194	194	194	194	174	155	155	155	155	155	174	100	118	136	136	155	155	136	155	136	118	118	118	100	100	100	100	136	118	136	136	174	174	155	155	174	155	136	118	136	118	118	118	155	136	136	174	136	118	118
194	174	174	174	194	155	136	155	136	174	174	136	100	136	194	174	194	174	136	136	118	100	100	83	83	100	100	118	118	100	136	155	155	155	194	155	136	174	174	174	174	174	136	155	155	155	174	136	136	118
174	174	174	155	155	136	155	155	118	136	155	155	136	136	155	174	194	174	174	155	118	118	100	83	83	100	118	136	118	118	118	136	155	155	174	155	136	174	174	194	155	174	136	136	155	174	214	136	118	118
155	136	155	136	136	118	118	155	118	155	155	155	155	155	174	194	194	214	194	174	155	136	136	118	100	83	83	100	118	155	118	155	155	155	174	155	155	155	136	155	155	174	155	194	136	136	174	136	100	118
136	100	118	100	100	100	100	118	118	155	194	136	174	194	174	214	214	235	194	194	174	155	174	118	100	67	83	100	118	136	118	136	155	155	155	155	155	118	136	136	155	155	155	155	136	118	155	136	136	100
118	100	83	67	67	83	83	136	136	136	174	194	155	155	174	214	194	214	214	194	155	155	174	136	118	100	118	118	83	118	136	136	136	136	155	174	136	136	118	136	136	174	214	174	155	136	136	118	118	118
83	83	100	67	67	67	83	155	155	136	155	155	174	155	155	194	174	194	214	174	174	155	174	155	118	118	100	118	83	100	118	136	118	136	155	155	136	136	136	136	155	155	174	155	155	174	155	136	136	118
100	83	100	118	83	83	100	136	155	155	155	174	136	118	155	214	174	174	194	174	174	155	155	136	136	118	118	118	100	100	118	100	118	155	136	118	118	118	136	155	155	174	174	174	155	194	174	136	118	100
83	100	100	118	100	118	100	118	118	155	194	155	136	118	136	136	136	136	174	155	155	155	155	136	118	118	136	118	118	118	83	118	118	136	118	118	118	118	118	136	136	194	235	174	136	194	174	155	136	118
100	100	118	136	118	118	118	100	118	118	118	100	100	100	100	100	100	118	155	136	155	155	155	136	136	155	136	136	136	83	100	118	118	100	100	118	118	118	118	118	136	155	174	174	174	174	174	136	136	136
100	136	155	136	136	136	136	118	100	118	118	83	83	100	100	118	118	118	136	118	136	136	136	118	118	155	155	118	118	136	118	136	136	118	118	100	118	136	136	155	136	155	136	136	174	155	118	118	136	136
136	155	174	174	174	155	136	118	118	100	118	100	83	83	83	100	100	83	100	136	136	136	136	136	136	136	136	136	118	100	118	118	136	136	136	100	118	136	174	155	136	155	174	155	155	136	136	118	118	100
174	155	174	194	194	155	136	136	118	100	100	100	83	67	67	83	83	83	100	118	136	136	155	174	155	136	136	136	136	136	100	118	136	155	136	118	118	118	155	194	155	136	118	136	118	118	118	118	100	83
194	194	214	214	194	174	155	155	155	136	83	118	100	83	67	100	118	118	100	118	136	118	136	155	155	174	136	136	155	118	136	155	155	155	118	118	136	136	155	194	155	136	136	118	100	100	118	100	83	83
174	214	235	214	174	174	174	194	194	155	118	118	118	118	100	100	118	100	100	118	136	136	136	136	174	174	174	174	136	118	136	136	136	174	136	155	155	155	118	118	136	100	67	83	100	100	100	100	83	83
174	214	214	235	194	194	214	194	155	155	118	118	100	83	83	100	118	100	100	118	136	136	174	174	155	136	155	174	155	118	118	118	136	155	136	155	155	136	100	118	118	100	83	118	100	83	67	83	83	83
155	174	194	214	194	174	194	174	155	136	118	118	100	83	83	100	118	100	100	136	155	155	194	194	174	136	174	155	118	100	118	136	136	155	118	155	174	155	136	118	118	100	100	100	100	83	52	67	67	83
155	136	155	174	194	174	174	155	174	155	118	100	118	100	118	100	118	83	118	118	174	194	214	194	174	174	194	118	136	136	118	100	100	118	136	136	136	118	136	100	100	100	118	118	83	83	83	67	52	83
118	118	155	118	136	155	118	136	174	155	118	118	83	83	100	67	100	118	136	100	136	174	174	155	155	155	136	155	155	136	100	100	118	155	136	136	100	100	118	118	136	100	136	118	67	52	67	52	52	67
136	118	155	100	100	136	118	118	155	136	174	136	118	100	100	100	83	100	100	100	118	155	155	155	118	118	118	136	118	118	118	118	136	136	136	118	100	100	100	100	118	83	100	83	83	52	52	52	67	67
136	136	155	118	100	118	118	118	118	118	136	100	118	155	136	118	83	83	83	100	118	118	136	136	118	100	136	136	100	100	118	118	118	100	118	118	100	100	100	118	100	83	100	83	83	67	83	83	67	67
155	136	155	118	100	100	136	118	118	136	136	118	100	118	136	118	100	83	83	118	118	100	118	118	118	118	136	136	118	100	136	118	100	83	100	100	83	83	100	83	67	83	83	83	100	83	83	100	83	83
118	136	100	118	100	118	118	118	136	155	155	155	118	100	83	83	67	67	83	83	100	118	100	100	100	118	118	118	118	100	136	118	100	100	83	52	67	67	83	83	83	83	100	100	100	100	100	100	118	100
100	83	100	100	100	118	118	136	155	155	155	118	83	100	83	67	67	83	83	83	100	100	100	118	118	136	155	118	118	118	136	100	100	100	83	67	67	67	67	67	83	83	67	100	118	118	136	136	100	83
118	100	100	118	100	100	118	155	155	155	136	118	100	100	100	100	118	100	100	100	118	100	100	118	136	136	155	155	118	118	118	136	136	100	83	67	67	52	67	52	83	83	83	83	136	136	136	136	118	100
83	100	100	118	100	136	136	155	155	155	155	136	118	100	100	100	118	100	100	83	100	100	118	118	118	136	136	136	155	118	118	155	136	83	67	67	67	83	67	52	67	83	100	118	118	136	136	118	100	100
100	100	100	118	100	136	136	136	136	155	174	174	136	136	155	136	100	100	83	83	83	100	136	136	136	118	136	155	155	136	118	136	155	100	83	67	52	83	67	67	100	100	100	118	136	136	136	118	118	118
83	118	118	118	118	118	136	118	118	155	136	174	136	136	118	118	83	83	67	83	100	100	118	118	118	118	155	136	155	155	118	118	118	100	83	67	67	100	67	83	100	118	118	118	155	136	118	136	155	136
83	100	100	118	118	136	118	118	136	136	155	174	155	118	118	136	100	83	83	100	100	100	118	118	100	100	155	136	136	155	136	136	118	118	83	83	67	100	100	83	118	118	100	136	155	155	136	136	155	174
83	83	118	155	118	136	136	118	136	155	174	155	155	174	136	100	100	100	100	83	100	118	100	118	100	100	155	136	118	100	118	118	83	100	100	83	67	100	118	83	100	118	118	118	136	174	155	155	174	174
83	100	118	118	136	155	136	155	155	174	174	136	155	194	118	83	100	100	100	100	136	136	118	118	100	100	118	136	174	136	136	118	100	118	100	100	67	83	100	83	118	118	136	136	136	155	174	174	194	174
83	67	100	100	136	155	155	174	174	174	174	174	155	136	118	118	100	100	118	100	118	155	155	118	136	174	136	136	155	118	174	136	118	118	100	118	83	67	100	67	83	174	136	118	155	136	155	174	194	174
83	83	83	136	136	174	155	214	194	194	194	174	155	174	194	136	155	118	83	83	100	136	136	118	155	194	235	174	155	174	136	136	118	118	100	136	100	67	118	100	118	136	118	136	136	136	155	194	174	174
83	118	118	155	155	174	174	194	194	214	235	194	155	155	155	136	136	136	100	100	100	118	136	118	174	194	214	155	136	155	155	136	100	118	118	136	100	100	118	136	136	118	155	155	174	174	155	174	155	155
118	136	136	174	174	214	174	194	214	214	194	194	174	155	118	136	136	136	118	100	83	118	118	118	155	155	174	174	174	174	194	174	136	118	136	136	118	100	118	155	136	118	100	136	155	136	155	174	174	136
155	194	174	174	194	214	194	194	214	194	194	174	174	174	155	136	136	118	100	100	100	100	136	136	136	155	155	155	174	194	174	136	155	136	136	136	118	136	136	136	118	155	214	174	136	155	155	155	174	155
155	136	136	174	194	194	194	194	174	174	174	194	194	155	155	155	136	100	100	100	100	118	136	136	136	136	155	194	194	174	174	136	136	136	155	174	155	136	136	155	136	155	155	136	155	155	155	155	155	136
174	155	174	174	194	174	194	194	174	174	174	194	155	174	155	118	100	118	100	100	100	118	136	136	136	155	174	194	174	136	118	136	136	136	155	174	155	155	155	155	155	155	155	136	136	118	136	155	118	118
136	155	155	155	155	155	174	194	174	136	155	174	155	155	174	155	155	118	100	118	100	118	136	174	155	174	174	155	136	136	136	174	174	136	136	136	174	155	174	174	174	194	155	136	136	136	136	136	118	118
155	136	155	136	155	136	155	155	136	118	136	136	118	118	136	136	136	136	136	136	155	136	174	214	194	194	194	174	136	136	136	136	136	118	136	136	174	155	155	174	174	155	155	136	118	118	136	118	118	100
136	155	155	136	136	136	136	118	118	100	118	136	118	136	118	118	118	136	136	136	155	174	174	174	194	174	155	118	136	155	136	118	118	118	136	136	155	155	155	136	155	136	136	136	118	100	118	118	100	100
118	118	118	118	118	136	100	83	118	100	83	100	136	118	118	100	118	136	136	136	155	174	174	155	174	136	136	136	136	136	100	83	118	118	118	136	136	155	155	174	155	155	155	136	136	136	118	100	100	83
136	118	118	100	118	100	67	83	100	83	83	83	83	100	100	118	118	118	118	155	174	174	174	155	155	118	118	100	100	100	83	83	100	100	100	118	118	136	136	118	174	155	155	155	136	118	100	83	83	118
155	136	118	83	83	100	67	52	67	67	67	52	100	118	118	118	118	100	100	136	136	136	155	174	136	118	100	100	83	83	83	83	100	100	83	100	100	136	136	118	136	174	214	155	136	136	118	83	100	118
214	174	136	100	100	100	67	38	67	67	52	67	100	100	83	83	118	100	118	100	100	100	100	136	118	100	83	100	67	67	100	100	67	83	100	118	100	155	136	136	118	118	174	155	155	155	136	136	100	118
174	155	118	100	100	83	52	52	52	67	52	52	67	83	67	100	100	118	118	118	83	100	83	118	83	83	100	100	67	100	100	67	67	67	83	118	118	155	174	155	136	136	155	174	174	136	155	194	100	118
155	136	118	118	83	83	67	67	67	67	52	52	83	52	83	100	136	155	136	118	118	100	83	100	83	100	100	83	67	67	83	83	67	67	83	100	118	136	155	174	174	194	174	174	194	174	155	155	118	136
174	118	118	118	100	67	83	67	83	67	52	52	67	83	67	100	100	118	136	155	136	100	100	83	83	67	83	100	83	83	83	83	83	100	100	100	155	136	136	194	214	174	174	214	235	235	155	136	118	118
155	136	136	100	100	83	83	52	67	83	67	83	83	67	100	118	136	155	118	118	155	136	118	67	67	52	67	83	83	67	67	83	118	118	118	118	136	136	155	194	214	194	194	214	194	214	155	118	136	100
136	118	118	118	118	83	100	83	83	83	83	83	67	83	100	118	155	155	136	118	136	155	100	83	83	67	83	83	83	83	83	83	136	136	118	136	118	136	118	155	174	194	214	235	214	194	155	155	155	118
100	100	118	118	118	100	100	83	100	100	83	67	83	100	83	100	155	155	174	155	136	136	118	100	100	83	83	83	83	118	100	83	136	136	118	118	118	118	100	118	155	155	174	174	214	214	194	174	155	118
100	118	118	155	136	118	100	83	83	83	100	83	100	100	100	118	136	174	174	194	174	136	136	118	136	118	100	118	118	118	118	118	136	136	136	118	100	118	100	100	118	155	155	136	155	155	174	155	136	118
136	118	136	155	155	136	136	100	100	118	118	100	118	118	118	118	174	174	174	174	174	155	155	136	136	118	118	136	155	155	118	136	155	136	136	100	100	118	100	83	83	118	118	155	174	174	155	136	136	118
136	136	155	174	174	174	155	118	136	136	136	136	136	136	118	118	136	174	174	174	174	194	174	174	174	136	155	155	155	155	136	155	155	136	118	118	83	100	83	83	100	100	100	118	136	136	155	155	118	100
136	155	174	174	194	174	174	155	155	155	155	155	174	155	100	100	118	136	155	194	194	174	194	174	155	118	118	136	174	155	136	136	155	118	118	118	83	83	100	100	100	100	100	118	118	155	136	155	136	100
136	155	155	194	194	214	194	174	174	155	155	155	155	118	100	100	100	118	155	155	174	136	174	194	155	136	155	174	155	136	136	155	174	174	118	83	100	83	67	67	67	83	83	118	118	136	118	136	136	100
155	155	174	194	214	254	214	194	174	155	136	155	136	136	118	100	83	100	100	136	136	118	174	174	155	155	174	174	155	118	136	174	174	174	136	100	118	100	67	83	83	83	67	100	118	136	118	118	118	100
155	174	214	214	214	235	194	194	155	155	136	136	155	100	83	67	83	100	100	100	118	136	155	174	136	136	136	174	136	155	136	174	174	155	118	100	118	83	83	83	100	83	83	100	136	136	155	136	118	100
155	155	214	194	235	235	194	194	155	136	136	155	174	136	100	67	100	100	83	100	118	155	136	136	118	118	118	136	100	155	136	136	136	118	118	100	100	67	67	83	100	83	83	118	155	118	136	136	136	100
136	136	194	214	235	214	235	214	194	174	136	155	155	136	118	118	118	83	100	118	118	136	136	100	118	155	118	155	118	155	155	155	100	83	100	100	83	67	83	83	83	83	100	83	100	100	118	136	118	118
118	194	194	194	194	194	254	194	214	194	155	174	136	136	118	100	118	83	83	118	136	118	118	136	136	174	155	118	118	100	118	155	118	83	100	83	83	83	83	52	83	100	100	100	83	118	118	136	136	136
155	174	155	174	174	155	214	194	174	155	155	155	155	118	118	100	100	83	83	100	118	118	118	155	155	118	118	136	118	118	118	100	83	100	67	83	100	118	67	83	100	67	83	100	83	100	118	118	118	118
136	155	155	194	194	118	155	155	155	155	155	136	155	118	118	118	83	83	100	118	118	100	118	136	155	136	118	155	155	136	155	118	83	100	67	83	100	100	83	118	100	83	67	100	100	100	118	100	118	118
136	136	155	155	136	100	136	155	155	136	136	136	136	100	136	100	83	100	118	174	118	100	136	118	136	136	118	136	136	100	100	136	100	100	83	100	100	83	83	83	100	83	83	83	100	118	136	118	118	136
136	136	118	136	136	136	155	155	136	118	155	136	118	100	118	118	136	118	118	155	118	100	118	136	118	118	118	155	155	118	100	136	118	118	83	136	118	100	83	100	83	83	67	83	67	83	100	136	136	136
118	100	100	118	118	136	155	155	136	118	155	155	155	155	136	155	118	100	118	136	118	118	136	155	155	118	118	155	136	118	136	118	118	136	100	136	118	100	100	83	67	67	100	100	83	118	136	155	136	155
100	100	118	118	118	118	136	136	136	118	155	155	155	136	155	136	136	118	100	136	118	118	118	136	136	136	136	136	136	118	118	118	136	136	136	118	100	118	118	100	83	83	100	100	100	118	118	136	155	194
83	118	118	136	118	118	136	155	136	136	136	136	118	118	136	118	100	118	155	136	136	118	118	118	118	118	136	136	118	136	136	136	155	118	118	118	118	118	118	100	100	83	100	118	118	136	155	174	174	214
83	100	118	118	118	136	118	118	136	155	155	155	194	174	136	136	136	136	136	136	136	118	118	118	118	118	118	155	155	136	136	118	136	136	118	118	118	118	118	136	155	100	100	100	100	100	136	155	194	194
100	100	83	83	118	136	136	136	136	174	194	214	194	194	155	155	155	136	118	136	136	136	136	118	155	136	136	174	194	174	155	136	136	136	118	100	118	118	118	136	136	100	118	136	136	118	118	155	194	235
118	118	118	118	100	118	136	155	155	174	214	214	235	214	194	174	155	136	136	118	100	136	136	155	155	155	155	136	155	155	174	155	194	214	155	136	118	118	118	118	136	136	118	100	136	136	155	174	194	214
118	118	136	118	100	100	155	174	174	194	194	235	194	194	194	155	136	136	118	118	100	136	118	136	136	136	136	136	118	118	136	155	174	155	174	155	136	118	118	118	136	136	136	118	155	155	174	174	174	174
118	118	136	118	118	118	136	174	174	174	194	194	194	174	174	136	136	118	100	83	83	118	100	118	118	118	136	118	118	136	136	136	155	155	174	155	136	136	118	118	118	136	155	174	174	136	194	174	174	174
100	100	136	118	118	118	136	118	136	136	174	155	194	155	155	136	136	155	136	100	83	118	83	83	100	100	118	118	118	118	118	155	194	155	155	174	155	136	118	100	136	155	155	194	155	136	155	155	155	174
83	100	118	100	136	155	118	83	118	136	136	136	174	136	118	118	100	100	83	67	83	100	83	67	67	100	100	100	118	136	136	174	194	155	155	136	194	174	118	136	136	136	174	174	136	174	174	136	118	118
118	136	118	118	136	136	136	118	118	136	100	118	136	100	83	67	67	100	67	83	83	83	52	67	83	83	83	100	100	136	155	194	194	194	155	136	194	155	118	155	174	136	155	155	174	174	174	155	136	100
155	118	136	155	155	118	136	118	100	118	83	118	83	100	83	100	67	67	52	67	67	67	52	83	67	100	100	100	100	118	155	174	194	155	155	155	194	155	118	155	155	136	174	155	174	194	194	174	155	100
118	118	136	136	118	136	118	100	100	118	83	83	83	100	83	67	83	67	67	83	67	67	67	83	83	118	100	100	118	100	100	155	174	174	174	155	174	155	136	136	155	174	155	155	136	136	174	194	136	100
136	118	136	118	118	100	100	100	100	83	83	83	83	100	83	67	67	52	52	52	67	67	83	83	100	118	100	118	118	118	100	136	174	214	194	155	155	155	174	155	155	194	174	174	174	174	194	155	155	100
174	155	174	155	136	118	100	100	83	83	67	67	67	67	67	67	67	83	67	83	83	83	100	100	100	100	136	118	136	174	118	155	174	194	194	155	136	155	174	174	174	194	155	194	174	155	136	155	155	118
174	136	155	155	155	155	118	100	100	67	83	83	67	52	67	83	67	83	83	67	83	100	100	118	100	118	155	155	136	155	155	155	174	194	194	174	155	136	194	174	174	174	194	194	155	155	174	155	136	118
155	155	136	155	155	155	100	100	83	67	67	67	67	67	67	83	83	67	83	118	118	118	100	118	118	136	136	155	155	194	214	174	174	194	194	174	174	174	174	194	194	194	214	235	194	174	155	136	136	118
155	136	118	136	136	118	118	100	83	52	67	67	67	52	67	100	118	118	100	136	136	136	118	136	100	100	118	136	155	174	174	174	174	174	174	174	174	194	194	214	194	174	174	194	174	136	136	118	136	118
118	118	118	118	118	118	100	83	83	67	52	52	52	67	100	100	100	118	136	118	136	136	136	155	100	118	136	155	174	174	174	174	174	194	194	194	194	194	194	194	194	174	155	155	155	155	118	100	118	100
155	118	136	118	100	83	83	83	100	67	67	52	52	100	100	118	118	118	118	136	136	118	155	155	118	118	136	155	194	194	174	194	174	155	174	194	174	174	194	174	174	174	174	155	155	155	136	136	118	136
118	118	100	100	83	100	100	100	100	83	67	52	52	83	100	136	136	155	118	118	155	136	118	136	118	100	118	155	174	194	214	194	174	155	155	174	155	155	174	194	194	174	174	155	118	118	118	136	136	136
100	100	100	100	83	83	83	100	100	67	83	83	83	118	118	155	136	136	118	136	155	136	118	100	100	118	118	174	174	214	174	194	155	155	174	155	174	155	155	214	214	155	136	136	118	136	136	100	118	155
83	83	83	83	67	83	83	83	83	67	83	100	136	174	136	194	155	155	136	136	136	136	118	118	118	118	136	174	155	155	136	136	136	194	174	136	155	194	194	235	214	136	118	155	118	136	118	100	136	155
83	83	67	67	67	67	67	83	83	67	100	100	155	174	155	214	214	194	174	136	136	136	136	118	136	118	118	118	118	118	118	136	155	155	136	174	174	235	235	214	174	136	118	136	118	118	118	100	118	118
83	100	67	67	83	83	83	100	83	83	118	118	136	155	194	214	254	194	155	136	118	118	118	155	100	100	118	100	100	136	118	118	136	136	155	194	214	214	214	194	155	136	100	118	100	118	136	100	136	136
83	100	67	52	83	83	100	100	83	118	100	118	118	136	174	235	214	174	136	155	155	136	136	136	118	118	100	100	100	155	136	155	136	155	136	214	214	194	194	174	155	136	118	118	100	136	118	118	136	155
67	83	67	83	83	83	100	83	83	136	118	136	136	155	174	235	174	194	174	174	155	155	136	100	155	136	100	100	100	118	83	155	155	155	155	174	194	155	136	155	155	118	118	118	118	100	67	118	155	118
83	83	100	100	83	100	83	83	100	136	118	136	136	136	155	174	194	174	194	194	194	194	155	118	155	136	118	100	118	100	100	100	118	136	136	174	174	174	155	118	118	100	100	100	118	100	83	100	100	100
100	100	83	67	83	83	100	100	118	118	100	118	136	136	155	155	155	174	174	174	174	155	155	155	155	136	100	100	83	100	100	100	100	136	155	194	194	194	155	118	100	136	118	118	100	100	118	118	118	100
100	83	100	100	83	83	83	100	136	100	83	100	100	100	100	118	118	155	174	174	155	194	174	155	136	118	118	100	83	83	100	83	100	100	155	174	174	194	155	118	118	118	100	100	118	100	118	100	118	100
100	100	83	83	100	100	100	100	100	83	83	83	83	67	100	118	136	155	194	194	174	194	174	136	118	118	118	100	100	83	83	100	100	100	100	136	155	155	136	118	136	118	100	100	100	100	136	118	118	100
100	100	100	118	118	100	100	83	100	100	100	100	83	100	83	118	136	174	194	194	194	174	155	155	136	100	100	100	100	100	83	100	100	118	118	136	155	155	136	118	136	118	118	100	83	100	118	100	100	118
155	118	136	136	136	118	100	118	100	100	100	100	118	118	118	136	136	155	194	194	194	155	136	155	155	100	100	83	83	83	67	83	83	83	100	136	155	155	155	155	155	136	100	100	100	100	83	83	100	100
194	174	136	118	118	118	136	136	100	83	83	83	83	100	155	155	174	174	174	214	194	194	174	174	155	118	100	83	83	67	67	83	83	83	118	118	155	155	155	174	174	155	100	100	100	83	83	67	83	83
194	194	136	118	100	118	118	100	100	100	100	83	100	100	118	118	136	155	174	194	214	214	214	155	155	136	100	100	100	100	100	83	67	83	100	118	118	136	136	194	194	155	118	118	83	100	83	67	67	83
194	214	194	194	155	100	118	100	100	118	83	83	100	118	118	118	118	174	174	194	194	214	235	174	136	100	83	83	83	100	83	83	83	118	100	118	136	100	136	174	194	155	118	118	100	118	118	67	83	83
174	174	174	155	155	155	136	136	100	83	67	83	118	83	100	100	83	136	155	194	194	214	235	174	155	100	100	100	100	100	83	83	100	136	118	100	100	118	118	155	174	155	155	118	136	155	136	83	100	83
136	136	174	155	174	174	174	155	118	100	83	100	100	83	83	83	118	118	118	155	174	214	214	194	155	136	136	100	118	118	118	83	83	83	100	118	118	118	136	136	155	174	174	155	136	118	100	100	100	100
136	118	136	136	155	174	174	174	136	155	100	83	100	100	83	100	100	100	136	155	155	214	194	194	155	155	118	118	136	100	136	136	67	100	100	136	118	118	136	136	136	194	174	155	136	155	118	100	100	136
136	136	118	136	174	174	174	174	136	136	100	83	118	83	83	67	100	118	118	155	174	194	194	155	174	136	136	136	136	118	118	100	83	118	118	100	100	100	118	118	136	155	174	136	136	155	118	118	118	118
155	118	118	155	214	194	174	155	136	136	118	83	83	83	83	100	83	100	118	136	174	174	155	136	155	155	100	100	100	100	83	67	83	100	118	118	100	118	118	118	136	155	155	174	136	136	100	118	155	118
136	136	118	118	174	155	155	155	174	136	136	100	100	67	67	67	83	100	118	118	155	155	155	155	155	155	118	83	100	100	118	118	118	100	83	100	118	136	118	118	136	136	155	174	136	155	136	136	174	118
136	155	136	155	155	155	155	155	155	155	118	100	83	67	67	67	83	83	100	136	118	118	155	155	174	136	100	83	83	83	83	83	100	100	83	83	83	100	118	100	118	118	136	136	136	136	155	155	136	136
118	118	136	136	136	136	155	136	136	136	118	100	83	83	83	67	67	67	100	118	118	118	155	136	155	136	118	118	100	83	100	100	100	100	100	83	83	83	100	100	118	136	136	136	136	136	118	155	136	118
118	118	118	118	118	136	155	155	155	136	136	118	100	100	83	67	67	67	83	100	118	136	155	155	136	118	100	118	118	100	118	118	100	100	100	83	83	100	100	83	100	100	118	118	118	118	118	100	118	118
67	100	136	118	83	118	136	136	136	155	136	118	100	100	83	83	67	67	83	100	118	136	136	155	136	118	118	136	136	118	118	100	100	100	118	83	100	100	83	100	100	83	83	118	118	136	118	100	118	118
118	118	136	118	100	118	136	118	136	155	136	118	100	100	83	83	67	100	100	83	100	100	136	155	174	155	174	174	155	155	136	136	118	118	136	100	83	100	100	100	100	83	67	83	100	100	83	83	118	118
100	100	100	100	100	118	155	136	118	136	136	118	83	67	67	67	83	83	100	100	83	100	118	136	194	194	194	214	194	194	194	174	155	155	155	118	100	100	118	100	83	83	67	83	83	83	100	100	100	118
83	100	118	136	118	118	118	136	118	118	136	118	118	83	67	83	100	83	83	83	100	83	100	136	174	174	194	214	214	214	214	174	155	155	155	155	118	100	100	118	100	83	83	83	83	83	83	100	118	136
67	83	100	118	136	136	136	136	136	155	136	118	100	83	83	83	83	67	100	118	100	83	83	83	118	136	174	174	194	155	155	136	136	155	155	136	118	100	100	100	118	118	118	100	136	136	136	136	136	136
83	83	100	136	136	174	136	155	136	155	136	100	118	83	67	67	67	67	83	100	100	100	100	100	118	155	155	194	174	174	155	214	214	155	155	155	136	118	136	155	136	118	83	100	100	100	118	118	136	155
100	100	100	136	136	136	136	136	118	155	118	83	136	83	83	67	83	83	83	100	118	136	136	136	136	155	155	174	194	174	194	235	214	155	136	155	155	136	174	194	194	118	83	83	83	118	118	155	155	155
100	136	118	155	136	136	100	136	100	136	100	100	100	100	67	83	83	118	100	100	118	118	118	118	155	136	136	155	155	155	194	194	214	136	155	174	174	155	174	194	214	155	136	136	100	136	155	194	174	155
100	118	136	136	118	136	118	136	118	100	118	100	136	118	118	100	83	100	100	83	100	118	118	100	136	100	136	155	100	174	155	174	155	174	194	214	194	174	194	194	174	174	155	174	136	136	83	214	136	194
118	118	100	136	118	100	100	100	118	118	136	136	136	136	100	83	100	100	118	100	100	100	100	100	136	100	136	136	100	136	155	155	155	194	194	214	194	194	214	194	194	174	174	136	118	118	136	174	174	214
136	100	118	155	155	118	136	118	100	136	118	136	136	118	136	136	118	118	100	83	118	100	118	100	118	100	118	100	118	155	155	136	118	155	174	174	214	235	235	194	194	194	174	174	155	155	174	194	214	194
174	155	194	136	155	136	118	136	100	118	136	136	136	155	155	136	118	118	118	83	100	83	118	136	118	100	83	118	118	155	155	118	174	194	194	214	235	214	214	174	174	174	174	155	174	174	174	174	194	194
194	136	174	174	155	136	118	118	118	118	118	136	136	136	118	118	118	100	118	83	83	83	118	118	100	83	100	100	118	118	136	136	174	174	214	254	235	194	194	174	155	174	136	136	136	118	136	155	194	194
155	174	136	118	155	155	136	136	136	118	118	136	155	136	118	100	118	100	83	67	67	83	136	100	100	100	83	100	118	118	118	155	155	155	214	254	254	214	194	174	155	155	174	155	136	100	118	136	155	174
194	174	194	174	155	136	118	136	118	136	118	118	118	118	118	100	83	83	83	67	67	83	118	83	83	83	100	118	118	136	136	155	174	155	174	235	235	194	214	174	155	155	155	136	136	118	136	155	155	136
194	174	155	155	136	118	118	136	118	136	118	118	118	100	118	118	100	83	67	52	67	67	67	67	83	118	118	136	155	155	155	174	214	194	174	194	194	214	194	174	155	155	136	118	118	118	174	155	155	136
194	174	174	174	155	136	118	118	136	136	136	100	118	118	100	100	67	67	83	67	83	83	67	67	100	118	118	118	155	174	194	174	174	174	194	214	194	194	194	155	136	136	118	118	136	136	174	174	118	136
174	174	174	174	155	136	118	136	136	155	118	118	118	118	118	100	83	83	100	83	83	83	83	100	100	100	100	118	118	174	194	194	194	194	214	194	194	155	136	100	100	136	100	100	83	100	136	155	136	136
194	194	174	155	136	136	136	136	118	118	136	136	118	100	118	100	83	83	100	100	100	83	100	118	118	118	118	118	155	174	174	174	174	235	214	174	155	136	118	118	100	100	83	67	52	67	136	155	194	136
174	194	155	136	174	174	155	155	118	118	100	136	100	100	83	100	83	100	100	100	118	100	118	136	118	118	136	155	174	174	174	194	174	214	235	194	155	118	136	100	83	67	52	67	67	83	67	118	136	155
155	194	155	155	155	155	174	136	100	118	118	100	83	83	83	100	83	83	83	118	136	174	136	155	174	155	118	155	174	214	214	194	174	155	174	136	136	136	100	67	83	67	52	52	67	100	136	136	174	194
155	136	174	155	118	136	136	118	118	118	118	67	67	67	100	83	83	100	136	118	155	194	136	155	194	194	155	174	214	235	214	174	214	174	174	118	118	118	118	83	67	67	52	38	83	118	155	174	174	194
155	136	194	155	155	136	136	100	118	118	83	83	83	83	83	67	100	83	118	118	118	155	155	155	174	214	194	194	214	194	214	155	174	194	155	100	136	100	100	100	67	83	52	52	52	100	155	136	174	174
155	136	194	155	118	136	136	83	118	100	83	83	67	83	83	52	83	100	118	136	136	174	174	174	214	235	194	194	194	194	174	174	136	174	155	118	155	100	100	83	83	83	83	83	100	136	155	155	155	174
100	136	136	118	100	118	100	83	118	83	83	83	67	83	83	52	67	100	136	174	174	174	174	194	235	235	174	194	174	155	214	214	174	155	194	155	118	100	100	100	83	100	83	83	83	136	136	174	155	214
100	136	136	100	100	100	100	100	136	83	83	83	67	83	67	83	83	118	136	174	155	155	194	194	235	235	214	214	174	155	194	174	155	136	155	136	100	100	118	118	100	100	83	83	100	118	118	118	136	174
100	136	118	100	118	100	118	118	100	83	83	67	67	67	52	67	83	83	100	155	155	155	194	214	194	235	214	235	214	174	174	136	155	155	136	118	118	100	136	136	118	83	118	100	83	100	118	136	174	174
100	83	100	118	118	118	118	100	83	83	67	52	67	52	67	83	67	67	83	155	155	136	174	214	214	194	214	214	214	174	174	155	136	136	118	136	136	100	100	118	100	100	118	118	118	100	100	136	155	174
83	83	83	118	136	136	118	118	100	83	83	52	52	67	83	67	52	52	83	118	136	136	155	194	194	174	174	194	174	155	118	136	136	155	136	155	155	100	100	100	100	100	118	118	118	118	118	118	100	136
67	83	100	118	136	136	118	118	118	100	83	83	67	67	52	67	67	67	100	118	136	155	155	136	174	174	155	155	136	118	118	155	155	118	118	118	118	118	100	118	100	118	100	100	100	118	118	118	118	100
67	100	100	118	118	118	118	100	100	100	100	100	83	83	67	52	52	67	83	100	118	155	155	136	136	136	118	118	118	118	118	136	118	118	118	118	118	118	100	100	118	100	100	100	83	100	67	100	100	100
100	100	100	100	118	136	136	100	118	100	83	83	83	100	83	67	100	100	118	100	118	155	174	155	136	136	100	118	118	100	118	118	100	100	118	136	100	83	100	100	118	100	118	100	83	100	83	83	67	83
118	100	118	100	100	100	118	100	118	118	100	100	83	100	83	67	83	83	83	83	100	136	136	136	136	118	100	118	100	100	118	136	83	67	100	100	83	83	83	83	83	118	100	118	118	83	83	67	100	100
118	100	118	136	100	100	118	100	100	100	83	100	100	100	100	83	118	83	83	100	136	118	100	118	136	100	100	100	100	118	100	83	100	83	67	67	67	100	67	83	83	83	83	100	83	67	67	52	83	100
118	83	100	100	155	118	100	83	100	118	100	118	118	118	118	118	100	100	100	100	118	100	100	100	136	83	83	118	118	118	83	67	100	118	67	67	83	83	67	67	67	83	83	83	83	83	83	83	67	100
100	100	100	118	136	100	83	67	100	118	118	118	136	155	118	100	100	118	83	67	100	83	67	83	100	67	100	136	100	100	100	83	100	136	52	52	67	67	52	52	67	52	83	67	83	136	136	118	100	118
100	136	118	67	83	100	83	67	100	100	100	118	155	194	100	100	83	83	100	100	100	83	83	67	67	83	118	155	67	83	83	83	83	83	67	67	52	52	38	38	67	67	83	83	100	118	100	100	136	136
118	118	100	67	83	83	52	52	100	100	100	136	136	194	118	100	118	100	100	67	100	83	67	83	67	83	118	118	83	100	118	100	100	100	67	52	38	52	38	38	67	67	67	83	83	100	83	118	136	136
118	100	83	83	67	67	52	52	67	83	83	118	155	136	136	136	136	118	83	83	83	67	83	83	83	83	83	100	118	100	100	136	118	118	100	67	52	52	52	38	67	67	67	83	100	118	100	100	136	136
100	83	67	67	67	38	38	38	52	67	83	118	155	136	155	136	136	155	118	100	83	83	67	83	67	67	83	100	83	118	118	100	100	100	83	83	83	67	52	52	52	67	83	100	100	136	100	100	118	100
83	67	67	52	52	38	26	38	38	67	83	118	136	155	136	136	155	136	100	100	83	67	67	52	67	67	67	83	83	100	118	100	136	136	100	100	83	67	67	52	38	52	83	100	136	118	100	136	118	118
83	67	52	52	38	38	38	38	52	67	100	83	136	174	155	155	174	155	136	100	100	67	38	38	52	67	67	83	83	83	100	136	155	136	118	83	67	67	83	52	52	52	52	100	118	118	118	118	100	118
100	83	67	67	52	38	26	38	52	67	83	83	118	155	155	174	155	136	118	100	83	83	67	52	52	52	67	83	83	83	100	136	136	155	118	100	67	67	67	52	52	52	52	67	67	100	100	118	118	118
100	83	67	67	38	38	26	38	38	52	67	100	118	155	194	155	136	136	100	100	83	67	52	38	38	52	67	67	83	100	118	118	118	100	100	100	83	67	67	52	52	67	52	67	83	83	100	100	118	136
100	100	83	100	83	67	52	38	38	67	83	100	118	155	174	174	136	136	136	118	83	67	52	38	52	52	67	67	67	100	100	100	118	118	118	136	100	100	83	83	83	83	100	100	118	118	100	100	118	100
174	136	118	155	136	100	83	67	67	67	100	100	118	136	136	136	136	118	136	118	83	67	67	52	52	52	83	83	83	83	83	100	118	100	100	118	100	100	100	100	118	118	118	136	118	118	83	67	83	100
136	155	136	136	118	100	83	83	83	100	100	100	118	118	136	136	136	155	155	136	136	100	83	67	52	67	83	100	83	100	83	67	83	118	118	100	118	118	100	118	136	155	136	136	155	136	83	67	67	67
136	136	155	136	118	155	136	118	100	118	83	67	83	83	100	100	100	136	194	174	136	118	100	67	67	100	118	118	118	67	83	67	83	100	100	100	100	118	118	136	155	174	155	136	136	100	83	67	67	83
136	136	174	155	136	155	155	118	118	100	67	67	67	67	67	67	100	118	194	194	155	118	83	83	100	118	155	118	118	83	83	100	67	83	100	118	118	136	155	194	194	174	174	155	136	83	52	52	67	67
118	136	155	155	155	155	136	136	118	100	83	52	52	38	52	67	118	83	136	214	136	136	100	136	118	136	136	118	83	83	52	83	83	100	100	136	155	174	194	214	235	214	194	155	136	83	52	52	38	52
83	100	100	136	174	155	136	136	118	118	83	52	52	38	38	52	83	100	118	136	118	155	136	136	155	136	118	118	67	52	52	38	52	83	83	118	136	174	194	214	235	254	214	155	136	52	38	38	38	26
67	83	100	118	155	136	136	194	136	118	83	52	38	38	38	52	52	67	136	155	136	155	118	155	155	155	118	83	83	67	52	38	67	83	67	83	100	174	194	254	235	254	235	174	83	67	26	0	26	52
67	83	67	136	118	235	194	194	136	83	67	38	38	38	52	38	52	67	100	136	155	136	155	136	136	155	100	83	67	52	83	67	67	83	100	118	100	155	174	235	254	254	235	174	83	38	38	26	38	38
38	67	83	100	136	174	174	174	100	67	52	38	26	38	52	52	52	83	100	136	118	136	136	155	118	136	83	67	52	52	52	52	52	67	100	83	83	136	174	214	214	235	194	136	83	67	52	26	26	38
26	52	67	83	136	174	174	174	118	67	67	38	38	38	52	52	67	83	118	118	100	100	100	118	100	100	83	67	38	38	38	38	52	52	67	83	83	136	174	214	194	174	155	118	83	83	52	38	26	26
26	38	67	100	118	155	155	155	118	100	67	52	38	52	67	52	52	83	100	83	83	83	100	100	83	83	67	52	67	52	38	38	38	52	52	83	118	136	174	194	174	155	136	118	100	67	67	52	38	52
38	52	67	100	118	155	155	136	100	83	83	67	67	67	67	67	67	100	136	118	100	83	83	83	67	67	67	67	67	52	38	38	38	38	67	83	100	136	155	174	155	136	136	136	118	118	100	83	67	38
52	52	83	100	155	118	118	118	100	83	83	100	100	83	83	100	100	100	118	118	83	83	67	52	67	67	83	83	67	52	38	52	52	67	83	100	136	136	174	155	136	118	118	118	136	136	118	100	100	67
52	67	83	100	100	100	83	83	100	83	100	118	100	83	83	100	100	100	83	100	67	52	38	52	52	83	83	83	83	100	100	83	67	67	83	118	136	118	155	136	136	118	118	155	136	136	136	118	118	100
67	100	100	100	100	100	83	67	67	83	118	118	100	100	100	118	100	83	67	83	67	52	38	38	52	83	100	83	83	100	118	100	100	100	100	100	118	136	136	118	118	118	118	155	174	136	118	136	136	118
83	83	100	67	67	83	83	67	83	83	100	118	100	100	100	118	118	83	67	83	52	38	38	38	52	83	83	100	83	83	118	100	100	100	83	100	100	100	100	83	100	100	118	155	136	118	118	118	118	100
67	83	52	52	67	67	67	67	67	67	83	100	118	100	100	100	100	83	67	52	52	26	26	38	52	67	100	118	100	118	136	136	118	100	118	83	83	67	67	52	83	83	100	100	118	100	118	136	136	118
83	100	83	52	52	52	38	52	52	52	67	100	83	118	100	83	100	83	52	52	52	26	14	38	67	67	83	100	100	83	118	136	155	100	83	67	67	67	52	52	52	67	52	67	83	83	83	118	174	136
100	83	52	38	26	26	26	26	67	52	67	83	100	118	118	118	83	52	52	38	52	38	26	38	67	100	83	118	83	100	136	155	136	118	67	52	52	52	67	52	52	38	38	67	67	83	83	155	136	194
118	67	38	26	26	26	38	67	52	52	83	100	136	118	136	136	83	67	52	52	52	38	26	26	67	100	100	100	83	100	118	155	136	100	67	52	38	38	52	38	38	52	38	52	52	67	100	136	100	155
100	67	26	14	26	38	38	67	38	67	100	136	136	136	155	118	83	67	38	38	52	52	38	52	52	83	100	100	118	100	118	136	118	83	67	67	38	38	38	26	38	52	38	52	67	100	100	136	100	100
83	52	52	38	26	38	52	52	38	52	118	118	136	155	136	100	67	83	38	52	26	52	26	52	67	67	118	136	136	136	136	118	118	118	67	67	67	52	38	38	52	52	52	67	83	100	100	118	100	83
100	52	38	38	52	52	38	52	52	67	100	136	155	155	136	100	67	52	52	38	52	38	52	52	67	67	118	136	136	136	155	118	67	83	67	52	67	52	26	52	67	83	100	100	83	100	100	100	118	83
83	83	38	38	52	52	52	52	52	83	100	136	136	118	118	83	67	52	52	52	52	38	52	52	67	83	100	118	136	136	100	118	100	83	67	52	67	52	52	67	83	100	100	136	118	118	100	136	118	67
67	67	52	52	38	38	26	38	67	118	118	136	136	118	100	83	52	38	52	52	52	52	38	52	67	83	83	118	118	118	100	83	100	83	83	67	67	52	67	67	100	118	118	155	155	136	118	100	67	52
67	83	67	52	52	52	52	67	100	118	118	118	118	100	83	83	67	67	83	67	83	67	67	83	83	83	83	100	118	118	118	100	118	100	100	100	83	67	67	83	100	136	136	155	174	136	100	67	52	38
83	67	67	52	67	83	100	83	100	100	100	118	100	100	67	52	83	83	83	67	83	83	67	83	118	100	83	118	118	100	118	118	100	67	67	67	83	67	83	118	136	155	155	174	174	136	100	67	67	38
67	67	52	52	67	83	83	83	100	118	83	100	100	83	83	67	52	67	67	67	100	83	83	83	100	100	100	100	100	100	83	83	83	52	52	52	67	67	83	118	155	155	155	136	118	100	100	52	52	38
52	38	52	52	52	67	83	83	83	83	83	67	83	67	67	52	52	67	83	100	100	118	83	100	118	100	83	100	83	67	67	67	38	38	52	67	83	83	83	118	136	155	155	136	136	83	67	52	52	26
52	38	52	38	52	52	67	83	83	100	67	67	67	52	38	38	38	67	100	100	83	100	118	118	118	100	83	67	52	52	52	67	26	38	52	67	67	67	83	100	136	118	136	118	100	83	38	38	38	26
26	26	38	52	52	52	67	83	100	67	67	52	52	52	38	38	38	67	100	118	100	118	118	136	118	100	67	52	38	38	38	26	26	67	52	52	67	67	83	118	118	118	100	83	67	52	38	38	38	38
26	38	26	38	67	83	100	67	83	67	52	52	38	52	38	26	52	67	100	118	136	136	118	118	100	100	67	38	26	26	26	26	26	52	52	52	83	83	67	100	100	100	100	52	38	26	26	26	26	38
52	67	52	52	67	67	52	52	52	52	38	38	38	38	26	38	38	83	100	136	136	155	136	136	100	67	52	26	26	38	14	26	38	52	67	67	67	67	67	67	67	67	83	38	26	14	14	14	14	26
52	52	83	100	67	52	52	52	38	38	38	26	38	26	26	38	67	100	118	118	136	136	136	100	67	67	38	26	38	26	26	38	26	26	67	67	83	83	83	52	52	52	67	52	26	14	14	26	26	38
52	67	118	83	83	83	83	38	38	38	26	38	26	38	38	52	67	83	136	118	136	155	118	100	67	52	38	26	38	38	26	52	67	67	67	52	67	67	83	52	52	52	38	52	52	38	38	38	26	52
100	83	118	83	83	67	67	52	38	38	26	26	26	26	38	38	83	136	136	136	155	155	136	52	38	38	38	38	38	52	52	67	83	83	100	100	100	67	67	52	38	38	38	52	26	38	38	38	52	67
136	100	118	100	118	67	52	83	52	38	26	14	38	26	38	52	100	136	155	155	155	155	118	67	38	38	52	52	83	67	67	83	83	83	136	100	83	83	83	52	38	38	26	52	26	26	38	38	67	67
136	136	118	100	118	83	83	67	67	52	52	26	38	52	52	67	100	118	118	136	136	100	100	67	52	38	52	52	100	100	83	100	118	136	136	100	83	83	83	67	52	38	26	38	38	52	52	52	67	83
155	118	118	100	118	83	83	67	83	67	52	52	38	52	52	83	83	83	83	100	100	83	100	83	52	52	67	100	100	118	100	100	118	100	100	83	100	83	52	38	38	38	26	38	52	83	83	67	83	100
118	136	100	83	83	100	67	67	67	67	52	67	52	67	67	67	83	67	67	67	83	83	67	67	52	52	67	83	100	100	100	100	118	118	100	83	83	52	38	38	38	26	26	26	52	83	100	100	83	83
100	100	83	83	52	67	83	67	67	67	67	83	52	67	83	83	83	83	67	52	52	67	67	52	52	52	52	83	83	100	100	100	100	118	83	52	38	26	26	26	26	14	26	38	52	67	83	83	67	83
83	83	67	52	38	26	52	52	67	83	83	83	67	52	67	67	52	67	52	38	52	52	67	52	52	52	52	67	83	83	118	100	83	67	67	38	26	26	26	14	14	26	38	52	52	52	67	52	38	52
67	52	52	26	14	26	38	52	83	83	67	83	83	52	38	38	26	26	38	26	38	52	52	83	52	52	67	67	83	83	100	100	83	67	67	52	26	26	26	38	26	26	38	52	83	67	67	67	52	52
38	38	38	26	26	26	38	52	67	67	67	83	67	52	38	26	38	26	14	26	26	38	38	52	67	67	67	83	100	83	83	100	67	83	52	52	26	26	14	38	38	38	52	67	83	83	83	67	67	67
38	52	26	26	26	38	38	52	52	67	83	83	83	67	38	26	26	38	26	26	26	38	38	52	67	83	100	118	118	118	83	83	83	67	67	38	14	14	26	26	26	38	67	67	83	67	67	67	67	52
38	38	38	26	26	14	26	26	38	67	100	100	118	83	52	38	52	52	52	26	26	38	38	52	67	83	118	155	136	118	83	83	67	52	52	26	38	38	38	38	38	67	67	67	100	118	83	100	100	52
26	38	38	38	38	26	38	38	52	83	118	118	118	83	83	52	67	67	52	26	26	38	38	52	67	100	155	174	136	118	83	52	52	38	38	38	38	26	38	38	38	67	67	83	118	83	100	100	83	52
38	38	52	38	38	26	26	52	83	100	155	136	100	100	83	100	83	67	52	52	52	52	67	83	100	136	155	155	155	100	67	52	38	38	38	38	38	26	38	38	52	67	52	67	100	100	83	100	67	67
52	52	67	67	67	67	38	67	83	83	136	118	118	100	83	83	67	83	67	83	83	83	83	118	118	136	136	118	136	83	83	83	38	52	38	38	52	38	38	83	52	67	67	52	83	67	52	83	83	83
67	83	100	83	100	67	52	83	52	83	136	118	136	100	83	100	83	100	100	118	136	100	67	118	118	136	118	100	100	83	67	52	38	100	52	67	67	52	67	52	52	83	67	52	83	67	67	52	52	67
118	118	118	100	83	52	52	67	52	83	118	83	118	100	83	100	118	155	118	100	100	52	83	100	83	118	100	67	67	67	52	52	52	100	83	83	67	83	67	52	67	83	67	52	67	67	67	83	100	118
118	100	118	100	100	83	83	67	52	52	83	67	83	83	83	100	155	155	155	136	100	67	83	83	67	67	83	52	52	38	38	26	52	83	100	100	83	83	100	67	52	52	52	38	38	38	52	67	83	118
118	136	100	83	100	100	83	52	38	38	38	52	67	67	67	100	136	155	155	155	155	118	100	83	52	52	83	67	52	38	38	26	52	67	83	83	83	83	100	83	52	52	38	26	38	38	52	52	67	83
118	136	136	118	100	83	67	52	38	38	26	26	52	52	67	67	100	118	136	155	155	100	83	52	52	52	67	52	38	38	26	26	52	83	67	100	100	100	83	67	67	52	38	26	26	38	52	52	38	67
100	118	118	118	100	100	67	52	38	38	26	38	38	52	52	67	83	118	136	136	136	118	83	67	67	52	38	38	38	38	26	38	52	67	100	100	100	83	67	52	38	26	26	38	38	38	38	38	26	38
83	100	118	83	100	100	67	67	52	38	38	38	52	52	52	52	67	83	83	100	118	100	67	67	67	52	38	38	38	38	38	38	38	52	67	83	100	100	100	67	38	26	26	38	26	38	26	14	38	52
67	83	83	83	83	83	67	52	38	38	26	38	38	52	52	38	38	67	67	83	100	100	67	52	67	52	26	26	38	38	38	26	38	52	83	100	118	118	118	83	52	26	38	38	26	38	38	38	38	52
67	67	83	83	100	67	67	83	83	38	38	38	38	38	38	38	52	52	67	83	100	83	67	67	83	67	38	38	38	38	26	26	26	38	67	100	118	118	100	83	52	52	52	38	38	38	38	38	38	52
67	67	100	136	100	100	100	83	67	67	38	26	38	52	52	52	67	67	100	100	83	83	67	67	67	67	52	52	52	52	38	26	38	52	67	83	83	118	100	100	67	52	83	67	67	52	38	67	52	52
83	83	83	118	100	83	100	100	100	83	67	52	83	83	83	83	83	67	100	83	67	67	67	67	83	67	67	67	67	67	52	52	52	67	83	100	83	136	118	100	100	83	100	83	67	52	67	83	52	52
118	118	83	100	100	83	118	118	100	83	83	100	83	100	100	118	100	100	100	83	83	83	83	118	100	83	100	100	100	67	67	83	67	67	83	83	118	100	118	100	100	118	118	100	83	100	118	100	83	83
118	100	67	83	100	118	136	136	155	118	118	118	118	118	136	118	155	118	83	67	67	83	100	118	100	118	136	136	118	83	83	67	67	83	83	67	83	83	136	118	118	100	136	118	83	83	100	100	83	83
83	67	83	83	100	100	118	155	118	136	155	155	155	136	136	118	100	67	67	67	83	52	100	136	118	174	155	174	118	136	100	67	67	52	38	52	52	52	83	100	118	118	118	118	83	83	83	118	100	52
67	52	83	52	83	83	136	136	174	174	155	174	155	155	118	100	100	38	38	38	67	38	52	100	118	155	136	194	118	118	118	67	52	52	38	38	52	52	83	83	100	118	83	100	100	83	67	83	83	52
38	67	52	52	52	67	67	100	118	155	155	174	136	174	118	83	83	38	38	38	38	52	67	118	118	100	118	155	136	118	83	83	52	26	38	38	52	67	52	52	67	83	83	83	100	100	118	83	67	67
52	38	26	26	52	38	38	100	100	136	155	136	136	136	118	83	67	52	38	38	26	52	52	83	83	83	100	118	136	100	100	67	52	26	38	26	26	52	52	38	67	67	100	83	100	100	100	83	67	52
52	38	26	38	38	38	38	67	100	100	118	118	136	100	83	83	67	38	26	38	38	26	38	52	52	67	83	118	118	100	83	83	52	38	38	38	38	38	38	38	52	67	67	83	83	83	83	83	52	38
52	38	38	26	52	52	38	67	67	83	100	118	118	100	83	67	67	38	26	26	26	38	52	52	52	52	83	83	100	83	83	83	67	52	38	38	38	38	38	38	38	52	67	83	67	67	83	67	52	52
38	52	38	38	52	38	38	52	83	83	100	100	100	83	83	67	52	38	52	52	38	38	38	38	52	52	67	83	83	67	67	67	52	52	52	38	52	52	38	52	38	52	67	83	67	67	83	83	52	38
52	52	67	52	67	83	67	52	83	83	100	100	100	100	83	83	67	67	38	52	52	67	52	52	52	67	67	83	83	67	67	67	67	52	67	67	38	52	52	38	38	52	83	100	83	67	67	83	83	52
67	67	83	67	67	67	52	83	100	100	83	100	83	83	100	83	83	67	52	52	52	67	67	67	67	67	67	67	67	67	83	83	67	83	100	100	83	67	67	67	52	83	83	83	83	67	67	83	83	100
83	83	83	83	67	83	83	100	100	100	83	83	83	67	83	100	100	100	100	118	100	83	83	67	100	100	83	67	83	100	83	83	67	83	136	136	100	100	83	67	67	67	83	83	67	83	52	83	100	118
100	118	136	100	100	100	100	100	67	67	67	67	83	67	83	100	118	136	136	136	136	155	118	118	118	100	67	83	83	100	83	83	100	136	174	155	155	136	100	83	83	67	67	100	67	67	83	118	136	174
136	155	155	136	118	118	136	100	100	83	67	67	67	83	100	100	136	174	174	136	118	100	100	100	118	83	67	52	67	83	83	100	118	136	155	174	155	155	136	100	83	67	52	52	67	67	83	118	155	194
155	155	174	155	136	118	100	100	67	67	52	38	52	67	100	118	136	155	194	174	155	118	118	118	83	67	38	38	52	67	83	100	118	136	155	155	194	174	136	100	67	52	38	38	52	52	67	67	136	155
155	194	194	174	155	118	118	67	83	52	38	26	52	52	100	118	136	155	174	174	155	174	155	100	52	52	38	52	38	67	83	100	118	100	155	174	214	174	118	100	83	52	52	26	38	52	52	67	118	118
136	174	174	174	174	118	83	67	67	26	52	26	38	67	67	100	155	174	174	136	155	136	136	100	52	52	38	38	38	52	52	67	83	100	136	155	118	136	136	100	100	38	52	26	38	52	52	52	83	83
100	118	155	174	118	100	83	52	26	26	38	38	38	52	52	67	100	118	136	136	155	136	100	67	52	52	38	38	52	67	38	38	52	83	100	155	118	136	136	100	83	38	38	52	52	67	38	52	67	67
118	100	118	136	100	83	67	38	38	38	38	38	26	38	38	67	83	83	100	136	136	155	83	83	52	26	38	52	52	67	52	52	52	83	83	155	83	100	118	67	67	52	67	67	52	52	38	38	52	52
100	100	83	118	83	83	83	83	52	38	26	38	38	26	38	52	52	67	100	136	118	136	83	83	52	26	26	38	52	52	52	52	38	67	83	83	67	83	100	52	67	83	67	67	67	52	38	26	26	67
83	100	118	118	100	83	83	100	67	67	38	38	52	52	26	38	38	52	83	118	100	100	67	67	67	52	52	38	52	52	38	52	38	67	67	83	67	83	100	67	67	67	52	52	38	52	38	38	38	52
100	100	118	100	118	83	83	67	67	52	52	52	52	67	38	52	83	83	100	100	100	83	83	100	83	67	52	67	52	38	38	52	52	52	52	67	118	100	83	83	67	52	52	52	38	38	38	52	52	67
100	100	118	100	118	83	100	100	83	67	67	83	83	67	67	83	83	118	100	100	100	83	83	100	100	67	67	83	67	67	67	67	67	67	67	83	118	100	100	100	83	67	52	67	52	67	67	52	52	67
83	83	83	100	118	100	67	100	100	118	100	100	118	100	83	83	100	118	118	118	100	100	100	118	118	83	100	100	118	100	83	83	83	83	100	83	100	83	83	83	83	100	100	83	83	83	83	83	83	83
67	67	83	52	67	83	83	83	100	136	118	136	136	118	118	100	100	83	83	83	83	83	100	118	118	118	136	174	155	136	118	118	118	100	67	67	67	67	67	100	100	118	136	118	118	118	100	100	83	83
67	67	52	52	52	67	67	83	118	136	155	136	155	136	118	100	100	67	52	67	52	67	83	118	155	155	174	194	194	174	136	118	83	83	52	52	52	67	83	100	100	118	136	136	155	136	136	118	83	67
52	38	38	38	52	52	67	100	118	155	174	174	155	118	118	118	83	67	38	38	38	38	67	83	118	136	155	194	214	194	136	100	100	83	52	52	38	38	67	100	118	118	136	174	155	155	155	118	100	67
67	38	26	38	38	38	52	83	118	155	174	155	136	118	118	100	83	52	38	38	38	52	52	67	67	118	155	174	194	174	136	118	100	67	52	38	26	38	52	83	83	83	100	136	136	174	174	136	67	52
52	26	14	26	26	52	38	67	100	100	155	155	136	118	118	118	100	52	26	38	52	52	67	52	67	118	136	136	136	136	136	118	83	67	38	26	38	38	38	52	83	67	83	118	136	174	174	136	83	52
38	26	14	26	38	38	52	52	67	100	118	136	118	118	118	100	83	52	38	38	52	38	52	38	52	83	118	118	118	136	118	118	83	67	52	52	52	38	52	52	52	100	100	100	118	136	155	100	83	67
38	14	26	26	38	52	38	52	67	100	118	136	136	118	83	83	52	38	38	38	38	52	52	38	52	83	100	100	118	118	83	118	52	52	38	38	52	38	52	52	52	83	100	83	100	136	118	67	52	38
38	14	38	38	38	67	67	52	83	100	118	100	118	100	83	83	38	38	38	52	38	67	26	26	52	67	100	100	83	100	100	100	67	38	26	38	67	38	26	52	52	52	83	67	100	118	83	67	83	38
38	38	52	52	83	52	38	67	100	100	100	67	83	83	100	83	38	52	52	38	52	38	26	38	52	83	100	67	83	100	83	67	67	52	52	83	52	38	38	67	67	67	67	83	100	83	83	67	67	52
67	67	67	52	67	52	67	83	83	118	100	83	83	83	83	67	67	67	83	38	38	52	52	67	83	67	67	67	83	83	83	52	52	83	83	100	67	67	52	52	52	83	83	100	83	67	52	67	67	67
67	83	83	67	67	83	100	67	100	100	83	67	100	83	83	67	83	118	83	67	67	67	52	67	67	83	67	67	83	83	83	67	67	100	83	67	100	83	83	83	83	100	83	83	83	67	52	67	83	67
83	100	83	100	100	118	118	118	100	67	67	67	100	83	100	100	100	118	118	100	100	100	100	67	100	100	67	67	67	83	83	83	100	118	136	118	118	118	118	118	100	83	67	83	67	67	52	67	67	100
100	118	118	174	155	100	100	100	83	52	52	67	67	67	100	118	155	174	155	136	136	118	100	118	100	67	67	52	52	67	83	83	118	136	155	136	136	136	136	136	118	83	67	67	52	52	67	83	100	118
118	155	155	174	174	174	136	118	67	52	38	38	52	52	100	118	155	174	155	174	155	136	136	118	100	67	67	52	52	67	83	100	118	136	155	155	174	194	194	155	136	100	67	67	52	52	83	83	100	118
136	174	194	174	155	155	136	118	67	52	38	38	38	52	83	118	155	155	174	194	194	174	155	155	100	67	52	38	38	52	83	100	118	136	136	174	194	174	136	136	118	83	52	52	52	52	67	83	100	118
118	174	194	174	155	155	136	83	67	52	26	38	52	52	67	100	118	155	174	174	155	136	136	118	100	67	52	52	52	38	52	67	83	100	118	118	136	155	136	118	100	83	52	26	38	52	52	67	100	83
118	155	174	174	155	100	83	67	52	38	38	26	26	52	83	83	83	100	155	136	118	118	118	118	83	52	38	52	52	52	52	52	52	100	100	100	118	136	100	100	83	83	52	38	26	52	67	67	52	52
83	118	136	155	136	118	83	83	52	26	38	26	38	38	52	52	52	83	100	136	118	136	100	100	83	38	52	38	52	52	38	38	38	83	67	83	118	118	83	83	67	52	38	52	38	52	67	67	67	52
67	83	100	100	100	83	83	83	52	38	38	38	26	38	38	38	52	67	83	100	118	83	100	83	67	38	38	38	38	38	38	38	38	52	67	67	83	100	83	83	52	38	38	26	38	38	38	38	38	52
83	83	83	100	100	83	83	83	67	52	38	38	26	26	38	38	52	52	52	67	83	83	67	52	67	38	38	52	83	67	38	38	38	26	67	67	83	83	67	83	67	38	38	26	26	38	26	26	26	38
83	67	67	100	83	100	100	67	100	83	38	38	26	38	26	38	52	52	67	83	67	100	83	100	67	38	52	83	83	67	67	26	26	38	52	83	83	83	67	83	83	38	38	38	38	38	38	26	38	38
67	83	83	83	100	100	100	100	136	83	67	83	52	52	38	38	52	52	83	67	52	67	100	100	100	67	52	100	100	67	67	38	26	38	52	67	67	67	52	67	67	52	67	67	52	52	67	38	38	52
67	83	83	118	118	118	100	136	194	155	100	100	83	67	52	52	67	67	67	67	67	100	118	100	100	100	118	100	100	100	83	52	52	52	38	52	52	67	52	83	67	83	100	118	100	100	100	83	83	83
67	83	67	83	83	83	83	100	100	118	136	118	136	100	83	67	67	83	67	67	67	118	136	118	136	136	155	136	136	136	100	67	52	38	38	67	38	52	83	100	83	83	118	155	155	136	118	118	100	100
52	67	52	67	52	67	67	100	100	155	194	155	118	118	118	100	67	67	38	38	67	100	100	118	136	174	174	174	155	155	136	83	67	52	38	26	52	52	67	83	100	118	155	194	194	136	118	118	100	100
52	52	52	38	67	67	67	67	100	118	155	174	136	118	136	118	67	52	38	38	83	83	100	118	155	214	235	214	214	174	136	100	100	67	52	52	38	38	67	100	100	136	155	214	214	214	136	136	118	83
52	38	38	52	67	67	83	100	118	155	194	194	155	118	118	83	67	38	26	26	67	83	100	100	155	235	235	235	214	174	136	100	100	83	52	38	38	38	52	67	118	136	194	254	235	214	174	136	100	67
38	26	67	67	67	100	67	83	118	174	155	174	155	118	100	83	52	38	26	26	38	67	83	100	136	155	174	194	194	155	136	100	83	67	52	52	38	52	38	52	100	118	174	214	214	174	174	136	118	67
38	38	52	67	67	52	38	67	83	100	136	118	136	118	67	67	38	26	38	38	52	67	67	83	100	118	155	174	155	118	100	83	52	52	38	14	26	26	52	52	83	100	118	194	194	174	136	118	83	52
67	52	52	52	52	52	52	67	67	100	118	118	100	100	67	52	38	38	26	26	26	38	52	52	67	67	118	136	155	118	83	67	52	38	26	26	26	26	38	52	52	67	100	155	155	155	136	100	52	52
67	52	38	52	38	52	52	67	83	118	136	118	100	67	67	38	38	38	38	38	38	38	26	26	52	52	67	118	118	136	83	52	52	52	52	52	38	38	38	52	52	83	100	118	118	118	136	83	52	38
52	52	38	38	38	38	38	52	67	118	136	118	83	67	67	38	38	38	38	26	38	52	38	52	38	52	67	100	118	100	83	83	52	52	52	52	52	52	38	38	52	67	100	100	83	100	100	83	67	67
52	52	38	38	52	38	38	67	100	118	100	83	83	67	67	52	38	52	52	38	38	52	52	67	67	67	83	100	100	100	83	100	52	38	52	52	67	67	52	52	38	52	67	67	67	83	83	67	67	67
67	67	52	67	83	67	52	52	67	67	83	83	83	67	67	67	67	67	67	52	52	67	67	83	67	67	100	83	83	100	100	100	83	67	52	67	67	100	67	83	52	52	52	52	83	83	67	83	67	67
100	83	67	83	100	83	52	67	67	67	67	52	67	67	67	67	67	100	83	100	100	52	52	67	67	67	67	67	67	83	83	83	100	100	118	100	118	118	100	83	67	67	38	38	52	52	52	83	67	67
155	136	136	100	118	100	100	83	83	67	67	52	83	67	83	67	83	118	136	118	136	100	83	83	83	83	67	67	67	67	83	83	100	136	155	155	155	174	155	118	83	83	52	26	38	38	52	83	67	83
214	155	174	136	174	155	118	118	100	67	67	26	83	83	100	83	118	136	174	136	155	136	83	118	83	83	67	38	67	52	67	83	100	174	235	235	214	194	174	136	100	100	67	38	38	26	38	83	83	100
155	155	174	155	155	174	100	118	67	52	52	26	52	83	100	83	118	136	174	155	136	118	118	100	83	52	38	26	52	52	83	83	100	155	194	214	194	174	174	136	100	100	52	38	38	26	52	52	67	118
118	155	174	155	155	155	155	118	67	52	52	26	52	83	118	100	100	118	174	174	136	118	118	67	52	38	38	26	52	52	83	83	118	155	174	174	155	194	155	118	100	67	52	38	38	38	38	52	83	83
83	136	155	155	136	155	155	100	38	26	26	26	26	52	67	83	83	100	136	136	155	136	100	67	38	38	26	26	38	38	67	67	83	136	118	100	118	136	118	100	100	83	67	52	52	38	52	52	52	83
83	118	136	100	118	118	100	67	52	38	26	26	26	38	67	83	83	100	118	118	118	118	100	67	38	38	14	38	38	38	38	52	38	100	118	100	100	118	118	83	67	83	67	67	38	38	38	52	52	52
67	100	100	100	118	83	67	52	67	52	38	38	38	26	38	38	67	83	118	100	118	118	100	52	52	38	26	26	26	38	38	38	52	67	100	100	100	83	83	83	67	52	52	38	38	26	26	38	38	38
67	83	83	83	100	67	52	52	52	26	26	26	38	26	26	38	52	67	83	100	67	67	67	67	52	52	38	26	26	38	52	38	52	83	67	83	100	100	100	67	67	52	38	38	26	26	38	26	38	38
83	67	67	67	83	67	67	52	52	38	38	38	38	38	38	38	38	67	100	83	67	52	52	52	52	52	52	52	38	38	38	38	52	67	67	67	67	83	83	83	67	52	52	38	38	38	38	38	38	38
83	83	67	67	67	67	67	52	52	38	52	52	67	52	67	52	52	67	67	67	52	52	52	52	38	52	67	38	38	38	38	38	52	38	67	67	67	83	83	83	67	52	52	52	52	52	38	38	38	52
83	83	67	83	83	83	67	83	67	83	67	67	67	67	67	52	67	52	67	52	52	52	67	67	67	83	67	52	38	52	52	52	67	52	52	67	67	67	83	83	100	67	67	52	67	83	67	52	52	52
100	83	83	83	83	67	67	83	118	136	136	136	118	100	83	67	67	67	52	38	52	52	52	67	83	118	83	83	67	67	67	67	83	67	52	67	67	67	67	83	100	100	100	83	100	100	100	83	83	83
100	67	67	83	67	67	83	100	100	174	194	174	155	118	100	100	67	38	38	38	52	67	67	67	83	118	118	118	118	100	100	83	83	67	67	52	52	67	67	83	67	118	136	136	118	118	118	100	67	83
83	67	67	67	52	52	83	100	155	194	194	174	155	136	118	83	83	38	38	38	38	67	67	100	118	136	174	155	155	155	118	118	83	52	52	38	38	52	83	83	83	118	118	136	118	118	136	118	100	67
67	52	52	52	26	52	83	118	155	174	155	174	194	155	118	100	83	38	52	38	52	38	52	118	118	118	155	194	174	174	136	118	83	67	52	52	52	67	67	83	100	118	136	136	136	118	155	174	118	67
52	67	52	26	26	52	100	136	174	174	174	174	155	174	155	83	67	38	38	26	67	38	67	67	100	155	194	155	174	174	136	118	67	67	52	38	38	38	67	100	100	136	155	136	155	118	155	155	100	52
67	52	38	26	26	52	83	118	118	194	174	174	136	174	155	83	67	38	38	26	38	52	38	67	100	100	136	155	155	174	136	118	83	67	52	52	52	52	52	83	83	118	136	136	155	136	136	136	83	52
67	26	26	26	38	67	67	52	100	155	174	118	118	155	118	67	52	38	52	26	26	52	26	67	83	67	100	100	136	155	118	100	52	38	38	38	52	52	52	52	67	83	100	118	118	100	136	118	83	67
52	38	38	26	38	38	52	38	83	100	155	100	118	100	118	67	52	38	26	38	26	38	38	52	67	67	83	100	118	118	100	83	67	52	38	38	52	67	52	52	52	67	83	100	100	67	100	83	67	67
38	38	26	26	26	52	52	52	67	83	100	100	100	83	83	52	38	26	26	26	38	38	38	52	83	100	100	100	100	100	83	83	52	52	52	38	52	52	38	52	38	52	83	118	100	67	67	52	52	38
52	38	38	38	38	52	52	52	67	118	100	83	83	118	100	83	52	38	38	52	52	52	38	52	67	83	100	118	100	83	83	67	67	52	38	38	38	26	38	52	52	83	83	100	83	52	38	52	38	38
67	52	52	38	52	38	52	52	38	67	83	100	100	136	136	100	67	52	52	52	67	67	67	52	67	83	118	83	83	100	83	100	83	83	67	52	67	67	67	67	52	67	100	83	67	52	52	52	52	52
83	83	83	67	67	67	52	67	52	83	83	83	83	83	83	83	100	83	83	67	83	83	83	83	67	83	83	83	83	100	100	100	100	100	100	100	100	100	100	100	83	67	83	67	38	38	67	67	67	67
100	118	136	118	118	100	118	100	83	52	52	67	67	67	83	100	118	118	118	136	136	118	100	100	83	83	83	67	67	83	100	118	118	136	136	155	155	136	118	136	100	67	52	38	38	52	67	67	83	67
136	155	174	155	136	155	118	83	52	38	52	52	52	67	83	100	155	136	136	155	155	118	100	118	118	83	83	83	52	83	100	118	136	194	194	194	174	174	155	118	100	67	38	38	38	38	52	83	118	118
155	174	174	174	136	136	100	67	67	38	38	38	26	52	83	118	136	155	174	174	155	118	100	83	83	67	67	83	52	67	67	100	136	155	174	174	194	194	155	118	100	67	38	38	38	38	67	100	118	118
118	155	174	194	155	155	118	83	52	52	38	14	26	52	67	83	136	174	194	214	155	136	100	100	67	52	38	38	52	52	52	67	100	118	155	155	136	155	136	136	118	83	38	26	26	38	83	83	83	118
118	155	174	194	155	136	100	67	38	26	38	26	26	52	83	100	118	155	155	155	155	136	136	118	52	38	26	38	38	38	38	67	83	100	118	136	136	136	136	100	83	67	38	26	14	26	52	67	67	100
100	118	136	136	136	136	83	67	67	52	26	26	14	38	52	67	100	118	118	136	155	155	118	67	67	52	38	26	26	26	38	52	67	83	100	100	118	100	100	83	67	38	14	14	26	26	38	38	67	67
67	83	100	100	118	136	67	67	67	38	38	26	26	52	38	52	67	67	118	100	136	136	118	83	67	38	52	38	38	26	38	52	83	67	83	118	118	100	100	100	67	26	26	14	26	26	26	26	52	52
67	67	83	100	100	100	52	38	52	26	38	26	26	38	38	52	67	83	100	52	83	67	83	67	38	38	26	52	26	38	26	38	67	67	67	100	83	83	155	83	67	38	26	38	26	38	26	38	38	52
52	67	100	83	100	83	52	38	38	38	38	52	26	26	38	52	67	83	83	52	67	67	52	67	38	38	38	52	52	38	26	38	52	67	67	83	52	83	100	67	38	52	38	38	38	26	38	38	26	38
67	67	83	100	83	83	67	67	38	38	52	38	26	26	26	52	67	52	67	52	83	52	67	38	52	52	52	52	52	38	38	52	52	100	100	83	67	67	83	52	67	67	52	67	52	38	52	38	38	52
67	67	52	83	83	67	67	67	38	52	52	52	38	52	52	52	52	67	67	67	83	52	67	67	67	67	52	67	67	52	52	67	67	100	100	67	83	67	67	67	83	83	83	100	83	67	52	52	52	52
67	67	67	67	67	52	67	83	52	67	83	83	67	67	67	52	67	67	83	67	52	67	52	67	100	118	118	118	100	100	100	83	83	100	118	83	83	83	83	83	83	100	100	136	136	100	83	67	67	52
67	67	52	52	52	52	67	100	100	83	83	118	118	118	100	67	67	67	52	52	52	67	83	100	118	136	155	155	136	136	118	100	83	83	100	83	67	67	100	100	118	118	155	155	155	136	118	100	118	67
83	67	52	38	38	38	67	83	136	136	118	136	136	118	100	83	83	67	52	52	67	52	83	100	136	155	174	194	155	136	136	100	83	67	67	52	67	67	100	136	118	136	174	155	174	155	155	174	136	100
52	38	38	26	38	38	83	100	118	155	174	155	155	118	118	118	83	52	38	38	52	52	83	136	155	174	194	214	194	174	136	100	83	67	52	38	52	67	100	118	136	136	174	194	194	194	194	174	118	83
52	26	26	26	26	52	52	83	100	136	136	136	136	118	136	118	67	38	52	38	38	52	67	100	100	118	155	174	194	174	136	100	67	52	38	26	38	52	83	100	100	118	155	174	174	174	155	174	100	67
38	38	26	26	38	38	52	67	83	100	155	155	136	100	100	100	52	38	38	38	38	52	52	83	100	118	136	136	155	155	118	83	67	52	38	38	26	38	52	83	100	118	155	155	136	118	136	136	83	52
52	67	38	52	52	52	52	83	67	83	118	136	118	100	100	67	38	38	26	38	52	52	52	52	67	100	118	136	118	118	100	52	52	52	52	26	26	26	38	67	67	83	118	136	118	118	118	100	83	67
52	52	52	52	52	38	52	52	67	83	100	100	118	118	67	67	52	26	38	38	38	52	67	52	67	83	83	100	100	100	83	67	52	38	38	38	52	52	52	67	52	67	83	100	118	100	100	83	67	67
52	67	38	52	38	38	38	52	67	67	83	67	83	100	52	52	52	38	38	38	52	52	38	52	83	100	83	67	83	67	67	67	38	38	52	52	52	38	52	38	38	52	52	83	118	100	100	83	67	67
52	67	38	38	26	38	38	52	67	52	52	52	83	83	67	52	52	38	38	52	52	67	52	26	52	67	52	67	67	83	67	52	26	38	52	38	38	52	38	26	38	67	67	83	100	100	100	83	83	67
52	67	67	38	38	52	52	83	83	52	52	52	67	52	67	52	52	52	52	83	67	52	52	67	67	67	83	83	83	83	52	38	38	38	52	52	38	52	67	52	52	67	83	118	100	100	83	83	83	67
83	83	100	83	67	67	67	67	83	67	52	67	83	83	52	67	67	83	67	100	118	100	83	67	67	100	83	83	83	67	38	38	52	67	83	83	67	52	67	67	83	83	83	100	83	83	67	83	100	100
118	136	136	136	100	118	118	83	67	52	38	67	83	83	67	83	118	118	118	155	136	136	118	100	83	83	83	67	67	52	52	52	83	118	136	136	155	100	83	136	100	67	67	83	83	67	67	83	118	136
155	174	174	155	155	136	136	100	100	52	67	52	52	83	83	118	136	155	174	194	174	155	174	118	83	83	67	38	38	52	67	67	83	118	155	155	174	136	118	100	83	67	52	67	67	67	83	83	100	136
194	194	194	194	136	118	118	83	67	38	26	38	67	52	83	118	155	174	194	214	214	174	174	118	83	83	67	52	26	26	67	83	100	136	174	174	194	155	118	118	83	83	52	67	52	67	83	100	100	155
155	174	174	174	136	118	83	67	52	38	26	38	38	52	83	118	155	174	214	194	214	174	155	136	83	52	38	26	14	26	67	100	118	155	174	194	155	155	136	100	83	67	38	52	38	52	67	83	118	155
100	136	155	155	118	118	83	67	38	38	38	38	52	38	52	83	118	136	136	155	174	174	155	100	52	38	26	26	26	38	67	83	118	118	155	155	174	136	118	118	100	38	38	26	26	26	52	67	83	118
83	118	136	136	136	118	100	83	67	52	52	52	52	38	38	67	100	100	100	118	155	136	118	83	67	52	38	26	26	26	52	67	83	118	118	136	155	155	136	118	67	52	38	38	38	26	38	67	83	83
67	67	100	118	136	136	100	67	52	38	38	38	38	38	38	38	67	83	100	100	136	155	100	67	38	26	26	26	38	38	38	52	67	83	118	136	155	136	100	83	83	67	52	38	38	38	38	52	67	67
83	83	83	100	100	83	83	67	67	52	52	38	26	26	52	52	52	83	83	100	136	100	83	67	52	38	26	26	26	38	52	67	83	83	100	136	136	118	136	100	67	52	38	38	52	38	26	38	52	83
67	67	83	83	83	67	67	83	52	67	67	67	26	26	38	38	52	83	83	83	118	118	83	67	67	38	52	38	38	38	52	67	67	67	67	100	118	118	118	100	67	52	38	38	26	26	38	38	38	67
52	67	83	67	67	67	83	83	67	52	67	52	67	67	52	52	52	67	67	67	100	100	100	67	67	83	52	52	52	38	52	67	67	67	67	83	83	83	100	100	83	67	52	38	26	38	38	38	38	67
67	83	83	83	83	67	83	100	83	100	83	67	100	83	67	83	67	83	83	38	67	83	100	67	67	52	83	100	67	52	67	83	52	67	52	67	67	100	83	118	83	83	67	67	52	67	52	52	67	67
67	67	67	83	67	83	100	118	136	118	83	83	100	100	83	100	83	100	83	52	52	52	67	52	100	83	118	118	100	83	83	100	83	52	52	52	67	83	83	83	83	83	100	100	100	136	118	100	83	100
67	52	52	52	67	67	100	136	136	136	155	136	174	174	118	118	83	83	83	52	38	52	67	67	100	118	136	174	118	118	118	136	100	67	52	52	83	100	83	100	83	83	118	155	155	194	174	118	136	118
67	38	52	52	67	67	100	136	155	194	155	194	155	136	118	118	83	67	67	38	52	52	67	52	83	118	155	194	155	174	155	136	100	67	52	38	52	67	52	83	100	118	136	174	194	194	174	118	118	100
52	26	38	38	52	67	118	118	155	174	155	155	155	118	118	118	83	52	52	38	38	52	52	67	118	155	174	214	194	155	155	118	100	67	67	26	52	67	52	100	100	100	136	194	214	194	194	118	118	83
52	26	38	26	38	67	100	118	118	136	136	174	194	136	100	100	67	52	38	26	26	38	38	67	83	100	136	174	174	174	155	118	67	67	52	38	38	38	52	67	100	118	136	194	214	155	155	118	100	67
67	38	38	38	52	67	83	118	83	100	118	136	155	118	83	67	67	38	38	26	26	38	38	38	83	100	136	136	136	136	155	100	67	38	38	26	26	38	52	38	67	100	136	155	174	174	155	118	83	52
52	38	38	38	38	67	52	67	67	100	100	136	118	100	67	52	38	38	38	38	38	52	38	52	67	83	100	100	118	118	136	83	52	38	26	26	52	38	52	52	52	83	100	136	136	155	155	118	67	52
52	38	38	26	26	38	52	52	67	67	100	100	118	83	83	67	38	52	52	38	38	38	38	38	52	83	100	118	100	100	100	83	67	38	52	38	38	38	26	26	52	83	100	118	136	136	118	100	67	38
67	38	38	38	38	38	38	38	52	83	100	118	118	83	83	67	52	38	38	52	38	38	52	52	52	52	83	83	83	83	83	83	52	38	52	38	38	38	26	38	52	67	67	83	100	100	100	83	67	38
67	67	38	38	38	38	52	52	38	67	100	118	100	67	67	83	67	38	52	52	52	52	52	38	38	52	67	67	67	67	83	67	52	52	38	38	38	38	38	26	52	67	67	83	100	100	67	83	67	52
83	83	52	38	26	52	52	38	52	67	100	118	100	83	83	67	67	67	67	67	52	52	26	52	67	83	67	83	67	52	67	67	67	52	52	38	67	52	52	38	38	52	83	100	100	83	67	52	67	52
83	100	83	67	67	67	83	67	52	67	83	83	100	100	100	83	67	100	100	83	83	67	67	67	67	83	67	67	52	67	67	83	100	83	67	67	67	83	67	83	83	83	83	83	83	83	52	67	83	67
118	100	118	100	83	83	100	83	83	67	52	83	83	100	83	100	118	155	118	100	118	100	83	83	83	67	67	67	83	83	67	100	118	100	118	100	100	118	83	83	83	83	83	67	67	67	52	83	83	83
136	136	136	136	118	118	118	100	83	38	52	52	67	83	83	100	118	136	136	136	155	118	100	83	52	38	38	52	67	83	83	83	118	100	118	136	174	174	118	155	100	100	67	67	67	67	67	83	118	100
155	136	136	155	136	136	136	136	67	52	38	52	52	67	52	67	118	118	155	155	194	155	136	83	52	67	38	52	52	67	67	118	136	155	174	194	194	155	136	155	100	67	67	38	52	52	67	67	118	155
136	155	155	214	174	136	118	118	83	26	38	38	38	52	52	83	136	118	155	136	194	155	136	100	52	52	38	26	38	52	67	118	155	194	214	235	194	136	136	83	67	52	52	38	67	52	52	67	83	155
136	174	136	194	155	136	100	83	52	26	26	26	67	52	52	67	118	118	155	174	155	136	118	83	38	38	14	14	38	52	67	100	155	155	194	235	155	136	118	67	67	38	38	38	52	52	52	52	67	118
118	136	136	155	155	136	100	83	52	26	26	14	52	38	52	67	67	100	136	136	136	100	100	83	52	38	26	14	26	67	67	83	100	155	174	194	155	155	136	100	52	52	38	52	67	38	52	52	67	83
67	100	118	136	118	100	83	67	26	26	38	38	38	38	38	52	67	83	100	83	100	100	83	67	52	67	26	26	38	67	52	67	83	118	155	174	155	136	100	118	83	67	52	52	52	38	52	67	67	52
52	83	118	100	100	67	67	52	38	38	52	52	38	38	38	52	67	83	100	83	83	100	67	52	52	52	38	26	14	26	38	67	67	83	118	155	155	118	83	83	83	83	67	52	38	38	38	52	52	52
38	67	118	83	67	67	67	67	52	38	26	38	38	52	52	52	67	83	118	100	67	67	67	52	38	38	26	26	14	26	26	52	67	83	118	118	118	100	83	67	52	52	52	38	52	38	52	38	38	38
52	67	83	83	67	67	83	67	52	26	38	38	38	67	52	67	67	83	100	100	67	67	83	52	38	26	26	38	38	38	38	67	67	83	100	118	118	83	83	67	38	38	38	52	38	52	38	38	38	38
67	52	67	83	83	67	83	100	52	52	52	67	52	52	38	52	83	83	83	67	52	67	52	38	52	52	52	52	67	67	83	83	83	100	100	83	83	83	67	67	67	67	52	52	67	67	38	38	52	67
52	52	67	83	83	83	83	100	83	67	67	67	67	67	67	67	83	83	67	67	67	52	52	52	38	67	83	83	100	83	83	83	100	100	83	83	83	67	67	67	67	67	83	100	83	67	52	67	83	100
67	52	67	67	52	67	100	100	100	100	118	118	100	100	83	100	100	100	83	52	52	38	52	67	100	118	118	118	118	118	100	83	100	83	67	67	67	67	52	67	100	100	118	100	100	118	100	83	100	83
52	52	52	67	52	67	67	83	136	155	118	136	118	118	100	100	118	83	67	52	52	38	38	67	83	100	118	136	155	136	118	118	100	100	67	52	52	67	67	67	83	118	136	155	155	155	136	118	100	67
52	52	38	52	52	67	67	100	136	194	174	155	136	155	118	100	83	67	38	52	52	26	52	83	100	118	136	155	155	155	136	136	100	83	67	52	52	67	67	67	83	100	194	194	174	155	136	100	67	67
52	26	38	26	52	67	67	100	136	155	174	155	174	155	136	118	83	52	38	38	38	26	52	83	100	118	136	155	136	136	136	118	100	67	52	38	52	67	67	83	100	118	174	194	194	174	136	118	67	38
52	38	38	38	38	52	67	100	118	136	174	235	214	235	155	100	67	52	38	38	26	38	38	52	52	100	118	155	155	136	155	83	67	52	38	38	38	67	52	83	100	100	155	174	194	194	136	100	67	52
38	38	38	38	26	26	38	67	67	118	155	155	118	155	118	83	52	38	38	26	26	38	26	38	67	100	118	136	136	174	136	83	52	38	38	26	26	52	52	67	52	83	174	136	136	136	136	100	67	38
38	26	26	26	26	26	26	38	67	83	118	118	100	136	83	67	52	38	38	26	26	38	38	26	52	100	118	155	155	136	118	67	52	26	26	0	38	52	52	52	52	100	118	100	136	118	100	100	67	52
52	38	26	26	38	38	26	38	52	83	100	155	100	100	67	67	83	67	38	26	26	38	26	26	52	67	100	83	118	118	100	67	67	52	38	26	26	38	26	38	52	38	67	83	118	118	100	83	38	67
38	38	38	38	38	38	38	38	52	100	100	100	83	100	83	67	67	52	38	26	26	38	26	38	52	67	118	100	118	100	83	67	67	67	52	26	26	38	38	38	52	52	67	100	100	100	100	67	52	52
52	52	52	52	52	38	38	52	38	83	67	83	83	83	100	83	52	38	52	26	26	67	38	38	38	67	100	118	100	67	83	83	67	52	67	52	26	26	38	52	67	52	83	100	100	83	67	52	52	52
52	83	67	83	83	38	38	67	67	67	100	100	100	100	100	100	67	67	67	67	52	67	67	67	52	67	83	100	83	67	67	100	83	67	83	83	67	52	67	67	83	67	83	83	67	52	52	52	52	52
83	83	83	83	100	83	83	67	83	67	83	67	67	100	118	100	83	83	100	118	100	83	83	83	67	67	67	83	83	83	83	118	118	136	136	118	100	83	100	83	83	100	118	83	52	38	67	67	67	67
100	118	136	118	118	136	100	83	67	67	67	67	67	83	83	83	100	118	136	174	155	118	118	100	100	67	52	67	52	67	83	118	136	174	174	155	136	136	136	155	118	100	100	83	52	52	52	83	100	100
118	155	174	155	136	155	118	100	67	52	38	38	52	83	83	100	100	118	155	174	174	155	136	118	118	83	67	67	52	52	83	100	136	174	174	174	174	155	136	136	100	100	83	67	67	52	67	83	100	118
155	174	174	194	174	136	118	83	67	52	38	38	38	52	83	83	100	155	174	174	194	174	136	136	100	83	38	38	38	52	83	100	118	155	174	194	194	174	136	100	100	67	52	52	67	52	52	83	100	118
118	136	194	194	174	136	118	83	52	38	26	26	26	38	52	67	100	136	194	174	155	155	155	118	83	38	38	26	38	52	67	67	83	136	174	214	174	174	155	118	67	52	38	38	38	38	52	67	83	100
118	136	155	155	136	100	100	67	38	26	26	26	26	38	38	52	83	118	136	155	136	118	118	118	67	38	38	38	52	38	38	52	67	100	136	155	155	155	136	100	83	52	52	38	26	38	52	83	83	83
100	118	118	136	118	100	100	67	38	38	26	26	26	26	38	52	67	67	100	136	136	118	118	83	67	52	52	38	52	52	52	38	67	83	100	136	155	136	118	83	67	52	67	38	38	26	67	67	100	83
83	118	100	118	118	100	83	52	52	26	38	26	52	38	38	67	83	67	83	100	118	118	83	83	67	67	38	38	38	52	52	52	52	83	83	100	100	118	100	100	67	52	52	38	52	52	38	67	100	67
100	118	118	118	100	100	67	52	52	38	26	38	38	38	26	52	52	52	67	100	118	100	67	67	52	38	38	52	52	38	38	38	38	67	67	83	83	118	100	83	67	67	38	38	52	38	38	52	52	38
100	100	118	118	83	83	83	52	52	26	38	67	83	52	38	52	67	52	67	100	136	83	67	52	26	26	38	26	38	38	26	38	52	67	67	52	100	100	83	83	83	52	52	52	52	38	38	38	38	52
83	83	83	100	67	100	100	83	52	52	52	52	52	52	52	67	67	52	83	83	118	100	83	67	52	52	52	52	52	67	38	38	38	67	67	67	83	83	83	83	67	67	67	52	52	52	52	67	67	83
118	118	100	83	67	118	100	67	67	52	67	67	67	67	100	100	83	83	67	83	83	83	67	52	38	67	52	52	67	67	67	67	52	52	67	83	100	83	100	67	67	83	67	67	67	118	83	83	83	83
118	100	118	83	67	100	100	67	83	83	100	83	118	136	118	100	100	67	52	83	67	52	67	67	67	83	83	100	100	100	83	83	52	38	67	67	83	83	83	100	83	100	118	100	118	136	118	83	83	83
100	83	83	67	67	83	83	100	118	100	118	118	155	155	155	118	100	67	67	67	67	52	52	67	83	100	174	155	118	118	100	83	52	38	52	67	67	67	67	100	118	100	155	174	174	155	136	118	100	67
83	83	52	52	52	67	100	136	136	118	136	155	155	155	155	136	100	52	38	38	38	38	52	67	67	100	174	194	194	155	83	83	83	52	52	38	38	67	67	67	100	118	155	155	194	194	136	118	100	67
83	67	38	52	52	67	83	100	136	136	174	194	194	155	136	100	67	38	26	26	26	26	52	52	67	100	155	194	174	118	100	83	67	67	52	38	38	52	67	83	100	118	136	155	174	174	155	118	100	83
67	38	26	38	52	52	83	100	136	155	174	155	136	155	136	83	52	38	26	26	14	26	26	26	52	83	136	155	155	118	100	100	67	52	52	38	38	38	38	52	67	67	118	155	155	155	136	118	118	83
52	38	26	38	38	52	52	100	100	118	136	136	136	136	136	100	52	26	38	38	38	26	26	26	52	83	100	136	136	100	100	83	67	52	38	38	26	38	38	52	52	67	100	118	136	136	136	100	100	52
[truncated: 1,817 more columns]
