# Supplementary material for: Bounds to electron spin qubit variability for scalable CMOS architectures
Source: Nat Commun. 2024 May 20;15:4299. doi: 10.1038/s41467-024-48557-x (PMC11106088; doi:10.1038/s41467-024-48557-x)
Supplement: Supplementary file 3 — Source Data [file 41467_2024_48557_MOESM3_ESM.zip › SourceData/SourceData/Figure1/Fig1hi/PSD_DeviceT1.csv]

\lambda [nm]	PSD [nm^3]
395.28307441737	11393.2589033358
197.641537208685	5582.14592683631
131.76102480579	4586.47408332743
98.8207686043424	2938.51727520223
79.0566148834739	2655.70917359493
65.8805124028949	2237.20684675345
56.4690106310528	2503.07734699108
49.4103843021712	701.110515533332
43.9203416019299	294.882826839933
39.528307441737	492.054200599371
35.9348249470336	647.281106356939
32.9402562014475	229.790764778086
30.4063903397977	297.014102648865
28.2345053155264	94.2605275595232
26.352204961158	95.6716495495725
24.7051921510856	244.501170164591
23.2519455539629	231.690115415865
21.960170800965	49.3123611162244
20.8043723377563	43.9771018163284
19.7641537208685	264.447018487567
18.8230035436843	413.139656249667
17.9674124735168	16.0986883777041
17.1862206268422	164.221829616762
16.4701281007237	279.276198554071
15.8113229766948	33.1775947392639
15.2031951698988	62.9732537635512
14.64011386731	194.715385946708
14.1172526577632	397.715892457739
13.6304508419783	315.935823054719
13.176102480579	13.8516443184572
12.7510669166893	185.026492949377
12.3525960755428	208.15078755116
11.9782749823445	181.301512096723
11.6259727769815	219.423917143571
11.2938021262106	92.0381917013891
10.9800854004825	37.2723175723166
10.6833263356046	129.849322314766
10.4021861688781	52.6011825832854
10.1354634465992	17.4595200533672
9.88207686043424	50.2769568148933
9.6410505955456	135.178223262918
9.41150177184213	185.437438613412
9.19262963761325	66.6703562548403
8.9837062367584	30.0560163841451
8.78406832038599	93.7207365228622
8.59311031342108	181.132501291894
8.41027817909297	167.66874440424
8.23506405036187	55.8719259634779
8.06700151872183	67.784274963254
7.90566148834739	26.6600897830109
7.75064851798764	29.3760267463844
7.60159758494942	103.16119197916
7.45817121542207	44.4953763252079
7.32005693365499	207.859770532335
7.18696498940672	198.921685769136
7.0586263288816	27.8816644558899
6.9347907792521	28.9671080592761
6.81522542098913	40.6383323427548
6.69971312571813	33.7775545832486
6.58805124028949	53.870644152457
6.48005040028475	20.3615686528048
6.37553345834467	32.3976579181161
6.27433451456142	8.48058737542844
6.1762980377714	39.8492607895688
6.08127806795953	59.7918546729296
5.98913749117227	33.2102181594053
5.89974737936372	84.1781649184122
5.81298638849073	40.9217169422001
5.72874020894738	4.54333717364307
5.64690106310528	8.24220236384214
5.56736724531507	11.547110210505
5.49004270024124	7.37143819774238
5.41483663585438	8.96526399310471
5.34166316780229	22.503624342958
5.27044099223159	48.2553020479169
5.20109308443907	21.413689844663
5.1335464210048	61.7000300968799
5.06773172329961	18.999399996291
5.00358322047303	13.1008486026219
4.94103843021712	17.5074288987524
4.88003795576999	10.7295896612132
4.8205252977728	38.4979867100062
4.76244667972734	48.3012053778582
4.70575088592107	29.8836776788443
4.65038911079258	29.1038791832426
4.59631481880662	28.5125929967798
4.54348361399275	7.91263690472069
4.4918531183792	5.21776884231019
4.44138285862213	9.52040373413799
4.392034160193	11.158472931763
4.34377004854252	9.53953174908508
4.29655515671054	18.492104604099
4.25035563889645	8.98814017212212
4.20513908954648	6.7390554801756
4.16087446755126	4.64291713720237
4.11753202518093	9.33604746076661
4.07508324141618	26.5661385754841
4.03350075936091	52.6157542645043
3.99275832744818	23.5371296891008
3.9528307441737	9.61068708026294
3.91369380611257	21.7415380637266
3.87532425899382	30.3901342904076
3.83769975162495	12.4270164620249
3.80079879247471	2.9725768578557
3.76460070873685	11.9438077737374
3.72908560771103	17.0773095275433
3.69423434034925	15.9398224123853
3.6600284668275	7.68778179793122
3.62645022401257	25.5294477516879
3.59348249470336	15.5701777060007
3.56110877853486	11.8377420740506
3.5293131644408	14.0401860781256
3.49808030457849	5.39613181314598
3.46739538962605	9.21596609140373
3.43724412536843	15.1198551119055
3.40761271049457	21.6866257110174
3.37848781553307	15.0358529796689
3.34985656285906	1.00427635851337
3.32170650770899	3.06908479808376
3.29402562014475	3.36182649627428
3.26680226791215	6.43672688479779
3.24002520014237	3.10754299018604
3.21368353184853	5.23565714684478
3.18776672917233	8.55167660670689
3.16226459533896	2.4314907097169
3.13716725728071	0.689093755307756
3.11246515289267	2.59908375222233
3.0881490188857	5.50734690699293
3.06420987920442	7.37808075611313
3.04063903397977	9.01837925507244
3.01742804898755	5.86115903446163
2.99456874558613	6.2456111871499
2.97205319110804	13.4084943531681
2.94987368968186	3.00141268842022
2.928022773462	1.18749796688762
2.90649319424536	3.42516333720545
2.88527791545525	0.980084178233692
2.86437010447369	5.57510227566526
2.84376312530482	7.4873294915451
2.82345053155264	0.691201264838085
2.80342605969766	0.481990364920619
2.78368362265753	1.77113386431271
2.76421730361797	3.61302357321111
2.74502135012062	1.69925954021275
2.72609016839565	0.0618596312287876
2.70741831792719	1.2678409520633
2.68900050624061	1.34145484996487
2.67083158390115	2.61810023089294
2.65290653971389	4.06489323443397
2.6352204961158	6.28732518589881
2.61776870475079	3.01129095834911
2.60054654221954	4.08337896572135
2.58354950599588	0.651419922784315
2.5667732105024	1.31709511963334
2.55021338333787	1.5151297613582
2.5338658616498	4.36345797311634
2.51772658864567	1.95204712050982
2.50179161023652	1.14687465462458
2.48605707180736	4.13827928952242
2.47051921510856	3.88316142147821
2.45517437526316	1.9987761746978
2.440018977885	1.93034487668256
2.42504953630288	0.777785883327807
2.4102626488864	0.65291391743416
2.39565499646891	0.620915706474655
2.38122333986367	0.487701644597272
2.36696451746928	0.120698591272662
2.35287544296053	0.358577464249149
2.33895310306136	1.46022409718429
2.32519455539629	3.37781864460409
2.31159692641737	3.58116898441026
2.29815740940331	1.36889181298971
2.28487326252815	1.36252908342087
2.27174180699638	1.62956886859456
2.25876042524211	2.09197457808055
2.2459265591896	4.08715466754157
2.23323770857271	5.91835868830881
2.22069142931106	2.06789228804263
2.20828533194061	1.4051093312178
2.1960170800965	1.9584497625706
2.18388438904624	1.32643108769483
2.17188502427126	0.184942455202227
2.16001680009492	0.529466493470451
2.14827757835527	1.70174491063954
2.13666526712092	0.695868154890764
2.12517781944822	0.165153060467007
2.11381323217845	0.111826787916506
2.10256954477324	1.41708503361713
2.09144483818714	2.31283302095937
2.08043723377563	1.55391605026124
2.06954489223754	0.404521287466846
2.05876601259047	0.300407353770354
2.04809883117808	0.523139485446422
2.03754162070809	1.35365551073409
2.02709268931984	0.470435488941147
2.01675037968046	1.27053252888254
2.00651306810847	2.63596796042254
1.99637916372409	1.31978145034516
1.98634710762497	0.45142651495493
1.97641537208685	0.656856529345615
1.96658245978791	0.643769297623855
1.95684690305628	1.45333880780647
1.94720726313975	2.5565340751911
1.93766212949691	1.17598127577913
1.92821011910912	0.8481786787012
1.91884987581247	0.650981546568161
1.90958006964913	1.05697371934043
1.90039939623735	1.38410118731778
1.89130657615966	0.856462523602706
