# Supplementary material for: Bounds to electron spin qubit variability for scalable CMOS architectures
Source: Nat Commun. 2024 May 20;15:4299. doi: 10.1038/s41467-024-48557-x (PMC11106088; doi:10.1038/s41467-024-48557-x)
Supplement: Supplementary file 3 — Source Data [file 41467_2024_48557_MOESM3_ESM.zip › SourceData/SourceData/Figure1/Fig1hi/PSD_DeviceT2.csv]

\lambda [nm]	PSD [nm^3]
42.6037115187467	455.733512369835
21.3018557593733	248.746565739293
14.2012371729156	94.1288869811548
10.6509278796867	45.6092534164519
8.52074230374934	55.6781375576999
7.10061858645778	56.3269373798607
6.0862445026781	47.636374802248
5.32546393984334	23.4744797408349
4.73374572430519	21.397801264163
4.26037115187467	21.049862216535
3.87306468352243	13.8481308432963
3.55030929322889	10.1885288158439
3.27720857836513	16.1771262395891
3.04312225133905	22.9966517902208
2.84024743458311	18.1160083141099
2.66273196992167	10.2613506078977
2.50610067757333	11.5209415209
2.36687286215259	10.7586104045119
2.24230060624983	9.73785967879651
2.13018557593734	8.64342976318056
2.02874816755937	11.0608369716182
1.93653234176121	11.4583533469082
1.85233528342377	8.1100990440518
1.77515464661445	5.61424742396824
1.70414846074987	7.54956609767479
1.63860428918257	3.97630227069204
1.57791524143506	2.90778320202566
1.52156112566952	3.94394708996208
1.46909350064644	4.77869905843494
1.42012371729156	3.52637673904744
1.37431327479828	3.72293471245338
1.33136598496083	4.2519183783908
1.29102156117414	5.36149229125236
1.25305033878667	5.24412383599029
1.21724890053562	1.3844793139084
1.1834364310763	1.1373968409651
1.15145166266883	2.21128079762244
1.12115030312491	2.96797013390169
1.09240285945504	5.43634805300903
1.06509278796867	5.40330787695338
1.03911491509138	5.22685800380762
1.01437408377968	2.47007366585228
0.990783988808063	1.03998195936404
0.968266170880607	0.988480047848882
0.946749144861038	1.28151434295109
0.926167641711885	1.66418767882472
0.906461947207376	3.02504855335475
0.887577323307223	2.49430368714702
0.869463500382586	2.15260063938212
0.852074230374934	1.56420280864617
0.835366892524445	0.905289888712897
0.819302144591283	0.415302498754115
0.803843613561258	1.02513720342147
0.788957620717531	0.95714439942106
0.774612936704485	1.03111950589576
0.760780562834762	0.967130437338918
0.747433535416609	0.676637542545218
0.734546750323219	0.188643349624921
0.722096805402486	0.546314210449439
0.710061858645778	0.705703698163689
0.698421500307323	0.543695698123633
0.68715663739914	0.442487917751051
0.676249389186455	0.671625365814423
0.665682992480417	0.554710474139093
0.655441715673026	0.330173129836339
0.645510780587071	0.278736581878421
0.635876291324578	0.20221037891533
0.626525169393334	0.204549226865174
0.61744509447459	0.298178566397255
0.60862445026781	0.392158949900315
0.600052274911925	0.315318913664218
0.591718215538149	0.222326407209467
0.583612486558174	0.190845648289659
0.575725831334415	0.172146231715611
0.568049486916622	0.129625813794921
0.560575151562457	0.171525614616857
0.553294954788918	0.166469966081208
0.546201429727522	0.203438448932637
0.539287487579072	0.183679421484115
0.532546393984334	0.105294075600679
0.525971747145021	0.0990481022138619
0.519557457545691	0.0463213380376144
0.513297729141526	0.0499233997107147
0.507187041889842	0.0663179802682156
0.501220135514667	0.0662011791661994
0.495391994404031	0.0614796666842593
0.489697833548813	0.0281248239150643
0.484133085440303	0.0299845958138614
0.478693387851086	0.0374648459640279
0.473374572430519	0.0703754906745429
0.468172654052162	0.0501140145578275
0.463083820855942	0.0268959042148179
0.45810442493276	0.0263878253352596
0.453230973603688	0.0335594698927711
0.448460121249965	0.0421871575038405
0.443788661653611	0.0246105901313622
0.439213520811822	0.0259061619199131
0.434731750191293	0.0470447802370244
0.430340520391381	0.0183179558471525
0.426037115187467	0.0193479457352125
0.421818925928185	0.0290093766284907
0.417683446262222	0.0442853804414754
0.413628267172298	0.0385413626321639
0.409651072295641	0.0304072025570629
0.405749633511873	0.0192457785456668
0.401921806780629	0.0178195090460417
0.398165528212586	0.0166806545164662
0.394478810358766	0.0126991472218833
0.390859738704098	0.00790881023125689
0.387306468352243	0.00609860688984276
0.38381722088961	0.0162529663229163
0.380390281417381	0.025163832730181
0.377023995741121	0.0192590584639374
0.373716767708304	0.019727415497214
0.370467056684754	0.0237366147777911
0.367273375161609	0.0134142685401122
0.364134286485015	0.00535929007416886
0.361048402701243	0.0126562430614073
0.358014382510476	0.0167482384751508
0.355030929322889	0.0117336815005219
0.35209678941113	0.0109921685791011
0.349210750153661	0.0175522484278699
0.346371638363794	0.0269606365607018
0.34357831869957	0.0289513672755067
0.340829692149974	0.023857575592936
0.338124694593228	0.0144349140314639
0.335462295423202	0.00898346763579052
0.332841496240209	0.0115491949338568
0.330261329602688	0.013519259891551
0.327720857836513	0.0168901957032887
0.32521917189883	0.0224250339462569
0.322755390293536	0.0362632579594547
0.320328658035689	0.0281179613780083
0.317938145662289	0.0197890150613155
0.315583048287013	0.0231021325567176
0.313262584696667	0.017313948306896
0.310975996487202	0.00810639787002017
0.308722547237295	0.0112259422133474
0.306501521717602	0.0231812182425052
0.304312225133905	0.0211295331956844
0.302153982402459	0.0226023093421738
0.300026137455963	0.0290027491892513
0.297928052578648	0.0201566118601292
0.295859107769074	0.0116799054857137
0.293818700129288	0.0042634877222375
0.291806243279087	0.00640504794434622
0.289821166794195	0.0119405958803339
0.287862915667207	0.010828309020044
0.285930949790246	0.00779816658478788
0.284024743458311	0.00901640834680425
0.282143784892362	0.0114810002127701
0.280287575781228	0.0093637058401621
0.278455630841482	0.00695012777493579
0.276647477394459	0.00458637714285472
0.274862654959656	0.00268222416280672
0.273100714863761	0.0035924811878983
