# Supplementary material for: Bounds to electron spin qubit variability for scalable CMOS architectures
Source: Nat Commun. 2024 May 20;15:4299. doi: 10.1038/s41467-024-48557-x (PMC11106088; doi:10.1038/s41467-024-48557-x)
Supplement: Supplementary file 3 — Source Data [file 41467_2024_48557_MOESM3_ESM.zip › SourceData/SourceData/Figure1/Fig1hi/PSD_GeneratedSurface.csv]

\lambda [nm]	PSD [nm^3]
439.141149418429	13272.1229459286
219.570574709214	13374.3945671958
146.380383139476	5536.03954886096
109.785287354607	3566.6736934701
87.8282298836857	2430.57403499187
73.1901915697381	1860.10786745823
62.7344499169184	1813.44385992426
54.8926436773036	953.904915995999
48.7934610464921	856.942336330681
43.9141149418429	825.468524588067
39.9219226744026	659.570548989262
36.595095784869	442.495424701969
33.7800884168022	373.771848532228
31.3672249584592	370.651133129877
29.2760766278952	382.077976587196
27.4463218386518	246.868502738319
25.8318323187311	272.459634336042
24.396730523246	312.974643191808
23.1126920746541	320.571709177012
21.9570574709214	285.929015504085
20.9114833056395	186.013752818295
19.9609613372013	185.170948916027
19.0930934529752	181.692927968673
18.2975478924345	193.1145029526
17.5656459767371	208.932985445941
16.8900442084011	166.006191435351
16.2644870154974	155.611763483256
15.6836124792296	146.046864039575
15.1427982558079	133.480362489688
14.6380383139476	107.484667672794
14.1658435296267	112.417445542484
13.7231609193259	115.74819358217
13.3073075581342	90.6776636235327
12.9159161593655	96.1726413636804
12.5468899833837	118.536680306352
12.198365261623	97.2379441507508
11.8686797140116	93.5591749963358
11.5563460373271	93.2999016571614
11.2600294722674	91.3820345794023
10.9785287354607	100.873548578494
10.7107597419129	88.1731845995629
10.4557416528197	88.4529406893332
10.212584870196	74.188030116434
9.98048066860065	47.6104144259325
9.75869220929841	56.3118661513768
9.54654672648758	74.9323061758665
9.34342871103039	65.9077357094968
9.14877394621726	65.5396231625797
8.96206427384548	62.1141118932632
8.78282298836857	62.1974353954608
8.61061077291036	52.8378222227907
8.44502210420055	44.3982953549409
8.28568206449865	46.4908369616607
8.13224350774868	43.9109313816041
7.98438453488052	38.2082286198349
7.8418062396148	40.626359221847
7.70423069155138	43.2558731865248
7.57139912790394	38.0333626393508
7.44307032912591	39.6762561850571
7.31901915697381	45.7411430447408
7.19903523636768	42.1768064942062
7.08292176481336	39.132368755957
6.97049443521315	39.0400936332938
6.86158045966295	38.0455018265169
6.75601768336044	31.8070220351447
6.6536537790671	38.4170499736926
6.55434551370789	41.5824498915425
6.45795807968277	41.0762577856623
6.36436448432505	37.7283860501175
6.27344499169184	33.3478985497102
6.18508661152716	29.3835133512311
6.09918263081151	26.4704092742414
6.01563218381409	31.2499038303676
5.93433985700579	32.8188743208814
5.85521532557905	34.7598812914425
5.77817301866353	32.3329239707386
5.70313181062894	28.808299281059
5.6300147361337	24.7733675857633
5.55874872681555	26.9835058325599
5.48926436773036	26.0621824096945
5.42149567183245	23.2971028194643
5.35537987095645	20.8944252259849
5.29085722190878	23.1612023752037
5.22787082640986	24.125104242497
5.16636646374622	27.0354673955197
5.10629243509801	19.8932308515018
5.04759941860263	23.2369342512537
4.99024033430032	23.1602593716731
4.93417021818459	22.7636171132873
4.87934610464921	21.434154438307
4.82572691668603	19.1686923531782
4.77327336324379	18.2595648486516
4.72194784320891	19.3693846437457
4.6717143555152	18.5893593209732
4.62253841493083	19.0059393618143
4.57438697310863	17.8072995187702
4.52722834451988	21.7454337803136
4.48103213692274	20.8200680455435
4.43576918604473	18.0666677305807
4.39141149418429	21.6526376593416
4.34793217245969	22.2979134311554
4.30530538645518	17.4607857849678
4.26350630503329	17.1837822762449
4.22251105210027	15.5322145946993
4.18229666112789	14.7176373886154
4.14284103224933	13.0038592565667
4.10412289176101	17.6864632075117
4.06612175387434	18.8747428178383
4.02881788457274	15.7592801375758
3.99219226744026	16.0900492620519
3.95622657133719	16.0208080783764
3.9209031198074	14.2169046122372
3.88620486210999	14.6905673482539
3.85211534577569	16.0402151266268
3.81861869059503	14.8692043541162
3.78569956395197	16.2897688640473
3.75334315742247	17.0083307043667
3.72153516456295	17.0690819835586
3.69026175981873	15.6598024537025
3.6595095784869	16.5138882373461
3.62926569767296	14.8246917091457
3.59951761818384	12.0768692705674
3.5702532473043	13.2750136416202
3.54146088240668	13.7942009008473
3.51312919534743	14.8109928891255
3.48524721760658	11.6800662194585
3.45780432612936	11.179175223498
3.43079022983147	12.2605586846753
3.404194956732	13.1623301467803
3.37800884168022	14.3164570906581
3.35222251464449	11.3837672301065
3.32682688953355	11.137176592526
3.30181315352202	11.7003048404841
3.27717275685394	10.5804263707058
3.25289740309947	13.2193256055021
3.22897903984139	11.5767558620404
3.20540984976955	12.6408409768286
3.18218224216253	11.2348191625181
3.1592888447369	11.7597369612474
3.13672249584592	11.7844479797435
3.11447623701013	10.8956086625164
3.09254330576358	11.0633307455028
3.0709171288002	9.39386820425002
3.04959131540575	9.74992069497894
3.02855965116158	9.16674033088516
3.00781609190704	9.27907142923721
2.98735475794849	9.58851005833076
2.9671699285029	10.7079484425829
2.94725603636529	10.4558681391493
2.92760766278952	11.3974447344395
2.90821953257237	10.6834679308137
2.88908650933177	9.72551201645309
2.87020359097012	10.2403640642748
2.85156590531447	10.5354303104652
2.83316870592535	9.07415083248163
2.81500736806685	8.2030737720709
2.79707738483075	7.53246650821893
2.77937436340778	6.97585694615346
2.76189402149955	9.3966130873439
2.74463218386518	9.6944405485714
2.72758477899645	8.68443984306673
2.71074783591623	8.55070698012562
2.69411748109465	8.50653516352716
2.67768993547822	8.03797288816286
2.66146151162684	9.30112141557121
2.64542861095439	9.35589139449006
2.62958772106843	8.6818722487541
2.61393541320493	8.58336758452826
2.59846833975401	7.90496791151929
2.58318323187311	8.81679717076995
2.56807689718379	7.77975309963004
2.553146217549	8.49178311487653
2.53838814692733	7.98767430396984
2.52379970930131	7.12646536214302
2.50937799667673	8.56695017822623
2.49512016715016	7.33627116082393
2.48102344304197	7.60785489154457
2.4670851090923	8.3912396954298
2.45330251071748	8.29008265622825
2.4396730523246	8.53862787026341
2.42619419568193	8.18804633120011
2.41286345834301	8.36341152349141
2.39967841212256	7.68694735119098
2.38663668162189	6.49223394351984
2.37373594280232	7.38350786121936
2.36097392160445	7.40518780785965
2.34834839261192	6.63803322844779
2.3358571777576	6.28470423285177
2.32349814507105	6.77558139413636
2.31126920746541	6.33706762112248
2.29916832156245	7.40442774072151
2.28719348655432	6.22770821962713
2.27534274310067	6.47759065798639
2.26361417225994	6.98876168234138
2.25200589445348	6.21717863353648
2.24051606846137	6.69077440391866
2.22914289044888	7.44418922089551
2.21788459302237	6.35414850881721
2.20673944431371	7.13080127716985
2.19570574709214	7.52003770311453
2.18478183790263	5.82354096723978
2.17396608622984	4.7107385499258
2.16325689368684	5.23343848560724
2.15265269322759	6.00636286283368
2.14215194838258	6.09053675016802
2.13175315251664	6.07051375240398
2.12145482810835	5.9709419921046
2.11125552605014	5.2029185529639
2.10115382496856	4.78794980269836
2.09114833056395	5.59100203343589
2.08123767496886	5.63379605609648
2.07142051612466	5.05345695115144
2.06169553717572	5.42563561747344
2.05206144588051	5.22842251794491
2.0425169740392	4.96197117854641
2.03306087693717	6.14612731434655
2.02369193280382	5.4129657190698
2.01440894228637	5.30817116326303
2.00521072793803	4.70738587548668
1.99609613372013	4.9755782095056
1.98706402451778	5.43938257802077
1.9781132856686	4.99177263049549
1.96924282250416	4.86204985336272
1.9604515599037	4.27104401475109
1.95173844185968	4.31464293248162
1.94310243105499	4.76148112860355
1.93454250845123	3.84305237922559
1.92605767288784	4.81541437341735
1.91764694069183	4.97295971942276
1.90930934529752	4.37741766723961
1.90104393687631	4.95200276535324
1.89284978197599	5.03157478249507
1.88472596316922	4.36997679089851
1.87667157871123	4.57831762944389
1.86868574220608	4.83352077699928
1.86076758228148	5.38651703948938
1.85291624227185	4.62846650114078
1.84513087990936	4.6405443640333
1.83741066702271	4.37565451575819
1.82975478924345	4.72165991604003
1.82216244571962	4.52162965535593
1.81463284883648	4.2145147563707
1.80716522394415	4.47708732111582
1.79975880909192	3.6557627480216
1.7924128547691	4.20043185310048
1.78512662365215	4.22164936000456
1.77789939035801	4.2803212451727
1.77073044120334	4.44535551577251
1.76361907396959	4.06201201505666
1.75656459767371	3.99036136246235
1.74956633234434	3.75017564105752
1.74262360880329	4.09354945769439
1.73573576845229	3.54784740874862
1.72890216306468	3.20831451314156
1.72212215458207	3.09839754416745
1.71539511491574	3.89583121748571
1.70872042575264	4.21707755359863
1.702097478366	4.5756208404097
1.69552567343023	4.06729210306261
1.68900442084011	3.9010008795468
1.68253313953421	3.40000310742879
1.67611125732225	3.45546267995552
1.66973821071646	4.05559984420337
1.66341344476677	4.3173573414954
1.65713641289973	3.75312714922592
1.65090657676101	3.78330514641497
1.64472340606153	3.96097529520238
1.63858637842697	4.1133130841079
1.63249497925066	3.73466362534408
1.62644870154974	3.72176556127856
1.62044704582446	3.64042133629902
1.61448951992069	3.55637335862985
1.60857563889534	2.87424073877103
1.60270492488478	3.01013791482447
1.5968769069761	4.01978246869379
1.59109112108126	3.80786195153419
1.58534710981382	3.44052265508944
1.57964442236845	3.21245908995702
1.57398261440297	2.92363358784241
1.56836124792296	3.18322809740312
1.56277989116878	3.65215970946381
1.55723811850507	3.52198943277011
1.55173551031247	2.88496042275606
1.54627165288179	3.39497761081822
1.54084613831028	3.91178327714993
1.5354585644001	3.19634710138733
1.53010853455898	3.64461224255088
1.52479565770288	3.05056899528657
1.51951954816065	2.49606038205489
1.51427982558079	2.70080361895011
1.50907611483996	3.13870922401667
1.50390804595352	2.82082815357001
1.49877525398781	2.94849548991317
1.49367737897425	3.21348018689974
1.48861406582518	2.99123681497427
1.48358496425145	3.45837193452893
1.47858972868158	3.51079202030088
1.47362801818265	3.2289300431553
1.4686994963827	3.38416568927232
1.46380383139476	3.50944535346796
1.45894069574229	3.13571513092052
1.45410976628619	2.9271868370427
1.44931072415323	2.76443052496473
1.44454325466588	2.93558254777482
1.43980704727354	3.05991170535747
1.43510179548506	2.965469931427
1.4304271968027	3.03161034807819
1.42578295265724	3.15698899407415
1.42116876834443	2.72349628426956
1.41658435296267	2.66178572890858
1.41202941935186	3.02494993672604
1.40750368403342	3.50871752175312
1.40300686715153	3.31567163031249
1.39853869241538	2.93422561148735
1.39409888704263	2.62097132153254
1.38968718170389	2.59089798553367
1.38530331046823	2.43051820887398
1.38094701074978	2.96371130031399
1.37661802325526	3.15508703113799
1.37231609193259	2.48635380995665
1.36804096392034	2.45611810678008
1.36379238949823	2.77785092981218
1.35957012203848	2.58605999595218
1.35537391795811	2.58740305665405
1.35120353667209	2.56711938390698
1.34705874054733	2.60606381968363
1.34293929485758	2.78611311285329
1.33884496773911	2.77980767745971
1.3347755301472	2.44791549100138
1.33073075581342	2.70937549297371
1.32671042120371	2.43648586252514
1.32271430547719	2.13678990343545
1.31874219044573	2.23554368576
1.31479386053422	2.23708120515342
1.31086910274158	2.53387367027774
1.30696770660247	2.67467299679073
1.30308946414964	2.72274794595728
1.29923416987701	2.65149443877167
1.29540162070333	2.67510678373364
1.29159161593655	2.39628535546468
1.28780395723879	2.26360151644153
1.2840384485919	2.00195118519469
1.28029489626364	1.93623717504278
1.2765731087745	2.24664220331307
1.27287289686501	2.21843649582574
1.26919407346367	1.97350814984808
1.26553645365541	2.29730374149314
1.26189985465066	2.04743311257757
1.25828409575481	2.18538582565034
1.25468899833837	2.62875651627914
1.25111438580749	2.33714577392463
1.24756008357508	2.45021167771493
1.24402591903238	2.49198777222182
1.24051172152098	2.13238699993898
1.23701732230543	2.25682070951596
1.23354255454615	2.01203176283819
1.23008725327291	1.97412649849416
1.22665125535874	2.16119759668833
1.22323439949423	2.01288508526912
1.2198365261623	1.9781303358449
1.21645747761338	2.05243912518755
1.21309709784096	2.03103988141568
1.20975523255765	2.30147986694435
1.20643172917151	2.39830753809785
1.20312643676282	2.44976306845219
1.19983920606128	2.14269179905325
1.19656988942351	2.05413114767378
1.19331834081095	2.18673631406994
1.1900844157681	2.02990473810294
1.18686797140116	1.77291675047467
1.18366886635695	1.97671558732703
1.18048696080223	2.02877747633811
1.17732211640329	1.92485171117843
1.17417419630596	1.8850792965788
1.17104306511581	2.02014583946526
1.1679285888788	2.02823258274157
1.16483063506214	1.93456529972169
1.16174907253553	1.91222335535762
1.15868377155258	1.92180199101555
1.15563460373271	2.02528354127118
1.15260144204312	1.91411337522134
1.14958416078123	1.88895618229294
1.14658263555725	1.90137306466788
1.14359674327716	1.87762621384319
1.14062636212579	1.69075236992932
1.13767137155033	1.73739891414897
1.134731652244	2.00147148677336
1.13180708612997	2.05465238409068
1.12889755634557	2.0471157746972
1.12600294722674	1.90437886338698
1.12312314429266	1.89796475360547
1.12025803423069	1.90283047611614
1.1174075048815	1.93993865270813
1.11457144522444	1.46730062516593
1.11174974536311	1.56618125099657
1.10894229651118	1.73472672811902
1.10614899097841	1.98280720908796
1.10336972215686	1.98534398282779
1.10060438450734	1.85456917491478
1.09785287354607	1.72183131709059
1.09511508583149	1.6397429393725
1.09239091895131	1.6572027201343
1.08968027150975	1.47889211551109
1.08698304311492	1.53388490112197
1.08429913436649	1.62669221411825
1.08162844684342	1.79042642779887
1.07897088309196	1.89924653380108
1.0763263466138	1.55216277314971
1.07369474185435	1.66120620276693
1.07107597419129	1.48994685371479
1.06846994992318	1.55340934431342
1.06587657625832	1.8478560545715
1.0632957613037	1.81418301244406
1.06072741405418	1.6740643250428
1.05817144438176	1.73085402953992
1.05562776302507	2.00461453371834
1.05309628157897	1.96108676557994
1.05057691248428	1.84576537119013
1.04806956901773	1.76297096083287
1.04557416528197	1.74269494508875
1.04309061619579	1.64260036728007
1.04061883748443	1.45207681525702
1.03815874567004	1.49925693213555
1.03571025806233	1.59159733374851
1.03327329274924	1.69157758798173
1.03084776858786	1.72609488294849
1.02843360519538	1.53928317269615
1.02603072294025	1.51953143707565
1.0236390429334	1.86440939846121
1.0212584870196	1.83081088605241
1.01888897776898	1.81866747251334
1.01653043846858	1.78785947446806
1.01418279311415	1.63195355442674
1.01184596640191	1.49834656706349
1.00951988372053	1.43190200532621
1.00720447114318	1.71966052094037
1.00489965541974	1.56566319954341
1.00260536396901	1.55371044889735
1.00032152487114	1.64249150656764
0.998048066860065	1.43830435550541
0.995784919316164	1.15101182982647
0.993532012258888	1.29168407677353
0.991289276339568	1.43594724928733
0.989056642834299	1.49015216428874
0.986834043636918	1.43441806893245
0.984621411252082	1.38666085321839
0.982418678788431	1.47835921413925
0.980225779951849	1.61569737660823
0.978042649038816	1.42850306295158
0.975869220929841	1.33604234869898
0.97370543108299	1.32600390483148
0.971551215527497	1.13163107447162
0.969406510857458	1.17339582334921
0.967271254225614	1.37208688758089
0.965145383337206	1.38081771641192
0.963028836443922	1.44496140045667
0.960921552337918	1.47424137800555
0.958823470345914	1.37781834943078
0.956734530323374	1.27266159997897
0.954654672648758	1.41564425414705
0.952583838217849	1.28300705160613
0.950521968438157	1.19426162790411
0.948469005223388	1.23348894750606
0.946424890987993	1.29937496873728
0.944389568641782	1.24547703652658
0.942362981584611	1.30960505402394
0.940345073701132	1.31864167695067
0.938335789355616	1.27546449557898
0.936335073386841	1.11408566823443
0.934342871103039	1.26093675751721
0.932359128276918	1.37625045707111
0.930383791140738	1.25892143909176
0.928416806381456	1.24945978432944
0.926458121135925	1.20513163899812
0.924507682986165	1.46205517465286
0.922565439954682	1.4504382442928
0.92063134049985	1.4329929303014
0.918705333511357	1.46980485395528
0.916787368305696	1.42760474617671
0.914877394621726	1.37129742113963
0.912975362616276	1.21430243379774
0.91108122285981	1.40811480542666
0.90919492633215	1.27848659510408
0.907316424418241	1.05493652181791
0.905445668903976	1.15814663398887
0.903582611972075	1.36153095623939
0.901727206198005	1.14879285240415
0.89987940454596	0.991538354123709
0.898039160364885	1.06404854282031
0.896206427384548	1.22403823107275
0.894381159711667	1.19330522497193
0.892563311826074	1.02110396790662
0.890752838576934	0.939659972764986
0.888949695179005	1.03598710854221
0.887153837208946	1.08709673228697
0.88536522060167	1.18999212941093
0.883583801646738	1.0732548370226
0.881809536984796	0.967814770825254
0.880042383604065	1.05619780001087
0.878282298836857	1.04045990844674
0.876529240356145	1.15713788109612
0.874783166172168	1.11824761259668
0.873044034629083	1.08184323127542
0.871311804401644	0.876776138534739
0.869586434491938	1.09513293623243
0.867867884226143	1.09772938099027
0.866156113251338	1.28133690619072
0.86445108153234	1.14879666973452
0.862752749348583	1.22291619693486
0.861061077291036	1.14766999220963
0.859376026259156	1.06945589190174
0.857697557457868	1.21796479732439
0.856025632394598	1.18439160575403
0.85436021287632	1.1366983214286
0.852701261006657	1.19065019170367
0.851048739183001	1.15037940068985
0.849402610093672	1.05982589872228
0.847762836715113	1.14007396002793
0.846129382309111	1.05451612425411
0.844502210420055	0.960970926796386
0.842881284872224	0.895895378945279
0.841266569767104	0.959163745095726
0.839658029480743	0.937412028190568
0.838055628661123	0.917787546502811
0.836459332225578	0.946286649652926
0.834869105358229	0.938985379402498
0.833284913507454	1.12312146395971
0.831706722383387	1.03058588340435
0.830134497955442	0.957590368249496
0.828568206449865	0.985570323232438
0.827007814347323	0.909758530350348
0.825453288380505	1.00062889979186
0.823904595531761	1.06385092363231
0.822361703030765	1.04896471001188
0.820824578352203	0.951656450982272
0.819293189213486	1.12954887831079
0.817767503572493	0.978626001036371
0.816247489625332	0.812883625382612
0.814733115804135	1.07152012495392
0.813224350774868	1.08028542806788
0.811721163435173	1.02657259420646
0.81022352291223	1.15481471216216
0.808731398560642	1.01073279354323
0.807244759960347	0.896315070865753
0.805763576914548	0.814786229146637
0.804287819447671	0.883482491495077
0.802817457803343	0.864490828508901
0.801352462442388	1.02519943750542
0.799892804040853	1.00057146436965
0.798438453488052	0.936568482693543
0.796989381884625	0.886914162515339
0.795545560540631	0.885696564676399
0.79410696097365	1.00551899780157
0.792673554906911	0.958974737334012
0.791245314267439	0.926339579335029
0.789822211184224	0.82600928182467
0.788404217986407	0.875239434377399
0.786991307201485	0.884361197089342
0.785583451553539	0.852300781820274
0.784180623961479	0.788335327412449
0.782782797537306	0.656738807833291
0.781389945584392	0.684005526428317
0.780002041595788	0.629992871073854
0.778619059252533	0.799371765212898
0.777240972421998	0.943956249150165
0.775867755156234	0.868770864815975
0.77449938169035	0.87653474419112
0.773135826440895	0.847894085200079
0.771777064004268	0.987161567151631
0.770423069155138	0.932723807733902
0.769073816844884	0.798165939981857
0.76772928220005	0.756008370386775
0.766389440520818	0.786197299484568
0.765054267279492	0.821543847288827
0.763723738119006	0.716543673195104
0.762397828851438	0.77523401901932
0.761076515456549	0.716322798201926
0.759759774080326	0.649691935298785
0.758447581033555	0.721656478148922
0.757139912790394	0.815858082498155
0.755836745986968	0.676334879564523
0.75453805741998	0.609700773315291
0.753243824045332	0.697402243970901
0.751954022976761	0.760666160149067
0.750668631484493	0.696864348700786
0.749387626993905	0.713171860704182
0.748110987084205	0.754695793479951
0.746838689487123	0.684895739060408
0.745570712085617	0.660433157052468
0.744307032912591	0.675895706871315
0.743047630149625	0.789841608546611
0.741792482125724	0.753978721404395
0.740541567316068	0.69336599503409
0.739294864340789	0.597195556082876
0.738052351963745	0.635383069718862
0.736814009091323	0.677215151668216
0.735579814771237	0.728593054181619
0.734349748191352	0.669989517615813
0.733123788678512	0.719865569580484
0.731901915697381	0.579745066901829
0.730684108849299	0.661590876434536
0.729470347871144	0.603917322275978
0.72826061263421	0.594616732152012
0.727054883143094	0.721997098952846
0.725853139534593	0.725981397909385
0.724655362076615	0.677684670435034
0.723461531167098	0.6020759226202
0.722271627332942	0.647247676176527
0.721085631228947	0.665136460043708
0.719903523636768	0.583723918296058
0.718725285463876	0.57426695636965
0.71755089774253	0.651338205912866
0.716380341628758	0.768388141064415
0.715213598401349	0.684641140797293
0.714050649460859	0.666723335730837
0.712891476328618	0.62727206649499
0.711736060645751	0.643271455971382
0.710584384172214	0.661245190217652
0.70943642878583	0.62634108948547
0.708292176481336	0.54198014479594
0.70715160936945	0.609900181420544
0.70601470967593	0.659317942747842
0.704881459740656	0.573260130048823
0.703751842016712	0.543631768292727
0.702625839069486	0.558409512380494
0.701503433575764	0.62571298000814
0.700384608322853	0.657484473907805
0.699269346207689	0.679882645208168
0.698157630235975	0.634809592181726
0.697049443521315	0.534257721870263
0.695944769284356	0.610619651696356
0.694843590851944	0.639966872810479
0.693745891656285	0.553093927040761
0.692651655234114	0.525445864857674
0.691560865225872	0.509742649384096
0.690473505374888	0.608531528626561
0.689389559526575	0.65316490043049
0.688309011627631	0.679386162532696
0.68723184572524	0.673249133847762
0.686158045966295	0.695987083822617
0.685087596596612	0.631039759608372
0.684020481960169	0.607487810226309
0.682956686498334	0.604952533726101
0.681896194749113	0.487966286494142
0.680838991346401	0.459569231146216
0.679785061019239	0.49080471795284
0.67873438859108	0.589470612353499
0.677686958979056	0.600148056845774
0.676642757193264	0.526503061213813
0.675601768336044	0.46467472667562
0.674563977601273	0.592868306128812
0.673529370273663	0.586792737293321
0.672497931728068	0.542907389787938
0.67146964742879	0.653298443230498
0.670444502928899	0.71779686942723
0.669422483869556	0.546511755014907
0.668403575979343	0.436409290924271
0.6673877650736	0.500586697716416
0.666375037053761	0.590252432289125
0.66536537790671	0.655723783190133
0.664358773704128	0.522172462660049
0.663355210601856	0.462318735928016
0.662354674839259	0.48313174465988
0.661357152738597	0.517530995336504
0.660362630704404	0.531956024176037
0.659371095222866	0.504861953251128
0.658382532861212	0.559562927640839
0.657396930267109	0.627123091249498
0.656414274168055	0.600535777911183
0.655434551370789	0.517792897240189
0.654457748760698	0.578942513361402
0.653483853301233	0.587847676278673
0.652512852033326	0.515913283184507
0.65154473207482	0.518915216452225
0.650579480619894	0.575193048196653
0.649617084938504	0.518595880814842
0.648657532375818	0.477891041012348
0.647700810351664	0.501110029126506
0.646746906359983	0.471612245334189
0.645795807968277	0.440466009651038
0.644847502817076	0.402343723490306
0.643901978619397	0.374933479643616
0.642959223160218	0.386874390130524
0.642019224295948	0.453185927982676
0.64108196995391	0.477757806196585
0.64014744813182	0.47172753219688
0.639215646897276	0.451097383517424
0.638286554387251	0.443760073741781
0.637360158807589	0.395633794626641
0.636436448432505	0.438906892856632
0.635515411604093	0.430410067272556
0.634597036731833	0.46143034962082
0.633681312292105	0.450642458106435
0.632768226827707	0.380965313451425
0.631857768947379	0.423344425767592
0.630949927325328	0.442796970725705
0.630044690700758	0.488856664760368
0.629142047877405	0.383350718737065
0.628241987723074	0.385604505737755
0.627344499169184	0.387593363228791
0.626449571210312	0.395248164638424
0.625557192903744	0.453686050342154
0.624667353369031	0.448010658037272
0.623780041787541	0.3422054710264
0.622895247402026	0.339500092871668
0.622012959516188	0.382315147520982
0.621133167494241	0.371786662400393
0.620255860760492	0.369487611566446
0.619381028798912	0.338251262086988
0.618508661152716	0.326808164646056
0.61763874742395	0.313620787131011
0.616771277273074	0.344743223098634
0.615906240418553	0.348571766439203
0.615043626636455	0.388378533878153
0.61418342576004	0.396202270785744
0.613325627679369	0.374309712964036
0.612470222340905	0.383832361730617
0.611617199747115	0.399908308690125
0.61076654995609	0.466538646590456
0.609918263081151	0.385900997523977
0.60907232929047	0.356741851302382
0.608228738806688	0.41766313552765
0.60738748190654	0.444454015195587
0.606548548920481	0.342908544377763
0.605711930232315	0.300190977036978
0.604877616278827	0.381129549511713
0.60404559754942	0.378219484779157
0.603215864585753	0.377468874941976
0.602388407981383	0.337419987814919
0.601563218381409	0.36205987478544
0.600740286482118	0.339294467319137
0.59991960303064	0.291587566292747
0.599101158824596	0.313673754502834
0.598284944711756	0.291082436213133
0.597470951589699	0.297003543369759
0.596659170405474	0.322886808273346
0.595849592155263	0.323387735522216
0.595042207884049	0.260530471302983
0.594237008685289	0.268361938967394
0.593433985700579	0.303886299229414
0.592633130119337	0.289943226708662
0.591834433178475	0.30670228951232
0.591037886162084	0.322408139645344
0.590243480401114	0.30640655745073
0.589451207273058	0.34747247612455
0.588661058201647	0.36611781516271
0.587873024656531	0.324767292906738
0.587087098152979	0.288947462056785
0.586303270251573	0.278802086046995
0.585521532557905	0.297698084518701
0.584741876722275	0.258236652850219
0.5839642944394	0.264852438719462
0.583188777448112	0.266767828397489
0.582415317531072	0.288423200926308
0.581643906514475	0.255797554129527
0.580874536267763	0.2197483408025
0.58010719870334	0.254782362360064
0.579341885776291	0.285634574254198
0.578578589484096	0.267498060139264
0.577817301866353	0.309173108862047
0.577058015004505	0.3251865525672
0.57630072102156	0.303293926976906
0.57554541208182	0.254276917397694
0.574792080390613	0.273910736812009
0.574040718194024	0.25852137051182
0.573291317778627	0.196761575319948
0.572543871471224	0.261466598434201
0.571798371638579	0.276170873108105
0.571054810687163	0.243180317017585
0.570313181062894	0.235752724462191
0.56957347525088	0.205709451507228
0.568835685775167	0.245633903747862
0.568099805198484	0.263309874220641
0.567365826122001	0.229044226646646
0.566633741185069	0.210482649170487
0.565903543064985	0.211065136955318
0.565175224476742	0.177368300467681
0.564448778172787	0.211822445978265
0.563724196942784	0.242663692186566
0.56300147361337	0.240412618670695
0.562280601047924	0.202502448336584
0.561561572146328	0.211182623292299
0.560844379844736	0.225970263174736
0.560129017115343	0.179764189171218
0.559415476966151	0.235000616314926
0.558703752440749	0.210401045433506
0.557993836618079	0.172562513728598
0.557285722612219	0.158735372260025
0.556579403572153	0.173296685339576
0.555874872681555	0.171849283833386
0.55517212315857	0.192504286630325
0.554471148255592	0.185686558060943
0.553771941259052	0.173840513316001
0.553074495489205	0.153119545850743
0.55237880429991	0.144745094277761
0.551684861078428	0.135573071703492
0.550992659245205	0.122591564775815
0.55030219225367	0.130098881385331
0.549613453590023	0.143990110326058
0.548926436773036	0.120846160754754
0.548241135353843	0.114381283904323
0.547557542915746	0.12874614540266
0.546875653074008	0.132520980572436
0.546195459475657	0.122038815827863
0.54551695579929	0.113601910224969
0.544840135754874	0.102458747639149
0.544164993083555	0.0913566280870307
0.543491521557461	0.0762065919094268
