# Supplementary material for: Bounds to electron spin qubit variability for scalable CMOS architectures
Source: Nat Commun. 2024 May 20;15:4299. doi: 10.1038/s41467-024-48557-x (PMC11106088; doi:10.1038/s41467-024-48557-x)
Supplement: Supplementary file 3 — Source Data [file 41467_2024_48557_MOESM3_ESM.zip › SourceData/SourceData/Figure1/Fig1hi/RMS_DeviceT1.csv]

\lambda [nm]	RMS [nm]	RMS_ERROR [nm]
6.60377358490566	0.0736818914647224	0.0115949768129967
13.3123689727463	0.104632722881836	0.0120374671672696
26.7295597484277	0.136205897360347	0.00420586684004728
53.5639412997904	0.182898575672587	0.0144755259506839
107.232704402516	0.246378389923142	0.0429796363990603
214.570230607966	0.291672600265365	0.0888458178286117
