# Supplementary material for: Bounds to electron spin qubit variability for scalable CMOS architectures
Source: Nat Commun. 2024 May 20;15:4299. doi: 10.1038/s41467-024-48557-x (PMC11106088; doi:10.1038/s41467-024-48557-x)
Supplement: Supplementary file 3 — Source Data [file 41467_2024_48557_MOESM3_ESM.zip › SourceData/SourceData/Figure1/Fig1hi/RMS_DeviceT2.csv]

\lambda [nm]	RMS [nm]	RMS_ERROR [nm]
0.714285714285714	0.0489058199945159	0.0065554854467257
1.45161290322581	0.0719022293868898	0.00889977350322899
2.92626728110599	0.0931456703137069	0.00968453917935636
5.87557603686636	0.111639407690683	0.0112564470894888
11.7741935483871	0.13350489635317	0.0121627055112216
23.5714285714286	0.152440614632475	0.0185026602800776
