# Supplementary material for: Bounds to electron spin qubit variability for scalable CMOS architectures
Source: Nat Commun. 2024 May 20;15:4299. doi: 10.1038/s41467-024-48557-x (PMC11106088; doi:10.1038/s41467-024-48557-x)
Supplement: Supplementary file 3 — Source Data [file 41467_2024_48557_MOESM3_ESM.zip › SourceData/SourceData/Figure1/Fig1hi/RMS_DeviceT3.csv]

\lambda [nm]	RMS [nm]	RMS_ERROR [nm]
1	0.0511022237354827	0.00593098077489595
2.06666666666667	0.075402321112977	0.00434540160603118
4.2	0.0882535116458496	0.00638038165078478
8.46666666666667	0.111009502107538	0.00290543246901752
17	0.13418910201609	0.0110691528736623
34.0666666666667	0.198004252107382	0.0511263451631799
