# Supplementary material for: Bounds to electron spin qubit variability for scalable CMOS architectures
Source: Nat Commun. 2024 May 20;15:4299. doi: 10.1038/s41467-024-48557-x (PMC11106088; doi:10.1038/s41467-024-48557-x)
Supplement: Supplementary file 3 — Source Data [file 41467_2024_48557_MOESM3_ESM.zip › SourceData/SourceData/Figure1/Fig1hi/RMS_DeviceT4.csv]

\lambda [nm]	RMS [nm]	RMS_ERROR [nm]
0.740131578947368	0.0590809322390694	0.00710151926832908
1.52960526315789	0.0769932451331775	0.00794860300148956
3.10855263157895	0.100384972474968	0.0111286951617789
6.26644736842105	0.125709147965239	0.0128416081564676
12.5822368421053	0.158050574718137	0.0197186391647853
25.2138157894737	0.21619302278819	0.0587155654257724
