# Supplementary material for: Bounds to electron spin qubit variability for scalable CMOS architectures
Source: Nat Commun. 2024 May 20;15:4299. doi: 10.1038/s41467-024-48557-x (PMC11106088; doi:10.1038/s41467-024-48557-x)
Supplement: Supplementary file 3 — Source Data [file 41467_2024_48557_MOESM3_ESM.zip › SourceData/SourceData/Figure1/Fig1hi/RMS_DeviceT5.csv]

\lambda [nm]	RMS [nm]	RMS_ERROR [nm]
0.740131578947368	0.042808000513751	0.0037085294146866
1.52960526315789	0.0637531786632571	0.00514770482150858
3.10855263157895	0.0851131349975969	0.00753985845250405
6.26644736842105	0.111895327127067	0.0140251893007385
12.5822368421053	0.149996312242013	0.0280477332007203
25.2138157894737	0.238746558533736	0.0526636231592511
