# Supplementary material for: Bounds to electron spin qubit variability for scalable CMOS architectures
Source: Nat Commun. 2024 May 20;15:4299. doi: 10.1038/s41467-024-48557-x (PMC11106088; doi:10.1038/s41467-024-48557-x)
Supplement: Supplementary file 3 — Source Data [file 41467_2024_48557_MOESM3_ESM.zip › SourceData/SourceData/Figure1/Fig1hi/RMS_DeviceT6.csv]

\lambda [nm]	RMS [nm]	RMS_ERROR [nm]
10.0284657564153	0.107344203855632	0.0126957060918105
20.2161135089642	0.134887857989524	0.017179937728709
40.5914090140619	0.164024378241821	0.0208333113584179
81.3420000242573	0.198245313407453	0.0293726336449034
162.843182044648	0.257225498857317	0.0241012659997627
325.84554608543	0.44648792726228	0.0361975869771231
