# Supplementary material for: Bounds to electron spin qubit variability for scalable CMOS architectures
Source: Nat Commun. 2024 May 20;15:4299. doi: 10.1038/s41467-024-48557-x (PMC11106088; doi:10.1038/s41467-024-48557-x)
Supplement: Supplementary file 3 — Source Data [file 41467_2024_48557_MOESM3_ESM.zip › SourceData/SourceData/Figure1/Fig1hi/RMS_GeneratedSurface.csv]

\lambda [nm]	PSD [nm^3]
1.50317192077637	0.0696753115410533
3.22108268737793	0.0907984709867229
6.65690422058105	0.115732705040875
13.5285472869873	0.147871580804925
27.2718334197998	0.179695815467589
54.7584056854248	0.223527821786238
109.731550216675	0.273354315694186
219.677839279175	0.327864296041367
439.570417404175	0.419987050427662
