# Supplementary material for: Bounds to electron spin qubit variability for scalable CMOS architectures
Source: Nat Commun. 2024 May 20;15:4299. doi: 10.1038/s41467-024-48557-x (PMC11106088; doi:10.1038/s41467-024-48557-x)
Supplement: Supplementary file 3 — Source Data [file 41467_2024_48557_MOESM3_ESM.zip › SourceData/SourceData/Figure2/Fig2f/DeviceF.csv]

Ez [meV/nm]	Valley Splitting [meV]	ErrorBar [meV]
0.133	0.193	0.026
0.138	0.24	0.06
