# Supplementary material for: Bounds to electron spin qubit variability for scalable CMOS architectures
Source: Nat Commun. 2024 May 20;15:4299. doi: 10.1038/s41467-024-48557-x (PMC11106088; doi:10.1038/s41467-024-48557-x)
Supplement: Supplementary file 3 — Source Data [file 41467_2024_48557_MOESM3_ESM.zip › SourceData/SourceData/Figure2/Fig2f/ExperimentPaper.csv]

Ez [meV/nm]	Valley Splitting [meV]	ErrorBar [meV]
0.289824736137952	0.325806451612903	0.00860215053763436
0.29663906644864	0.373118279569892	0.0107526881720431
0.302795599821614	0.404301075268817	0.010752688172043
0.308251969674446	0.439784946236559	0.00860215053763436
0.314680541103018	0.473118279569892	0.00430107526881729
0.320134681135722	0.509677419354839	0.0129032258064516
0.322863980972202	0.526881720430108	0.0193548387096774
0.32572929983648	0.545161290322581	0.021505376344086
0.328998216143898	0.568817204301075	0.032258064516129
0.332938308309796	0.602150537634409	0.0494623655913979
0.337979931618849	0.63763440860215	0.0451612903225806
0.343741786829196	0.659139784946236	0.0924731182795699
0.349057678013974	0.695698924731183	0.043010752688172
0.35416842574699	0.764516129032258	0.043010752688172
