# Supplementary material for: Bounds to electron spin qubit variability for scalable CMOS architectures
Source: Nat Commun. 2024 May 20;15:4299. doi: 10.1038/s41467-024-48557-x (PMC11106088; doi:10.1038/s41467-024-48557-x)
Supplement: Supplementary file 3 — Source Data [file 41467_2024_48557_MOESM3_ESM.zip › SourceData/SourceData/Figure2/Fig2f/InsetFig2f.csv]

z [nm]	Valley Splitting [meV]	Ez [meV/nm]
-4.47813764085896	0.0463914996198245	0.08
-4.38396083492299	0.103925305669827	0.08
-5.06685276975285	0.0472308969199364	0.08
-4.76634118255248	0.0849714003199331	0.08
-4.77750078183977	0.0338573947100684	0.08
-4.91098452254702	0.0653268792298878	0.08
-5.23642072297632	0.0277663800998251	0.08
-4.44544853716853	0.0459388035298769	0.08
-4.17301942921294	0.0816845691400392	0.08
-5.11839773826302	0.0170922561200104	0.08
-5.200916014979	0.00870199650004899	0.08
-5.38889110951077	0.0283052518699201	0.08
-5.00143017011554	0.0377444263299775	0.08
-4.81325550171349	0.0744911420600403	0.08
-4.36405830332904	0.0207187597698333	0.08
-4.5124152659616	0.0758206911599668	0.08
-4.98121715772724	0.108893383079955	0.08
-4.9945757018857	0.0108412132200364	0.08
-5.44013133393123	0.0934190716099792	0.08
-5.17323462323408	0.032572456609925	0.08
-4.95962382047595	0.0169399346801047	0.08
-4.54343755788177	0.0612461837099509	0.08
-4.4225569746285	0.0547178623000466	0.08
-4.72549248858232	0.102106754619857	0.08
-4.36820756924005	0.0951774922401949	0.08
-4.67045074143855	0.0977143906699673	0.08
-4.08674690623183	0.097055565779991	0.08
-4.02799533839738	0.0930236551199837	0.08
-5.16986190375867	0.0572963513398861	0.08
-5.48026146480026	0.0644781495300339	0.08
-4.64036236071887	0.0790783026798358	0.08
-4.69189237219594	0.0611139421999862	0.08
-4.38315032130638	0.0368678210900253	0.08
-4.50463713007555	0.0656628889499355	0.08
-4.3300655548972	0.0735810243899238	0.08
-4.4982384318967	0.064364402740047	0.08
-4.99211360470598	0.0761868846999025	0.08
-5.52141305191492	0.0594702451299778	0.08
-5.25538756424156	0.0583366719100198	0.08
-4.46073913656437	0.0831818748898705	0.08
-4.53574685358345	0.0249366694500264	0.08
-4.69108901285676	0.0467519644098413	0.08
-4.49686329546075	0.075277700450016	0.08
-5.05903427345147	0.0834682569001988	0.08
-4.57906274484681	0.0559903109400572	0.08
-4.48355460328785	0.0189733280799853	0.08
-4.70418730403039	0.0765727892699797	0.08
-4.72105653562245	0.0267381874701211	0.08
-4.6969937428108	0.036429006240013	0.08
-3.79322652819708	0.0297180052899471	0.18
-3.68688753544125	0.339759636029946	0.18
-4.38663083622919	0.108000237569961	0.18
-4.10691730912091	0.212503790179897	0.18
-4.11692673344845	0.103482716899972	0.18
-4.26158155845349	0.148536684659861	0.18
-4.58966075377852	0.0524444081200226	0.18
-3.76441783891845	0.189348853510074	0.18
-3.49699930517539	0.318958940719982	0.18
-4.4370150419291	0.0346153838699514	0.18
-4.51226257587301	0.0332834931600079	0.18
-4.74133213558886	0.0443225649500167	0.18
-4.31190879578486	0.0826071673498685	0.18
-4.15610677587364	0.196849458750092	0.18
-3.66479722560247	0.159776588170013	0.18
-3.83523355157885	0.248962586059998	0.18
-4.32327714808917	0.237322171029897	0.18
-4.30452315497511	0.0322007880699804	0.18
-4.74274876126032	0.157599145179876	0.18
-4.47669149625002	0.0757465618401731	0.18
-4.29759577488318	0.0445757050400175	0.18
-3.83712339157228	0.247452983940022	0.18
-3.74680591141894	0.163220916250095	0.18
-4.05138131607811	0.272420291710151	0.18
-3.69788340795393	0.327027924090117	0.18
-3.94639360671496	0.285487773999948	0.18
-3.38277321082425	0.410397967529841	0.18
-3.32655468977216	0.416177165949883	0.18
-4.48874284196896	0.115251206070033	0.18
-4.8372507016332	0.134534211279957	0.18
-3.96358425582626	0.241105515270013	0.18
-4.01252051541593	0.218885273210123	0.18
-3.64652774989726	0.235310388910115	0.18
-3.82118447379878	0.234108327159976	0.18
-3.63959532938107	0.24368366236005	0.18
-3.81509935099734	0.130227760090085	0.18
-4.34178618172649	0.170701624959912	0.18
-4.8240644479484	0.115063451619823	0.18
-4.6147249408649	0.132901634590121	0.18
-3.77657387343127	0.283701931739877	0.18
-3.85443145278312	0.133551367319962	0.18
-3.94348765262128	0.17515215202013	0.18
-3.82291209539854	0.250571969209856	0.18
-4.4088847360014	0.174945629200174	0.18
-3.90555472793133	0.117177791870038	0.18
-3.80552440844835	0.125052619480037	0.18
-4.0399952813145	0.177327840309882	0.18
-4.06918640333434	0.0936639222599567	0.18
-4.01981696598924	0.142745561090063	0.18
-3.41872310562413	0.154375536060014	0.28
-3.46017780338742	0.746965851539994	0.28
-4.22408891254644	0.156146116889966	0.28
-3.88996443873523	0.233797909749978	0.28
-3.72048893662758	0.150799829540027	0.28
-3.96663763617033	0.164639517299836	0.28
-4.29258976919057	0.183394758570099	0.28
-3.43219666379885	0.415234172560064	0.28
-3.19470050777219	0.858561595799889	0.28
-4.22265815085602	0.15714741794004	0.28
-4.32148897763531	0.0741271448099212	0.28
-4.35704797712941	0.149009860620053	0.28
-3.93029786650398	0.1222912496599	0.28
-3.90217608448736	0.330409203139981	0.28
-3.42766043617118	0.253889152799891	0.28
-3.45842833340873	0.612110101969821	0.28
-4.10966329395211	0.495275051020094	0.28
-3.92296190288714	0.153565725079963	0.28
-4.45334714991152	0.227356538009982	0.28
-4.02789244560544	0.203893881239869	0.28
-4.07374241927538	0.184210336950041	0.28
-3.48644062948698	0.428069752300031	0.28
-3.37985669866305	0.52466961056008	0.28
-3.6764040674356	0.44544315520989	0.28
-3.38865289404333	0.924632877369991	0.28
-3.46643663900617	0.636373152370195	0.28
-2.99722908277184	1.12852844858002	0.28
-3.0237840893692	0.747722936659923	0.28
-4.13648885639631	0.210055377549923	0.28
-4.53202987791945	0.0770378508299085	0.28
-3.68966954524822	0.409286866090097	0.28
-3.66356101177049	0.59770617269006	0.28
-3.24123243044997	0.681524339809947	0.28
-3.5972716273911	0.482280785530032	0.28
-3.27014725850238	0.330927478090048	0.28
-3.53653464404832	0.276838313119976	0.28
-4.07789434475256	0.231773528319934	0.28
-4.39465827074188	0.160648182510048	0.28
-4.31740688913191	0.329617858279896	0.28
-3.45530428363121	0.514502054019816	0.28
-3.50588125558378	0.457637406050093	0.28
-3.56422584809474	0.447045291619874	0.28
-3.56336960842496	0.424746058209857	0.28
-4.12762040806787	0.179881017490002	0.28
-3.55027140888561	0.34620404165997	0.28
-3.57501065332227	0.213813855709954	0.28
-3.74433564492217	0.413371941639928	0.28
-3.77165339759993	0.137474451719966	0.28
-3.71633950598845	0.367513162210065	0.28
-3.20925391924355	0.47811609665005	0.38
-3.22842366525708	1.29691078124994	0.38
-4.03059142560751	0.202862203769971	0.38
-3.70634424982186	0.321021601660032	0.38
-3.51991293087779	0.237963742700131	0.38
-3.78375106834125	0.226529423720034	0.38
-4.10416329270365	0.248542127069928	0.38
-3.22314285464231	0.793960797019988	0.38
-2.99418944796334	1.46286152338004	0.38
-4.01436909934656	0.214229499249985	0.38
-4.1030091149344	0.0417399670200602	0.38
-4.15020869691547	0.232763161490013	0.38
-3.74375453648694	0.197471167630026	0.38
-3.70941971240124	0.500081140240027	0.38
-3.22317704843249	0.56171872123989	0.38
-3.2587663000293	1.07142252128001	0.38
-3.92393432770355	0.689523074330012	0.38
-3.72067307961741	0.147069044209802	0.38
-4.22965936056935	0.20683216029993	0.38
-3.78941562795303	0.394175384389905	0.38
-3.87861071960293	0.234344007399967	0.38
-3.27463932062166	0.85019137213993	0.38
-3.1793358960493	0.953118472750036	0.38
-3.48196142120443	0.593329006449927	0.38
-3.19366658496518	1.49294432122993	0.38
-3.22725185039354	1.07349066314	0.38
-2.797919237545	1.83081649969008	0.38
-2.81444453266494	1.39911902918022	0.38
-3.9170844858163	0.252559443750133	0.38
-4.3405739518649	0.0745485702198234	0.38
-3.4813745858941	0.756176342660009	0.38
-3.43775742678949	1.05762808640009	0.38
-3.00802730603119	1.25907732787001	0.38
-3.38285936034014	0.859474514349978	0.38
-3.07021964122354	0.65349090717004	0.38
-3.3168358919929	0.515723834799919	0.38
-3.88955350804405	0.296885136860103	0.38
-4.18965997071803	0.225523734210142	0.38
-4.12964197712913	0.45347924526995	0.38
-3.23923494307906	1.00192019904988	0.38
-3.27937246554733	0.96108244308013	0.38
-3.3244382654818	0.823561337950141	0.38
-3.36364659284638	0.741570493879795	0.38
-3.93848842299984	0.23918712533999	0.38
-3.35128330475934	0.610900465999986	0.38
-3.3716781767092	0.445045514390063	0.38
-3.55062874938064	0.564088624420034	0.38
-3.58319789981316	0.210320412259879	0.38
-3.49942240017834	0.619040383859959	0.38
