# Supplementary material for: Bounds to electron spin qubit variability for scalable CMOS architectures
Source: Nat Commun. 2024 May 20;15:4299. doi: 10.1038/s41467-024-48557-x (PMC11106088; doi:10.1038/s41467-024-48557-x)
Supplement: Supplementary file 3 — Source Data [file 41467_2024_48557_MOESM3_ESM.zip › SourceData/SourceData/Figure2/Fig2f/ValleySimulations.csv]

Dot Number \ Valley Splitting [meV]	Ez_8mV/nm	Ez_18mV/nm	Ez_28mV/nm	Ez_38mV/nm
1	0.0463914996198245	0.0297180052899471	0.154375536060014	0.47811609665005
2	0.103925305669827	0.339759636029946	0.746965851539994	1.29691078124994
3	0.0472308969199364	0.108000237569961	0.156146116889966	0.202862203769971
4	0.0849714003199331	0.212503790179897	0.233797909749978	0.321021601660032
5	0.0338573947100684	0.103482716899972	0.150799829540027	0.237963742700131
6	0.0653268792298878	0.148536684659861	0.164639517299836	0.226529423720034
7	0.0277663800998251	0.0524444081200226	0.183394758570099	0.248542127069928
8	0.0459388035298769	0.189348853510074	0.415234172560064	0.793960797019988
9	0.0816845691400392	0.318958940719982	0.858561595799889	1.46286152338004
10	0.0170922561200104	0.0346153838699514	0.15714741794004	0.214229499249985
11	0.00870199650004899	0.0332834931600079	0.0741271448099212	0.0417399670200602
12	0.0283052518699201	0.0443225649500167	0.149009860620053	0.232763161490013
13	0.0377444263299775	0.0826071673498685	0.1222912496599	0.197471167630026
14	0.0744911420600403	0.196849458750092	0.330409203139981	0.500081140240027
15	0.0207187597698333	0.159776588170013	0.253889152799891	0.56171872123989
16	0.0758206911599668	0.248962586059998	0.612110101969821	1.07142252128001
17	0.108893383079955	0.237322171029897	0.495275051020094	0.689523074330012
18	0.0108412132200364	0.0322007880699804	0.153565725079963	0.147069044209802
19	0.0934190716099792	0.157599145179876	0.227356538009982	0.20683216029993
20	0.032572456609925	0.0757465618401731	0.203893881239869	0.394175384389905
21	0.0169399346801047	0.0445757050400175	0.184210336950041	0.234344007399967
22	0.0612461837099509	0.247452983940022	0.428069752300031	0.85019137213993
23	0.0547178623000466	0.163220916250095	0.52466961056008	0.953118472750036
24	0.102106754619857	0.272420291710151	0.44544315520989	0.593329006449927
25	0.0951774922401949	0.327027924090117	0.924632877369991	1.49294432122993
26	0.0977143906699673	0.285487773999948	0.636373152370195	1.07349066314
27	0.097055565779991	0.410397967529841	1.12852844858002	1.83081649969008
28	0.0930236551199837	0.416177165949883	0.747722936659923	1.39911902918022
29	0.0572963513398861	0.115251206070033	0.210055377549923	0.252559443750133
30	0.0644781495300339	0.134534211279957	0.0770378508299085	0.0745485702198234
31	0.0790783026798358	0.241105515270013	0.409286866090097	0.756176342660009
32	0.0611139421999862	0.218885273210123	0.59770617269006	1.05762808640009
33	0.0368678210900253	0.235310388910115	0.681524339809947	1.25907732787001
34	0.0656628889499355	0.234108327159976	0.482280785530032	0.859474514349978
35	0.0735810243899238	0.24368366236005	0.330927478090048	0.65349090717004
36	0.064364402740047	0.130227760090085	0.276838313119976	0.515723834799919
37	0.0761868846999025	0.170701624959912	0.231773528319934	0.296885136860103
38	0.0594702451299778	0.115063451619823	0.160648182510048	0.225523734210142
39	0.0583366719100198	0.132901634590121	0.329617858279896	0.45347924526995
40	0.0831818748898705	0.283701931739877	0.514502054019816	1.00192019904988
41	0.0249366694500264	0.133551367319962	0.457637406050093	0.96108244308013
42	0.0467519644098413	0.17515215202013	0.447045291619874	0.823561337950141
43	0.075277700450016	0.250571969209856	0.424746058209857	0.741570493879795
44	0.0834682569001988	0.174945629200174	0.179881017490002	0.23918712533999
45	0.0559903109400572	0.117177791870038	0.34620404165997	0.610900465999986
46	0.0189733280799853	0.125052619480037	0.213813855709954	0.445045514390063
47	0.0765727892699797	0.177327840309882	0.413371941639928	0.564088624420034
48	0.0267381874701211	0.0936639222599567	0.137474451719966	0.210320412259879
49	0.036429006240013	0.142745561090063	0.367513162210065	0.619040383859959
