# Supplementary material for: Bounds to electron spin qubit variability for scalable CMOS architectures
Source: Nat Commun. 2024 May 20;15:4299. doi: 10.1038/s41467-024-48557-x (PMC11106088; doi:10.1038/s41467-024-48557-x)
Supplement: Supplementary file 3 — Source Data [file 41467_2024_48557_MOESM3_ESM.zip › SourceData/SourceData/Figure2/fig2g/Fig2g.csv]

Valley Splitting/2 [ueV]	Valley Phase [pi]	Ez [meV/nm]
23.1957498099123	6.91221306893801	8
51.9626528349135	7.20180324940217	8
23.6154484599682	5.57430309608644	8
42.4857001599665	5.28625689545456	8
16.9286973550342	7.48993577043641	8
32.6634396149439	7.73730918905895	8
13.8831900499125	6.24641513109866	8
22.9694017649384	7.66991226173593	8
40.8422845700196	2.91327561803032	8
8.5461280600052	4.87335765852341	8
4.3509982500245	4.14431354744457	8
14.1526259349601	3.06149313671772	8
18.8722131649888	6.67215167667817	8
37.2455710300202	7.12332589552963	8
10.3593798849167	2.73283605045189	8
37.9103455799834	6.72251528277466	8
54.4466915399775	7.36558697427971	8
5.4206066100182	5.06780507181177	8
46.7095358049896	3.33328379090762	8
16.2862283049625	5.17039159067782	8
8.46996734005235	5.72869087338859	8
30.6230918549754	6.79263248465141	8
27.3589311500233	2.04375330956239	8
51.0533773099285	5.90392606291787	8
47.5887461200974	7.42631980964977	8
48.8571953349837	6.44056268462273	8
48.5277828899955	3.66827831500368	8
46.5118275599919	2.7389364827897	8
28.6481756699431	5.24813854563661	8
32.239074765017	3.66744727712396	8
39.5391513399179	2.6430636909902	8
30.5569710999931	6.7848691415008	8
18.4339105450127	3.95972173343917	8
32.8314444749677	6.72283040967221	8
36.7905121949619	3.25297113088399	8
32.1822013700235	7.75648470707259	8
38.0934423499512	6.21172004886602	8
29.7351225649889	4.08026763611564	8
29.1683359550099	3.79933736764332	8
41.5909374449352	3.25920910721374	8
12.4683347250132	6.58326065970289	8
23.3759822049206	6.57005285237311	8
37.638850225008	2.84945584133927	8
41.7341284500994	6.51644132455721	8
27.9951554700286	1.65305227436933	8
9.48666403999265	2.29703038357306	8
38.2863946349898	2.29649936316376	8
13.3690937350605	7.45913572984144	8
18.2145031200065	6.39047086558418	8
14.8590026449736	5.21313650154496	18
169.879818014973	6.3085645469743	18
54.0001187849805	2.01597450964929	18
106.251895089949	7.33736851464344	18
51.741358449986	4.97107033048898	18
74.2683423299305	3.48618559492099	18
26.2222040600113	3.25843754110265	18
94.674426755037	6.5430295523341	18
159.479470359991	5.76833601274409	18
17.3076919349757	4.19757076188546	18
16.641746580004	1.62343078553445	18
22.1612824750083	2.65108479928597	18
41.3035836749343	4.46852537398578	18
98.424729375046	6.24138646287182	18
79.8882940850065	5.84209572335596	18
124.481293029999	6.08587303317273	18
118.661085514948	6.03186430538211	18
16.1003940349902	4.31590562346608	18
78.799572589938	1.86790342560676	18
37.8732809200866	2.06205127172804	18
22.2878525200088	3.46947994462817	18
123.726491970011	6.04384404270282	18
81.6104581250475	5.28529101103614	18
136.210145855075	4.83564894369646	18
163.513962045058	6.28449456896492	18
142.743886999974	5.48034809101157	18
205.19898376492	6.17607560369779	18
208.088582974942	5.61612128034898	18
57.6256030350165	3.96784499762189	18
67.2671056399785	2.24705077579334	18
120.552757635007	5.22436175891529	18
109.442636605061	5.94642023608386	18
117.655194455057	6.1186978992438	18
117.054163579988	6.11149983385694	18
121.841831180025	5.9633388801708	18
65.1138800450425	4.40369709263784	18
85.350812479956	5.11059654957912	18
57.5317258099115	2.88652048761987	18
66.4508172950605	5.73454476891052	18
141.850965869939	5.8125589955025	18
66.775683659981	6.17822230311382	18
87.576076010065	6.03977611603287	18
125.285984604928	5.5972665167708	18
87.472814600087	2.33889658048578	18
58.588895935019	4.53403842202351	18
62.5263097400185	5.82220427115945	18
88.663920154941	7.49554023900625	18
46.8319611299784	4.87673901664089	18
71.3727805450315	5.60177265257365	18
77.187768030007	6.43941970324512	28
373.482925769997	6.31259122285757	28
78.073058444983	2.1852503202035	28
116.898954874989	2.15503397000645	28
75.3999147700135	7.39881038451073	28
82.319758649918	3.69230566042504	28
91.6973792850495	7.11045297845209	28
207.617086280032	6.60924408593742	28
429.280797899945	6.03148742484292	28
78.57370897002	7.62022974872246	28
37.0635724049606	2.44443544904756	28
74.5049303100265	5.65239176887969	28
61.14562482995	7.33884316233925	28
165.204601569991	6.00874932067233	28
126.944576399946	6.44970006960879	28
306.055050984911	6.24873916157355	28
247.637525510047	6.43447143756683	28
76.7828625399815	3.33657306735509	28
113.678269004991	2.56958969120891	28
101.946940619935	6.96552837324177	28
92.1051684750205	6.40007505723768	28
214.034876150016	6.21542807211405	28
262.33480528004	5.87546033397494	28
222.721577604945	4.93066647212439	28
462.316438684995	6.45131270646521	28
318.186576185097	5.75605369265049	28
564.26422429001	6.212327778521	28
373.861468329961	6.00184779315405	28
105.027688774962	3.08146493073041	28
38.5189254149542	7.34174530643634	28
204.643433045049	5.43044463340494	28
298.85308634503	6.0181711953962	28
340.762169904973	6.25913449499	28
241.140392765016	6.03081454767418	28
165.463739045024	6.44641056938763	28
138.419156559988	5.03426429526655	28
115.886764159967	5.54942025578803	28
80.324091255024	3.33109260102867	28
164.808929139948	6.33265280316397	28
257.251027009908	5.9908211932583	28
228.818703025047	6.28133017395146	28
223.522645809937	6.03916021627965	28
212.373029104928	5.65374188829853	28
89.940508745001	3.27801647312766	28
173.102020829985	5.26596563193478	28
106.906927854977	5.78135983453162	28
206.685970819964	7.45487056522075	28
68.737225859983	4.545057089206	28
183.756581105033	6.27889409752247	28
239.058048325025	6.24092609263576	38
648.45539062497	6.35982712824293	38
101.431101884985	2.10572840243399	38
160.510800830016	1.98157514556294	38
118.981871350065	7.33061160247704	38
113.264711860017	3.58838338918779	38
124.271063534964	7.38446518655038	38
396.980398509994	6.52896027405462	38
731.43076169002	6.15965763220052	38
107.114749624992	7.63824442113324	38
20.8699835100301	2.68014204868305	38
116.381580745007	5.61406774203362	38
98.735583815013	7.44424660348656	38
250.040570120014	6.14547704683309	38
280.859360619945	6.3571311262911	38
535.711260640005	6.34642043295148	38
344.761537165006	6.51124046613125	38
73.534522104901	3.6512748187943	38
103.416080149965	2.66054376349907	38
197.087692194952	6.92784239087407	38
117.172003699983	6.47814484253497	38
425.095686069965	6.29511550428001	38
476.559236375018	6.01014957758891	38
296.664503224964	5.1685331725118	38
746.472160614965	6.5063278531178	38
536.74533157	5.95150074090443	38
915.40824984504	6.20793243246792	38
699.55951459011	6.02804728217373	38
126.279721875066	3.08003739439789	38
37.2742851099117	7.56125621704959	38
378.088171330005	5.67549409936539	38
528.814043200045	6.13478862448801	38
629.538663935005	6.23038191113533	38
429.737257174989	6.17239148693401	38
326.74545358502	6.41127823837015	38
257.86191739996	5.4156929615957	38
148.442568430051	5.54555272673769	38
112.761867105071	3.38135448919282	38
226.739622634975	6.40722008790372	38
500.96009952494	6.10339148547878	38
480.541221540065	6.36701369167625	38
411.780668975071	6.18033029725976	38
370.785246939897	5.8671723498335	38
119.593562669995	3.49525801984149	38
305.450232999993	5.66081992802588	38
222.522757195032	6.03873837614565	38
282.044312210017	7.47928286249475	38
105.160206129939	5.06080403706776	38
309.520191929979	6.22424353482711	38
