# Supplementary material for: Bounds to electron spin qubit variability for scalable CMOS architectures
Source: Nat Commun. 2024 May 20;15:4299. doi: 10.1038/s41467-024-48557-x (PMC11106088; doi:10.1038/s41467-024-48557-x)
Supplement: Supplementary file 3 — Source Data [file 41467_2024_48557_MOESM3_ESM.zip › SourceData/SourceData/Figure3/Fig3a/A11.csv]

Inplane Angle (pi)	deltag (MHz/T)
-0.25	-8.81602131220205
-0.208333333333333	-11.3062658136905
-0.166666666666667	-11.995050350207
-0.125	-13.2393349568265
-0.0833333333333333	-15.2816107764361
-0.0416666666666667	-16.5614582040847
0	-18.6096144847434
0.0833333333333333	-21.8876474082088
0.125	-23.0938790248867
0.166666666666667	-24.0932178729254
0.208333333333333	-24.4464036446302
0.25	-24.2153235833749
0.291666666666667	-24.13012761349
0.333333333333333	-23.2420987011124
0.375	-21.4232193674903
0.416666666666667	-19.5962768655902
0.458333333333333	-18.9824943386257
0.5	-16.9893810440836
0.541666666666667	-15.4224342638599
0.583333333333333	-13.5741630345977
0.625	-12.2920232421111
0.666666666666667	-10.8212236669585
0.708333333333333	-10.2354623481842
0.75	-9.29315353684969
