# Supplementary material for: Bounds to electron spin qubit variability for scalable CMOS architectures
Source: Nat Commun. 2024 May 20;15:4299. doi: 10.1038/s41467-024-48557-x (PMC11106088; doi:10.1038/s41467-024-48557-x)
Supplement: Supplementary file 3 — Source Data [file 41467_2024_48557_MOESM3_ESM.zip › SourceData/SourceData/Figure3/Fig3a/A31.csv]

Inplane Angle (pi)	deltag (MHz/T)
-0.25	-66.1635043609917
-0.166666666666667	-55.6128524617154
-0.125	-42.1917737418793
-0.0833333333333333	-25.3247147168449
-0.0416666666666667	-3.73307960511662
0	16.0266566875629
0.0416666666666667	37.1649630065761
0.0833333333333333	56.9249705247896
0.208333333333333	94.5882121724195
0.25	96.9574209795055
0.291666666666667	94.2379548094154
0.333333333333333	86.2832881712309
0.416666666666667	56.4349210719715
0.458333333333333	36.8943582968719
0.5	15.9428000033399
0.541666666666667	-5.67447829039893
0.583333333333333	-25.2901004704395
0.625	-42.2099078947005
0.708333333333333	-63.7230912778734
