# Supplementary material for: Bounds to electron spin qubit variability for scalable CMOS architectures
Source: Nat Commun. 2024 May 20;15:4299. doi: 10.1038/s41467-024-48557-x (PMC11106088; doi:10.1038/s41467-024-48557-x)
Supplement: Supplementary file 3 — Source Data [file 41467_2024_48557_MOESM3_ESM.zip › SourceData/SourceData/Figure3/Fig3a/E.csv]

Inplane Angle (pi)	deltag (MHz/T)
-0.25	27.000311549048
-0.222222222222222	26.6086219009842
-0.194444444444444	25.535913604093
-0.166666666666667	23.7493849289548
-0.138888888888889	22.993546235751
-0.111111111111111	19.8150877531126
-0.0833333333333333	16.504233282781
-0.0555555555555556	13.7312497998601
-0.0277777777777778	10.3103016860414
-0.0138888888888889	9.09241043754457
0.138888888888889	-6.82646875944838
0.166666666666667	-8.39093778221337
0.194444444444444	-9.77226407163763
0.222222222222222	-9.61962770099737
0.25	-10.01288028357
0.305555555555556	-8.60486291457262
0.416666666666667	0.522544363064856
0.472222222222222	6.15171159047119
0.527777777777778	14.3538173621307
0.583333333333333	19.1651655291192
0.638888888888889	23.9793670098638
0.694444444444444	26.6365201965761
