# Supplementary material for: Bounds to electron spin qubit variability for scalable CMOS architectures
Source: Nat Commun. 2024 May 20;15:4299. doi: 10.1038/s41467-024-48557-x (PMC11106088; doi:10.1038/s41467-024-48557-x)
Supplement: Supplementary file 3 — Source Data [file 41467_2024_48557_MOESM3_ESM.zip › SourceData/SourceData/Figure3/Fig3a/Simulations.csv]

Inplane Angle (pi)	Dot1	Dot2	Dot3	Dot4	Dot5	Dot6	Dot7	Dot8	Dot9	Dot10	Dot11	Dot12	Dot13	Dot14	Dot15	Dot16	Dot17	Dot18	Dot19	Dot20	Dot21	Dot22	Dot23	Dot24	Dot25	Dot26	Dot27	Dot28	Dot29	Dot30	Dot31	Dot32	Dot33	Dot34	Dot35	Dot36	Dot37	Dot38	Dot39	Dot40	Dot41	Dot42	Dot43	Dot44
-0.25	17.4248383836008	-12.2383650619285	-92.9506834210599	-86.0485179430935	-36.0312499530009	-25.4754068150339	28.1932273103012	61.4618125761451	-1.86389705022458	105.349601198411	20.2729643790576	-12.897921243959	15.9746131989854	41.0157082858697	-6.04329076053488	-15.9176928570289	58.2430768921862	72.3542770757522	55.1021664638203	-29.6431395370202	1.50091967846897	-13.0026594032853	-49.1554322195773	-50.3678618521071	26.708343427084	-28.4896628147317	-1.8309048866152	-77.9764131521322	74.5269116359677	-17.423696069576	-24.3550651789199	-42.7639941152044	11.7181098914444	133.820373121601	53.8920691156419	121.427688216628	-71.0700859406519	-120.774959143671	-94.4115575063036	-58.3456201306128	-121.340632392211	-35.158113436166	11.7356684958181	-9.29845473791984
-0.247995991983968	17.4440269532821	-12.2190997437905	-92.9367880015966	-86.0302354891886	-36.0164139798346	-25.4446289767376	28.1911830643788	61.3837705440927	-1.87029483594592	105.340624211166	20.2678468451786	-12.8582068341041	15.971086890021	41.0229429367749	-6.03243802923384	-15.905921817991	58.2536795873227	72.3505817688105	55.1299654305103	-29.6122990552151	1.50259518700438	-13.0102228176751	-49.1577317930836	-50.3589971499542	26.7018339073748	-28.4567285636203	-1.82715859236158	-78.0335351767526	74.5405164040096	-17.4082122340133	-24.3534025961909	-42.7655394570154	11.7098442359326	133.804116119316	53.889562238771	121.414275612216	-71.043777028428	-120.79307423468	-94.3653027797706	-58.3116570905824	-121.327592643906	-35.1522401566123	11.7322804419004	-9.30305795550988
-0.245991983967936	17.4606022330264	-12.1984631363272	-92.9082309673726	-85.9986290663167	-35.9957795787695	-25.4098799426003	28.1846771568987	61.2966841980462	-1.87615519318942	105.314745768058	20.2595672633618	-12.8166470574155	15.9647995053812	41.0232841438808	-6.02073998645418	-15.8915390624603	58.254862845205	72.3346487637638	55.1490004912633	-29.5771141483913	1.50399423964332	-13.0158111045632	-49.1522199595786	-50.3418768752505	26.6910557207273	-28.4182141487009	-1.82288214692732	-78.0784252617593	74.5425536346942	-17.3903837855132	-24.3478315044309	-42.760042451374	11.7000290410196	133.76661179562	53.8787568489823	121.3816376996	-71.0059135759928	-120.791742260011	-94.304161554579	-58.2690922513218	-121.295182682921	-35.1411279402401	11.7270140328453	-9.30643177558036
-0.243987975951904	17.474561586129	-12.1764585323941	-92.8650168647016	-85.9537037036421	-35.9693500392084	-25.371165246242	28.1737106257248	61.2005673483273	-1.88147718933404	105.271969965866	20.2481269528422	-12.7732485423461	15.9557520491947	41.0167318611887	-6.00819847583565	-15.874546857549	58.2466264711786	72.3064805566825	55.1592686175986	-29.537590412468	1.505116613637	-13.0194233740669	-49.1388975968245	-50.3165037571301	26.6760105675673	-28.3741256883298	-1.8180762231987	-78.111076245599	74.5330229985631	-17.3702135660108	-24.3383527953621	-42.747503982889	11.6886658744155	133.707866093825	53.8596546705541	121.329779640725	-70.9565015786152	-120.770963402393	-94.2281435198813	-58.2179323362148	-121.243407623494	-35.1247785273268	11.7198701062434	-9.30857566255401
-0.241983967935872	17.4859027943694	-12.1530894442517	-92.807152569822	-85.8954665456065	-35.9371295763381	-25.3284910540069	28.1582852221202	61.0954352451378	-1.88625997788221	105.212303572172	20.2335277373168	-12.7280182117323	15.9439459675446	41.0032871434192	-5.99481547326752	-15.8549478800062	58.2289717562227	72.2660815696585	55.1607681686917	-29.4937341363082	1.50596213064406	-13.0210590537879	-49.1177668280049	-50.2828818410408	26.6567008206415	-28.3244701849439	-1.81274157699379	-78.131482899543	74.5119260018169	-17.3477047925623	-24.3249679855497	-42.7279260644914	11.6757565520758	133.627888319201	53.8322587502257	121.258709638555	-70.895548854282	-120.730740930417	-94.1372607255616	-58.1581854267683	-121.172275640691	-35.1031944780008	11.7108497984106	-9.30948927696224
-0.23997995991984	17.4946240583414	-12.1283596029964	-92.7346472878703	-85.8239268508816	-35.8991233304702	-25.2818641639841	28.1384034103877	60.9813045760672	-1.89050279854685	105.135756024289	20.2157719446088	-12.680963281688	15.9293831482294	40.9829521458595	-5.98059308659023	-15.8327452157853	58.2019014767439	72.2134581500966	55.1534988916636	-29.4455523006251	1.50653065673678	-13.0207178889046	-49.088831021318	-50.2410164880664	26.6331295245913	-28.2692555239568	-1.80687904703754	-78.1396419286224	74.4792659860788	-17.3228610568232	-24.3076792161343	-42.7013118370715	11.661303137968	133.526691137524	53.7965734567403	121.168438935883	-70.823065042461	-120.671081197997	-94.0315275802875	-58.0898609613224	-121.081797969107	-35.0763791718659	11.699954544217	-9.30917247551972
-0.237975951903808	17.5007239977663	-12.1022729579858	-92.6475125513155	-85.739095990778	-35.8553373661746	-25.2312920048893	28.1140683675082	60.8581934635004	-1.89420497743473	105.042339427764	20.1948624063322	-12.6320912604483	15.9120659204336	40.9557301240125	-5.96553355525352	-15.8079423595814	58.165419894167	72.1486185698163	55.1374619216368	-29.3930525769161	1.50682210240417	-13.018399942229	-49.0520947894635	-50.1909143740571	26.6053003955336	-28.2084904724819	-1.80048955469764	-78.1355519720973	74.4350481279101	-17.2956863244391	-24.2864892524619	-42.667665568972	11.6453079436958	133.404290573051	53.7526044801059	121.058981813511	-70.7390616025691	-120.591993643407	-93.91096084925	-58.0129697335898	-120.971988901134	-35.0443368074728	11.6871860768915	-9.30762531111817
-0.235971943887776	17.5042016516985	-12.0748336761207	-92.5457622181718	-85.6409874475018	-35.8057786713248	-25.1767826348681	28.0852839826256	60.7261214616844	-1.8973659270931	104.932068554504	20.170802457416	-12.5814099471169	15.891997054389	40.9216254330405	-5.94963924999011	-15.7805432142873	58.1195327542723	72.0715730237092	55.112659781555	-29.3362433261976	1.5068364226017	-13.0141055941595	-49.0075639888845	-50.132583488569	26.5732178204141	-28.1421846779619	-1.79357410395967	-78.1192136038115	74.3792794379333	-17.2661849344302	-24.2614014836557	-42.6269926552729	11.6277735281104	133.260706006017	53.7003588306622	120.930355588013	-70.6435518122132	-120.493490787769	-93.7755796515165	-57.927523890987	-120.842865784734	-35.0070724017317	11.6725464276951	-9.30484803282947
-0.233967935871743	17.5050564786717	-12.046046141267	-92.4294124697113	-85.5296168119384	-35.7504551559327	-25.118344740206	28.052054856366	60.5851095536045	-1.8999851466682	104.804960840423	20.1435959355513	-12.5289274304325	15.8691797608926	40.8806435270658	-5.932912672449	-15.7505520904217	58.0642472862981	71.9823336282318	55.0790963817976	-29.2751335976661	1.50657361674823	-13.0078355426343	-48.9552457188322	-50.0660331335346	26.5368868564202	-28.070348666605	-1.78613378121573	-78.0906293320708	74.3119687597638	-17.2343615984861	-24.2324199220372	-42.5792996168848	11.6087026969253	133.095960169551	53.6398448379873	120.782580609011	-70.5365507650673	-120.375588233095	-93.6254054569629	-57.8335369327103	-120.69444902072	-34.9645917891103	11.6560379256104	-9.30084108588082
-0.231963927855711	17.5032883567851	-12.0159149534445	-92.298481807931	-85.4050017811824	-35.689375650887	-25.0559876339178	28.0143863001411	60.4351801476625	-1.90206222191455	104.661036382748	20.1132471806037	-12.4746520873921	15.8436176907694	40.8327909582633	-5.91535645479142	-15.7179737054111	57.9995722018367	71.8809144195128	55.0367770195585	-29.2097331272465	1.50603372869487	-12.999590802995	-48.8951483202032	-49.9912739217922	26.496313230126	-27.9929938417075	-1.7781697551122	-78.0498035993327	74.2331267685948	-17.2002214001577	-24.1995492024929	-42.5245940995195	11.5880985022406	132.91007914612	53.5710721494927	120.615680255991	-70.4180753685235	-120.238304659813	-93.4604620828797	-57.731023707626	-120.526762059537	-34.9169016207703	11.6376631969899	-9.29560511155212
-0.229959919839679	17.4988975837043	-11.9844449281437	-92.1529910525416	-85.2671621557367	-35.6225499064893	-24.9897212542247	27.9722843352416	60.276357074059	-1.90359682531306	104.500317936835	20.0797610338676	-12.4185925819797	15.815314934288	40.77807537581	-5.89697335930239	-15.6828131829218	57.9255176934832	71.7673313512179	54.9857083780685	-29.1400523359821	1.50521684676853	-12.9893727078214	-48.827281374191	-49.9083177753307	26.4515033366256	-27.910132481857	-1.76968327637569	-77.9967427815625	74.1427659694953	-17.1637697940583	-24.162794581697	-42.462884872354	11.565964242012	132.70309236338	53.4940517289128	120.42968093461	-70.2881443410778	-120.08166182383	-93.2807756902059	-57.6200004119732	-120.339831397648	-34.8640093635695	11.6174251650969	-9.28914094708592
-0.227955911823647	17.4918848766173	-11.9516410954859	-91.9929633376515	-85.1161198362936	-35.5499885908846	-24.9195561629661	27.9257556918634	60.1086655809985	-1.90458871610833	104.322830912609	20.0431428372859	-12.3607578636715	15.7842760205078	40.7165055246142	-5.87776627795871	-15.645076052021	57.8420954332655	71.6416022921011	54.9258985254898	-29.0661023283879	1.50412310370666	-12.9771829067052	-48.751655700735	-49.8171779233653	26.4024642385633	-27.8217777389618	-1.76067567761411	-77.9314551872613	74.0409006954234	-17.1250126049812	-24.1221619372474	-42.3941818266226	11.5423034595592	132.475032589582	53.4087958544965	120.22461207256	-70.1467782093688	-119.905684553066	-93.0863747793581	-57.5004845868097	-120.133686573348	-34.8059232989335	11.5953270496602	-9.28144962554439
-0.225951903807615	17.4822513720981	-11.9175086994219	-91.8184241080309	-84.9518988202597	-35.4717032883209	-24.8455035438811	27.8748078080023	59.9321323306095	-1.90503774032419	104.128603370601	20.0033984326019	-12.301157166022	15.7505059164711	40.6480912438699	-5.85773823198768	-15.6047682463868	57.7493185708141	71.5037470232138	54.8573569137061	-28.9878948906384	1.50275267666032	-12.9630233659636	-48.6682833567586	-49.7178689002087	26.3492036650146	-27.727943636157	-1.75114837312092	-77.8539510562502	73.9275471049672	-17.0839560269112	-24.0776577667181	-42.3184959739789	11.5171199429386	132.225935928363	53.3153181170208	120.000506114906	-69.993999304967	-119.710400743535	-92.8772901857175	-57.3724951152862	-119.90836016215	-34.7426525216222	11.5713723663558	-9.27253237565711
-0.223947895791583	17.4699986259073	-11.8820531968928	-91.62940111505	-84.7745251978992	-35.3877064972535	-24.7675752007996	27.8194488282378	59.7467853947359	-1.90494383081963	103.917666017499	19.9605341604267	-12.2398000051317	15.7140100264697	40.5728434654782	-5.83689237141953	-15.5618961033518	57.6472017313576	71.3537872349554	54.7800943768007	-28.9054424886659	1.50110578717247	-12.9468963683101	-48.5771776342267	-49.6104065428846	26.2917300102901	-27.6286450655695	-1.74110285864825	-77.7642425580732	73.802723179747	-17.0406066220522	-24.0292891865648	-42.2358394446502	11.490417724343	131.955841813083	53.2136334175973	119.75739851904	-69.8298317609161	-119.49584135492	-92.6535550746862	-57.2360522196536	-119.663887771696	-34.6742069383157	11.5455649262253	-9.2623906215879
-0.221943887775551	17.4551286127314	-11.8452802569008	-91.4259244122413	-84.5840271482102	-35.2980116282972	-24.6857835557158	27.7596876024071	59.5526542503503	-1.90430700726083	103.690052201403	19.9145568591423	-12.1766961781305	15.6747941910752	40.490774212239	-5.81523197456847	-15.5164663629513	57.5357610134166	71.1917465236393	54.6941231294116	-28.8187582661183	1.49918270110335	-12.9288045124565	-48.4783530579765	-49.494807988573	26.2300523326578	-27.5238977859744	-1.73054071120176	-77.6623437901727	73.6664487215866	-16.9949713197175	-23.9770639309942	-42.1462254854573	11.4622010794278	131.664793000585	53.1037579652446	119.495327749048	-69.6543015079444	-119.262040405674	-92.4152049364997	-57.0911774581674	-119.400308036175	-34.6005972661846	11.5179088350918	-9.2510259827298
-0.219939879759519	17.4376437258596	-11.8071957596016	-91.2080263504294	-84.3804349343559	-35.2026330020814	-24.6001416468081	27.6955336841279	59.3497697748889	-1.90312737614915	103.445797906525	19.8654738638573	-12.1118557615431	15.6328646862409	40.4018965958986	-5.79276044755094	-15.4684861668891	57.4150139863578	71.0176503879375	54.5994567647652	-28.7278560422556	1.49698372862429	-12.9087507126969	-48.3718253833864	-49.3710916718316	26.164180352923	-27.4137184202289	-1.71946358876098	-77.5482707757145	73.5187453493625	-16.9470574152138	-23.9209903506739	-42.0496684576083	11.4324745266175	131.352835564496	52.98570927429	119.214335269706	-69.4674362703997	-119.009034967599	-92.1622775805148	-56.9378937216725	-119.117662610291	-34.5218350312242	11.4884084928606	-9.23844027344083
-0.217935871743487	17.417546776758	-11.7678057953441	-90.9757415726002	-84.1637808988847	-35.1015858468855	-24.510663126298	27.6269973292701	59.1381642412451	-1.90140513078382	103.184941747597	19.813293005176	-12.0452891096697	15.5882282222512	40.3062248150058	-5.76948132377283	-15.4179630574399	57.2849796876251	70.8315262248995	54.4961102525744	-28.6327503097117	1.49450922414619	-12.8867381983945	-48.2576115938063	-49.2392773216002	26.0941244529337	-27.2981244526949	-1.70787323008037	-77.4220414611601	73.3596364955384	-16.8968725686484	-23.8610774113589	-41.9461838343212	11.4012428263445	131.020018887914	52.8595061614862	118.914465539912	-69.2692655619486	-118.736865159993	-91.8948131292182	-56.7762252299979	-118.815996162725	-34.4379325665392	11.4570685928416	-9.22463550273013
-0.215931863727455	17.394840994622	-11.7271166636325	-90.7291070083159	-83.9340994585126	-34.9948862961369	-24.4173622582531	27.5540894942494	58.9178713126133	-1.89914055122152	102.907524963811	19.7580226079466	-11.9770068528863	15.5408919425812	40.2037741525776	-5.74539826337011	-15.3649049762999	57.1456786198243	70.6334033258065	54.3840999366838	-28.5334562321175	1.49175958627296	-12.8627705134532	-48.1357298977819	-49.0993859580054	26.0198956739515	-27.1771342264053	-1.69577145436301	-77.2836757134605	73.1891474024824	-16.8444248036546	-23.7973346924245	-41.8357881982627	11.3685109802659	130.666395655665	52.7251687430238	118.59576600574	-69.0598206809576	-118.445574143275	-91.6128540119013	-56.6061975282556	-118.495356369154	-34.3489030104881	11.4238941210069	-9.20961387393163
-0.213927855711423	17.3695300258197	-11.6851348721411	-90.4681618677888	-83.6914270986625	-34.8825513858223	-24.3202539162589	27.476821834237	58.688926037088	-1.89633400423292	102.613591412336	19.6996714898897	-11.9070198959317	15.4908634227686	40.0945609736009	-5.72051505264314	-15.3093202633587	56.9971327475254	70.4233128716061	54.2634435324895	-28.4299896416795	1.48873525768959	-12.8368515157089	-48.0061997261742	-48.9514398889302	25.9415057149709	-27.0507669401768	-1.6831601610462	-77.1331953170511	73.0073051184366	-16.7897225060929	-23.7297723853189	-41.7184992388354	11.3342842304553	130.292021845983	52.5827184312284	118.258287092959	-68.8391347055895	-118.13520811212	-91.3164449578334	-56.4278374827474	-118.155793904783	-34.2547603046974	11.3888903551388	-9.19337778437467
-0.211923847695391	17.3416179333023	-11.6418671356389	-90.1929476356282	-83.4358023676029	-34.7645990517	-24.2193535810356	27.395206701261	58.4513648419886	-1.8929859432529	102.303187561453	19.6382489601916	-11.8353394160716	15.4381506691549	39.9786027224031	-5.69483560350668	-15.2512176554442	56.8393654938377	70.2012879281199	54.1341601241831	-28.3223670365852	1.48543672515287	-12.8089853762922	-47.8690417289237	-48.7954627064241	25.8589669309071	-26.9190426455268	-1.67004132947507	-76.9706239704672	72.8141384931845	-16.7327744226987	-23.65840129186	-41.594335749216	11.2985680585237	129.89695672168	52.4321779310982	117.90208219908	-68.6072424886784	-117.805816288155	-91.0056329892307	-56.2411732768314	-117.79736243639	-34.1555191919392	11.3520628640253	-9.17592982497059
-0.209919839679359	17.3111091958977	-11.597320374846	-89.9035080641646	-83.1672658703287	-34.6410481263567	-24.1146773379173	27.3092571421705	58.2052255280508	-1.88909690827494	101.976362483276	19.5737648179585	-11.7619768613575	15.3827621175584	39.8559179197461	-5.6683639528527	-15.1906062849643	56.6724017368417	69.9673634410028	53.9962701617522	-28.2106055783205	1.48186451938255	-12.7791765789009	-47.7242777717661	-48.6314792828619	25.7722923306506	-26.7819822435128	-1.65641701858877	-76.795987282683	72.6096781735319	-16.6735896595848	-23.5832328224949	-41.4633176232659	11.2613681847114	129.481262820835	52.2735712366522	117.527207685004	-68.3641806522414	-117.457450912115	-90.6804674137148	-56.0462344064751	-117.420118613982	-34.0511952139707	11.3134175065646	-9.15727277976836
-0.207915831663327	17.2780087076055	-11.5515017153584	-89.599889166436	-82.8858602620161	-34.5119183361402	-24.006241874223	27.2189868965134	57.9505472632984	-1.88466752580755	101.633167846044	19.5062293506482	-11.6869439486879	15.3247066318882	39.7265261598434	-5.64110426196617	-15.1274956785113	56.4962678056523	69.7215762303013	53.8497954577299	-28.0947230889353	1.47801921495265	-12.747429919095	-47.5719309326732	-48.4595157669004	25.6814955750907	-26.6396074813913	-1.64228936665623	-76.6093127691584	72.3939565983726	-16.6121776808177	-23.5042789944045	-41.325465852253	11.2226905669534	129.045005946891	52.1069236270085	117.133722866102	-68.1099875817944	-117.090167235565	-90.3409998165454	-55.8430516756619	-117.024122061845	-33.9418047090952	11.2729604307897	-9.13740962556609
-0.205911823647295	17.2423217767547	-11.5044184864232	-89.2821392088309	-82.5916302412756	-34.377230297983	-23.8940644765994	27.1244103942672	57.6873705767717	-1.87969850869407	101.273657906062	19.4356533323942	-11.6102526619217	15.2639935026959	39.5904481071333	-5.61306081585687	-15.0618957554173	56.3109914763653	69.4639649848002	53.6947591838225	-27.9747380480818	1.47390143020439	-12.7137505034478	-47.4120254980838	-48.2795995792582	25.5865909749864	-26.4919409491626	-1.62766059090019	-76.4106298476095	72.1670079935629	-16.5485483068047	-23.4215524295545	-41.1808025213642	11.1825413998963	128.588255158339	51.9322616623283	116.721690002929	-67.8447034203603	-116.704023512113	-89.9872840523416	-55.6316571915675	-116.609435369271	-33.827364809803	11.2306980729077	-9.11634353135786
-0.203907815631263	17.2040541251428	-11.4560782197427	-88.9503087033291	-82.2846225429637	-34.2370055159937	-23.7781630281803	27.0255427534932	57.4157373520101	-1.87419065606293	100.897889499136	19.3620480222501	-11.5319152499421	15.2006324456341	39.4477054929265	-5.58423802262848	-14.9938168262276	56.1166019677786	69.1945702561115	53.5311858672273	-27.8506695900832	1.46951182716849	-12.6781437487072	-47.2445869590153	-48.0917594082465	25.4875934887385	-26.3390060759743	-1.61253298718636	-76.1999698334151	71.9288683664708	-16.4827117127434	-23.3350663526009	-41.0293508060601	11.140927113883	128.111082757813	51.7496131794964	116.291174291397	-67.5683700621973	-116.299080988188	-89.6193762366065	-55.4120843595289	-116.176124080719	-33.7078934401016	11.1866371562714	-9.09407785786752
-0.20190380761523	17.163211887057	-11.4064886483081	-88.6044503994172	-81.964885930721	-34.0912663779566	-23.6585560056933	26.922399777837	57.1356908202803	-1.86814485317222	100.505922031709	19.2854251623559	-11.4519442246115	15.1346335998809	39.2983211118782	-5.55464041279801	-14.9232695911257	55.9131299368205	68.9134344523628	53.3591013867909	-27.7225375007833	1.46485111143156	-12.6406153808881	-47.0696420069089	-47.8960252051229	25.3845187200989	-26.1808271264078	-1.59690892968158	-75.9773659348119	71.6795755002449	-16.4146784269057	-23.2448345887643	-40.8711349682775	11.0978543738613	127.613564280661	51.5590072876205	115.842243852557	-67.2810311462479	-115.875403893261	-89.2373347367308	-55.1843678778166	-115.724256685578	-33.5834093128714	11.1407846902728	-9.07061615697996
-0.199899799599198	17.1198016083041	-11.3556577050205	-88.2446192756674	-81.6324711892119	-33.9400361517213	-23.5352624764917	26.814997953981	56.8472755536525	-1.86156207123574	100.097817471535	19.2057969760579	-11.3703523587764	15.0660075264302	39.1423188182061	-5.52427263858099	-14.8502651382824	55.7006074737698	68.6206018316893	53.1785329689474	-27.5903622143508	1.45992003200247	-12.6011714343057	-46.8872185292971	-47.6924281792404	25.2773829157309	-26.0174291966217	-1.58079087044982	-75.7428532476923	71.4191689478232	-16.344459328929	-23.1508715615271	-40.7061803523642	11.0533300783181	127.095778483098	51.3604743633082	115.37496972183	-66.9827320493543	-115.433059429696	-88.8412201627619	-54.9485437322242	-115.253904607394	-33.4539319269907	11.0931479692431	-9.04596217115377
-0.197895791583166	17.0738302450894	-11.3035935214721	-87.8708725308735	-81.2874311159855	-33.7833389813704	-23.4083020954437	26.7033544489027	56.550537457796	-1.85444336729858	99.6736403379551	19.1231761658607	-11.287152684151	14.9947652064142	38.9797235218738	-5.4931394731953	-14.7748149421627	55.4790680973545	68.3161184954526	52.9895091834298	-27.4541648099517	1.45471938122528	-12.5598182505717	-46.69734560531	-47.4810007929907	25.1662029627078	-25.8488382103143	-1.56418133915695	-75.4964687502527	71.1476900256329	-16.2720656480258	-23.0531922902931	-40.5345133809517	11.0073613581326	126.557807329763	51.1540460457744	114.889425837894	-66.673519879151	-114.97211776203	-88.4310953577514	-54.7046491904245	-114.76514219274	-33.3194815644391	11.0437345712463	-9.0201198328525
-0.195891783567134	17.0253051628845	-11.2503044265697	-87.4832695749141	-80.9298205130627	-33.6211998833192	-23.2776951017534	26.5874871070904	56.2455237646047	-1.84678988402588	99.2334576918072	19.0375759114441	-11.2023584892008	14.9209180392472	38.8105611844825	-5.46124581016505	-14.6969308618067	55.2485467494693	68.0000323810554	52.7920599387789	-27.3139670083795	1.44924999462083	-12.516562477535	-46.5000535009419	-47.261776756524	25.0509963858955	-25.6750809146901	-1.54708294259828	-75.2382512971664	70.8651818069929	-16.1975089611624	-22.9518123879324	-40.3561615505704	10.9599555753859	125.999735980804	50.9397552317017	114.385689030991	-66.3534434667396	-114.492652005862	-88.0070253877698	-54.45272279613	-114.258046699499	-33.1800792872117	10.9925523569055	-8.99309326387334
-0.193887775551102	16.9742341352036	-11.1957989451671	-87.0818720192429	-80.5596961781781	-33.4536447421792	-23.1434623156659	26.4674144476061	55.9322830245704	-1.83860284955982	98.7773391248828	18.9490098674538	-11.1159833169827	14.8444778407772	38.6348588150475	-5.4285966624908	-14.6166251389557	55.0090797897858	67.672393254626	52.5862164776291	-27.1697911684511	1.44351275075921	-12.4714110681497	-46.2953736641598	-47.034791022286	24.9317813452276	-25.4961848761182	-1.52949836434438	-74.9682416135944	70.5716891153387	-16.1208011911233	-22.8467480581959	-40.1711534270963	10.9111203221524	125.421652778457	50.7176360699133	113.863839010869	-66.0225533590471	-113.994738216208	-87.5690775315416	-54.1928043630513	-113.732698284854	-33.0357469341431	10.9396094681088	-8.9648867746821
-0.19188376753507	16.9206253423352	-11.1400857966977	-86.666743666993	-80.1771168956934	-33.2807003066219	-23.0056251351207	26.3431556610618	55.6108650989853	-1.82988357726169	98.3053567490243	18.8574921613413	-11.0280409629072	14.7654568413274	38.452644465613	-5.39519716195648	-14.5339103962064	54.7607049901126	67.3332527033229	52.3720113718197	-27.0216602834414	1.43750857110757	-12.4243712793414	-46.0833387198222	-46.8000797793858	24.8085766329236	-25.3121784758025	-1.51143036436182	-74.6864822888836	70.2672585169998	-16.0419546045899	-22.7380160930983	-39.9795186410588	10.8608634192687	124.823649233135	50.4877239558628	113.323958354246	-65.6809018109375	-113.478455375422	-87.1173212697923	-53.9249349687248	-113.189179992624	-32.8865071176218	10.8849143267021	-8.93550486372013
-0.189879759519038	16.8644873699589	-11.0831738936954	-86.2379505027963	-79.7821434272484	-33.1023941849559	-22.8642055322864	26.2147306064899	55.2813211519022	-1.82063346551921	97.8175851848586	18.7630373910082	-10.9385454725197	14.6838676837109	38.2639472266493	-5.36105255830897	-14.4487996350901	54.5034615284898	66.9826641273607	52.1494785172546	-26.869597977314	1.43123841984984	-12.3754506707793	-45.8639824643613	-46.5576804476699	24.6814016705395	-25.1230909052577	-1.49288177853156	-74.3930177699217	69.9519383138686	-15.9609818101023	-22.6256338701491	-39.7812878827544	10.8091929149975	124.205820008995	50.250055525916	112.766132491804	-65.3285427770888	-112.943885380671	-86.6518282741592	-53.6491569480056	-112.627577740334	-32.7323832201474	10.8284756331548	-8.90495221667089
-0.187875751503006	16.8058292077754	-11.0250723403646	-85.7955606821697	-79.3748385020342	-32.9187548406739	-22.7192260499617	26.0821598080738	54.9437036418802	-1.81085399752587	97.314101550034	18.6656606224879	-10.8475111391786	14.5997234211135	38.0687972223294	-5.3261682184687	-14.3613062340617	54.2373899831728	66.6206827318083	51.9186531285535	-26.7136285009137	1.42470330379967	-12.3246571035896	-45.6373398603479	-46.3076316717021	24.5502765059596	-24.9289521616934	-1.47385551826037	-74.0878943542347	69.6257785356958	-15.8778957560202	-22.5096193495091	-39.5764928971444	10.7561170837656	123.568262909025	50.0046686513965	112.190449694756	-64.9655319035207	-112.391113030875	-86.1726723958204	-53.3655138864748	-112.047980305715	-32.5733993908246	10.770302365156	-8.87323370569857
-0.185871743486974	16.7446602479739	-10.9657904310796	-85.339644520623	-78.95526680677	-32.7298115877659	-22.5707097979735	25.9454644518008	54.5980663135595	-1.80054674102296	96.7949854471683	18.5653773874715	-10.7549525017529	14.5130375150092	37.8672256056399	-5.29054962568434	-14.2714439464678	53.9625323262548	66.2473655180548	51.6795717335422	-26.5537767280202	1.41790427215499	-12.2719987390782	-45.4034470308037	-46.0499733144859	24.4152218103355	-24.7297930431818	-1.45435457002408	-73.7711601828086	69.2888309321038	-15.7927097283664	-22.3899910710626	-39.3651664786801	10.7016444247286	122.911078859618	49.7516024324784	111.597001060937	-64.5919265189458	-111.820226013275	-85.6799296537469	-53.0740506136408	-111.450479312785	-32.4095805417026	10.7104037761469	-8.84035438867418
-0.183867735470942	16.680990283725	-10.905337648849	-84.8702744823987	-78.5234949754076	-32.5355945859952	-22.4186804493887	25.8046663819934	54.2444641889715	-1.78971334803235	96.2603189513615	18.4622036807878	-10.6608843422193	14.4238238328816	37.6592645532626	-5.25420237871543	-14.1792268984172	53.6789319171966	65.862771275021	51.4322721674998	-26.3900681512949	1.41084241636118	-12.2174840373635	-45.1623412533777	-45.7847464510125	24.2762588748565	-24.5256451438252	-1.43438199491379	-73.4428652325956	68.9411489644032	-15.7054373486823	-22.2667681513813	-39.1473424658455	10.6457836604245	122.234371894692	49.4908971918466	110.985880500491	-64.2077856258218	-111.231314889479	-85.1736782226135	-52.7748131958681	-110.835169217519	-32.2409523440172	10.648789393873	-8.80631950832097
-0.18186372745491	16.6148295075398	-10.8437236637649	-84.3875251688428	-78.0795915784615	-32.3361348359572	-22.2631622367255	25.6597880977238	53.8829535586791	-1.77835555458605	95.7101865973232	18.3561559578264	-10.5653216832668	14.3320966459958	37.4449472603786	-5.21713219098395	-14.0846695866557	53.3866334960697	65.4669605700934	51.1767935671577	-26.2225288781758	1.40351886991848	-12.1611217559277	-44.9140609542823	-45.5119933615824	24.1334096074281	-24.3165408487086	-1.41394092815727	-73.1030613087357	68.5827877970721	-15.6160925717466	-22.1399702805978	-38.92305573561	10.5885437352919	121.538249139252	49.2225944682143	110.357184721075	-63.8131698911282	-110.624473081058	-84.6539984203769	-52.4678489292112	-110.202147293013	-32.067541224294	10.585469018833	-8.77113449139393
-0.179859719438878	16.5461885096101	-10.7809583314089	-83.8914733065082	-77.6236271120825	-32.1314641740449	-22.1041799479881	25.5108527491768	53.5135919727358	-1.76647518046522	95.1446753661058	18.2472511318376	-10.4682797858439	14.2378706270149	37.2243079352041	-5.17934488966685	-13.9877868762938	53.0856831766018	65.0599957397733	50.9131763646142	-26.0511856266262	1.39593480821096	-12.1029209481939	-44.658645702094	-45.231757524996	23.9866965292994	-24.102513328769	-1.39303457868387	-72.7518020364889	68.2138042889787	-15.5246896833503	-22.0096177191577	-38.6923421976476	10.5299338142525	120.822820792552	48.9467370095568	109.711013212661	-63.4081416368963	-109.999796854722	-84.1209726954963	-52.1532063319743	-109.551513614262	-31.88937436038	10.520452722688	-8.73480494779718
-0.177855711422846	16.4750782760684	-10.7170516912233	-83.3821977348043	-77.1556739868072	-31.9216152672523	-21.9417589226822	25.3578841337936	53.1364382313653	-1.75407412884894	94.5638746714917	18.1355065712033	-10.3697741466697	14.1411608476502	36.997381793509	-5.1408464148352	-13.8885939985852	52.7761284390097	64.6419408800423	50.6414622809204	-25.8760657207802	1.38809144827663	-12.042890962006	-44.3961362013443	-44.9440836114584	23.8361427715797	-23.883596535515	-1.37166622857444	-72.389142852931	67.8342569843445	-15.4312432978975	-21.8757312945724	-38.4552387884605	10.4699632811292	120.088200110699	48.6633687662339	109.047468231849	-62.9927648305067	-109.357385307004	-83.5746856138434	-51.830935137144	-108.88337104246	-31.7064796773	10.4537508466915	-8.69733666965165
-0.175851703406814	16.4015101871292	-10.6520139649233	-82.8597793934351	-76.6758065159813	-31.7066216078757	-21.7759250477005	25.2009066924613	52.7515523755419	-1.74115438606869	93.967876345931	18.0209400966307	-10.2698204956916	14.041982776094	36.7642050527892	-5.10164281851562	-13.7871065485488	52.4580181226462	64.2128618365202	50.3616943195161	-25.6971970865456	1.37999004864579	-11.9810414380532	-44.1265742859348	-44.6490174754038	23.6817720716425	-23.6598251956101	-1.34983923261384	-72.0151409982798	67.4442061034268	-15.3357683560434	-21.7383323979411	-38.2117834652562	10.4086417371578	119.334503388793	48.3725348838734	108.366654785797	-62.5671050746483	-108.697340348519	-83.0152238452238	-51.5010862845668	-108.197825208884	-31.5188858430528	10.3853739999901	-8.65873563039067
-0.173847695390782	16.3254960153113	-10.5858555547189	-82.3243013093807	-76.1841009039224	-31.4865175080378	-21.6067047531303	25.0399455054607	52.358995677263	-1.72771802119505	93.3567746261832	17.9035699782251	-10.1684347935585	13.9403522745932	36.5248149264273	-5.06174026379831	-13.6833404825945	52.1314024183583	63.7728261942244	50.0739167594645	-25.5146082470598	1.37163190909552	-11.9173823082883	-43.8500029123559	-44.3466061479959	23.5236087694428	-23.4312348053966	-1.32755701774078	-71.6298555069942	67.0437135329561	-15.2382801222422	-21.5974429804951	-37.9620151997199	10.34597899938	118.561849942627	48.0742816960677	107.668680615689	-62.1312295971616	-108.019766687756	-82.4426761496497	-51.1637119130181	-107.494984498315	-31.3266222642781	10.3153330579198	-8.61900798375309
-0.17184368737475	16.2470479233992	-10.5185870416963	-81.7758485836706	-75.6806352337587	-31.2613380941186	-21.4341250079707	24.8750262883637	51.9588306296817	-1.71376718578283	92.7306661384961	17.7834149325589	-10.0656332289548	13.8362855967415	36.2792496176323	-5.02114502384572	-13.5773121160932	51.79633286073	63.3219032671899	49.7781751485059	-25.3283283180413	1.36301837047252	-11.8519237942461	-43.5664661527562	-44.036897829592	23.3616778037537	-23.1978616252334	-1.30482308257551	-71.2333471985908	66.632842816275	-15.1387941822267	-21.4530855500142	-37.7059739715872	10.2819850990303	117.770362089859	47.7686567168993	106.953656179752	-61.6852072404415	-107.324771814439	-81.8571333631533	-50.8188653519537	-106.774960032067	-31.1297190817755	10.2436391602753	-8.57816006281982
-0.169839679358717	16.1661784625256	-10.4502191840366	-81.2145083777059	-75.1654894549357	-31.0311193010432	-21.2582133157819	24.7061753878906	51.5511209370784	-1.69930411345154	92.0896498834832	17.6604941196166	-9.96143221602653	13.7297993848941	36.0275483132176	-4.97986348099747	-13.469038120862	51.4528623200391	62.8601640877602	49.4745162958388	-25.1383870030991	1.35415081441655	-11.7846764053436	-43.2760091877945	-43.7199418818738	23.1960047082908	-22.9597426737181	-1.28164099681999	-70.8256786681713	66.2116591432593	-15.0373264404724	-21.3052831671321	-37.4437007620622	10.2166702798768	116.960165130732	47.4557086332677	106.221694635911	-61.22910845078	-106.612465982458	-81.2586883834373	-50.4666011132717	-106.037865650555	-30.9282071659763	10.1703037095292	-8.53619837897273
-0.167835671342685	16.082900570058	-10.3807629152571	-80.6403698993273	-74.6387453704931	-30.7958978664296	-21.0789977102347	24.5334197775345	51.1359315045547	-1.68433111955592	91.4338272205475	17.5348271397028	-9.85584839165604	13.620910667377	35.7697511771964	-4.93790212571679	-13.3585355225884	51.1010449940373	62.3876813955635	49.1629882647784	-24.9448145888883	1.34503066319571	-11.7156509371645	-42.9786782993432	-43.3957888198944	23.0266156077342	-22.7169157218668	-1.25801440076994	-70.4069142766298	65.7802293399293	-14.9338931175806	-21.1540594415848	-37.1752375470854	10.1500449965522	116.131387328332	47.1354872969926	105.472911823937	-60.7630052673126	-105.882962192306	-80.6474361550171	-50.1069748826443	-105.283817895427	-30.7221181122352	10.0953383689734	-8.49312962082556
-0.165831663326653	15.9972275675009	-10.3102293424243	-80.0535243885536	-74.1004866240027	-30.5557113245942	-20.8965067505515	24.3567870532102	50.7133284275884	-1.66885060077577	90.7633018520535	17.4064340302473	-9.74889861279567	13.5096368557396	35.5058993443105	-4.895267555652	-13.2458216982536	50.740936399553	61.9045296263465	48.8436403651962	-24.7476419402182	1.33565937941426	-11.6448584696159	-42.674520863001	-43.0644903038923	22.8535372137196	-22.4694192870347	-1.23394700472128	-69.9771201406827	65.3386218578236	-14.8285107476462	-20.9994385283072	-36.9006272903854	10.0821199128162	115.284159888359	46.8080437167708	104.707426247231	-60.2869713107703	-105.136376173158	-80.0234736541788	-49.7400435108968	-104.512935991311	-30.5114842360689	10.0187550608672	-8.44896065319525
-0.163827655310621	15.909173158277	-10.2386297443418	-79.4540651029526	-73.5507986862324	-30.310598000494	-20.7107695169096	24.1763054287107	50.2833789813737	-1.65286503474918	90.0781798069891	17.2753352625602	-9.64059995365187	13.3959957418705	35.2360349132868	-4.85196647461089	-13.1309143734598	50.3725933637985	61.4107849004164	48.5165231457159	-24.5469004950393	1.32603846580135	-11.5723103651203	-42.3635853404231	-42.726099130904	22.6767968206643	-22.2172926268591	-1.20944258845421	-69.5363641224985	64.8869067631311	-14.7211961754949	-20.8414451235859	-36.6199139364824	10.0129058998033	114.418616938448	46.4734300499778	103.925359054176	-59.8010817720281	-104.372826364462	-79.3868998735643	-49.3658650050511	-103.725341827114	-30.2963385682432	9.94056596452525	-8.40369851589922
-0.161823647294589	15.8187514255268	-10.1659755696735	-78.8420873027305	-72.989768841469	-30.0605970034496	-20.5218156057239	23.9920037311105	49.8461516099936	-1.63637697965299	89.3785694243518	17.1415517385195	-9.53096970299396	13.2800054950918	34.9602009400219	-4.80800569150721	-13.0138316196895	49.9960740155748	60.9065250108998	48.1816883857853	-24.3426222593404	1.31616946495616	-11.4980182666787	-42.0459212715018	-42.3806692262727	22.4964223015284	-21.9605757329785	-1.18450500058683	-69.0847158191585	64.4251557255253	-14.6119665540041	-20.6801044609164	-36.3331424033918	9.94241403425074	113.534895507038	46.131699594168	103.126834019015	-59.3054134002977	-103.592433897101	-78.7378158063903	-48.984498519226	-102.921159936875	-30.0767148497626	9.86078351433258	-8.35735042271734
-0.159819639278557	15.7259768297526	-10.0922784350819	-78.217688235494	-72.417486173664	-29.8057482207954	-20.3296751248666	23.8039113960796	49.401715915384	-1.61938907377703	88.6645813361764	17.0051047871802	-9.42002536124822	13.1616846591883	34.6784414305801	-4.76339211935685	-12.8945918515513	49.6114377762069	60.391829411706	47.839189087506	-24.1348398019743	1.3060539590868	-11.4219940960064	-41.7215792663396	-42.0282556348817	22.3124421035073	-21.6993093247271	-1.15913815804985	-68.6222465517836	63.9534420068045	-14.5008393412252	-20.5154423069909	-36.0403585752833	9.87065559664674	112.633135501723	45.7829067785468	102.311977522459	-58.8000444911819	-102.795322574143	-78.0763244304335	-48.5960043453977	-102.100517480273	-29.8526475267739	9.77942039781402	-8.30992376013639
-0.157815631262525	15.6308642064696	-10.0175501233323	-77.5809671206679	-71.8340415521462	-29.5460923114157	-20.1343786887918	23.6120584630472	48.9501426461177	-1.60190403508282	87.9363284501475	16.8660161613092	-9.30778463772276	13.0410521493397	34.3908013340175	-4.71813277419008	-12.7732138239587	49.2187453503032	59.8667792052606	47.489079467289	-23.9235862493648	1.29569356975245	-11.3442500514815	-41.3906109970809	-41.6689145122536	22.124885243612	-21.433534842633	-1.13334604544023	-68.1490293544009	63.4718404491882	-14.3878322975555	-20.3474849573908	-35.7416092949099	9.7976420694028	111.71347968726	45.4271071551323	101.480918531666	-58.2850548744354	-101.981618851173	-77.4025306916524	-48.2004439039269	-101.263544222649	-29.6241717453203	9.69648955351493	-8.26142608621573
-0.155811623246493	15.5334287637687	-9.94180258134414	-76.9320251336482	-71.2395276171835	-29.2816706991185	-19.9359574136025	23.4164755703194	48.4915036860083	-1.58392466078709	87.1939259318689	16.7243080338641	-9.19426544765497	12.9181272490751	34.0973265351157	-4.6722347739856	-12.6497166292299	48.8180587162869	59.3314571299281	47.1314149472927	-23.7088952801522	1.28508995759601	-11.2647986061501	-41.0530691895561	-41.3027031154908	21.9337813041512	-21.1632944418392	-1.10713271447731	-67.6651389625641	62.980427463464	-14.2729634828385	-20.1762592323696	-35.436942355926	9.72338513494562	110.776073663013	45.0643573897857	100.633788580033	-57.7605259014872	-101.151451816194	-76.7165414874675	-47.7978797339315	-100.410372514645	-29.3913233459925	9.61200416899348	-8.21186512933173
-0.153807615230461	15.4336860798092	-9.86504791824576	-76.2709653896077	-70.6340387651958	-29.0125255659108	-19.7344429119825	23.217193950073	48.0258720425268	-1.5654538268801	86.437491186823	16.580002994419	-9.07948590936487	12.7929296070627	33.7980638469081	-4.62570533756724	-12.5241196941733	48.4094411167708	58.7859475472388	46.7662521467271	-23.4908011197018	1.27424482206442	-11.1836525056559	-40.7090076147687	-40.9296797939866	21.7391604281434	-20.8886309854308	-1.08050228329417	-67.1706518016642	62.4792810168111	-14.1562512533868	-20.0017924724581	-35.1264064950526	9.64789667381202	109.821065840016	44.6947152530996	99.7707217464227	-57.2265404327391	-100.304953169069	-76.0184656498237	-47.3883754835055	-99.5411372714593	-29.1541388585368	9.5259776786701	-8.16124878694704
-0.151803607214429	15.3316521002852	-9.78729840340068	-75.5978929269869	-70.0176711336758	-28.7386998451388	-19.5298672881336	23.0142454232767	47.5533218350487	-1.54649448764392	85.6671438419385	16.4331240454793	-8.96346434123117	12.6654792339119	33.4930610030655	-4.5785517835318	-12.3964427771003	47.9929570487054	58.2303364288302	46.3936488729003	-23.2693385346092	1.26315990112589	-11.1008247661277	-40.3584810801937	-40.5499039800236	21.5410533146648	-20.6095880375859	-1.05345893589073	-66.6656459750178	61.9684806204187	-14.0377142590047	-19.8241125340083	-34.8100513840429	9.57118876268788	108.848607417562	44.3182396110278	98.8918546340938	-56.6831828246061	-99.4422572006513	-75.3084139278363	-46.971995899697	-98.6559759516571	-28.9126554962643	9.43842376167994	-8.10958512431163
-0.149799599198397	15.2273431358189	-9.70856646436594	-74.912914690706	-69.3905225858707	-28.4602372145213	-19.3222631325449	22.8076623944735	47.0739282829038	-1.52704967519558	84.883005726782	16.2836945987577	-8.84621925877304	12.5357964989162	33.1823666501852	-4.53078152905254	-12.2667059647865	47.56867225331	57.6647113431388	46.0136641121222	-23.0445428270288	1.25183697100256	-11.0163286719876	-40.0015454209267	-40.1634361791184	21.3394912140322	-20.3262098567318	-1.02600692144688	-66.1502012516593	61.4481073168311	-13.9173714399302	-19.6432477846185	-34.4879276215191	9.49327367242542	107.858852359374	43.9349904154438	97.9973263491495	-56.1305389163456	-98.5635007713783	-74.5864989702287	-46.5488068183983	-97.7550285356112	-28.6669111503977	9.34935633967571	-8.05688237317915
-0.147795591182365	15.1207758592591	-9.62886468487817	-74.2161395150533	-68.7526926951905	-28.1771820890659	-19.1116635167626	22.5974778465285	46.5877676932623	-1.50712249896808	84.0852008544757	16.1317384714051	-8.7277693716138	12.4039021266905	32.866030339842	-4.48240208883181	-12.1349296693881	47.1366537058879	57.0891614418598	45.6263580203993	-22.8164498289674	1.24027784584423	-10.9301777737885	-39.6382574906769	-39.7703379602968	21.1345059229768	-20.038541388422	-0.998150553700948	-65.6243990538914	60.9182436670692	-13.7952420237177	-19.4592270985802	-34.1600867247141	9.41416386603549	106.85195736932	43.5450286944011	97.0872784786318	-55.5686960166374	-97.6688232895566	-73.8528353073915	-46.1188751539905	-96.8384375035155	-28.4169443843468	9.25878957460551	-8.00314893046134
-0.145791583166333	15.0119673029691	-9.54820580280867	-73.5076781062997	-68.1042827293081	-27.8895796138255	-18.8981019880136	22.3837253352243	46.0949174488466	-1.4867161452069	83.2738554021966	15.9772798821287	-8.60813358041665	12.269817193787	32.5441025205727	-4.43342107388287	-12.0011346253128	46.6969696053071	56.5037774460923	45.2317919139623	-22.5850958964825	1.22848437746109	-10.8423858859452	-39.2686751525781	-39.3706719460992	20.9261297797055	-19.7466282582754	-0.969894210265948	-65.0883224445456	60.3789737374966	-13.671345522118	-19.2720798521078	-33.8265811210127	9.33387199662402	105.828081866702	43.1484165423463	96.1618550682632	-54.9977428899414	-96.7583666891742	-73.1075393331979	-45.6822688888643	-95.9063478130436	-28.1627944277973	9.16673786643803	-7.94839335687919
-0.143787575150301	14.9009348560627	-9.466602708047	-72.7876430249756	-67.4453956340302	-27.5974756566071	-18.6816125638101	22.1664389838224	45.5954559954781	-1.46583387644482	82.4490976913914	15.8203434472886	-8.48733097386069	12.1335631252793	32.2166345297057	-4.38384619037057	-11.8653418860062	46.2496893634737	55.9086516323699	44.8300282596073	-22.3505179037989	1.21645845498182	-10.752967084444	-38.8928572698336	-38.9645018024867	20.7143956588851	-19.4505167646853	-0.941242331964542	-64.5420561140234	59.8303830864591	-13.5457017278927	-19.0818359185837	-33.4874641392772	9.25241090534398	104.787387961123	42.745217110066	95.2212025996914	-54.4177697425985	-95.832275407363	-72.3507292864759	-45.2390570627508	-94.958906876581	-27.9045011707937	9.0732158508347	-7.89262437557688
-0.141783567134269	14.7876962614932	-9.38406844041254	-72.0561486678668	-66.7761360168569	-27.30091680051	-18.4622297264458	21.9456534774721	45.0894628294068	-1.44447903098599	81.6110581675951	15.6609541769105	-8.36538082547419	11.9951616911982	31.8836785849918	-4.33368523844605	-11.7275728207414	45.7948835944331	55.3038778182932	44.4211306648156	-22.1127532373355	1.20420200457704	-10.6619357045303	-38.5108636962441	-38.5518922285383	20.4993369664833	-19.1502538715067	-0.912199422170171	-63.9856863670474	59.2725587506698	-13.4183307115727	-18.8885256636787	-33.1427900011926	9.169793619251	103.730040426907	42.3354945945237	94.265469967479	-53.8288682087778	-94.8906963614289	-71.5825252322582	-44.7893097618998	-93.9962645380716	-27.642105157623	8.97823839683756	-7.83585087071394
-0.139779559118236	14.6722696132309	-9.30061618753184	-71.3133112497471	-66.0966101303516	-26.9999503363676	-18.239988417436	21.7214040575889	44.5770184845724	-1.42265502232166	80.7598693799937	15.4991374706391	-8.24230259056084	11.8546350030569	31.5452877761791	-4.28294611103767	-11.5878491113248	45.3326241034084	54.6895513480442	44.0051638677687	-21.8718397896451	1.19171698913919	-10.5693063382849	-38.1227552665108	-38.1329089460215	20.2809876346503	-18.8458872005542	-0.882770046092262	-63.4193011091701	58.7055892314038	-13.2892528181609	-18.6921799404423	-32.7926138123564	9.08603334919625	102.656206677141	41.9193142284986	93.2948084556023	-53.2311313360839	-93.9337789254905	-70.8030490426355	-44.33309810806	-93.0185730495263	-27.3756475806831	8.88182060444201	-7.77808188601702
-0.137775551102204	14.5546733532613	-9.21625928263831	-70.559248784781	-65.4069258551447	-26.6946242550648	-18.0149240318489	21.4937265161014	44.0582045195797	-1.40036533861121	79.8956659605773	15.3349191136085	-8.11811590300194	11.7120055101402	31.2015160563574	-4.23163679263287	-11.4461927487487	44.8629838755911	54.0657690775811	43.5821937271267	-21.627815953289	1.17900540791268	-10.4750938322867	-37.7285937864431	-37.7076186887539	20.0593821163702	-18.5374650240934	-0.852958830101835	-62.8429898330407	58.1295644803798	-13.1584886638473	-18.4928300842145	-32.4369915532065	9.00114348765102	101.566056737222	41.496742270069	92.3093717136272	-52.6246535710655	-92.961674906748	-70.012424377444	-43.8704942473468	-92.0259870470647	-27.1051702741647	8.78397780223181	-7.71932662334097
-0.135771543086172	14.4349262685641	-9.13101120245271	-69.7940810676878	-64.7071926827877	-26.3849872397842	-17.7870724126436	21.2626571896216	43.5331035046018	-1.3776135420761	79.018584602988	15.168325272305	-7.99284057207391	11.5672959959183	30.8524182332533	-4.17976535805363	-11.3026260298169	44.3860370647661	53.4326293596364	43.1522872116168	-21.3807206146306	1.16606929622355	-10.3793132850857	-37.3284420229703	-37.2760891918508	19.8345553801526	-18.2250362571274	-0.82277046099495	-62.2568436043891	57.5445758854858	-13.0260591326304	-18.2905079076168	-32.0759800699005	8.91513760651566	100.459763218117	41.0678459919302	91.3093157325142	-52.0095307444161	-91.9745385213601	-69.2107766645598	-43.4015713388984	-91.0186635266774	-26.8307157077235	8.68472554485864	-7.65959444116466
-0.13376753507014	14.3130474880582	-9.04488556493927	-69.0179296545439	-63.9975216982627	-26.0710886580812	-17.5564698448267	21.0282329535551	43.0017990080886	-1.35440326844981	78.1287640410828	14.9993824903221	-7.86649657923801	11.4205295742987	30.4980499603267	-4.12733997121646	-11.157171553716	43.9018589817415	52.7902320284582	42.715512389514	-21.1305931475424	1.15291072511271	-10.281980044727	-36.922363694028	-36.8383891807756	19.6065429045818	-17.9086504496614	-0.792209685287244	-61.6609550477826	56.9507162562654	-12.8919853728777	-18.0852456952805	-31.7096370649824	8.82802945487581	99.337501289036	40.6326936705739	90.2947988200364	-51.3858600559723	-90.9725263699146	-68.3982330800016	-42.9264035434084	-89.9967618195591	-26.5523269799822	8.58407961061488	-7.59889485308681
-0.131763527054108	14.189056479494	-8.95789612708678	-68.2309178434063	-63.2780255623047	-25.7529785539093	-17.3231530496413	20.790491216063	42.4643755832817	-1.33073822636869	77.2263450271101	14.82811768405	-7.73910407490815	11.2717296858256	30.1384677277485	-4.07436888387064	-11.0098522185196	43.4105260826197	52.1386783843452	42.2719384178844	-20.8774734070158	1.13953180099724	-10.1831097062419	-36.510423458263	-36.3945883602487	19.3753806727756	-17.5883577788431	-0.761281308511556	-61.0554183321714	56.3480798091407	-12.7562887939341	-17.8770761986698	-31.3380210879384	8.73983295677716	98.1994486498956	40.1913545752547	89.2659815758236	-50.7537400595355	-89.9557974125438	-67.5749225276936	-42.4450660114868	-88.9604435670507	-26.2700478119636	8.4820559988293	-7.53723752629384
-0.129759519038076	14.0629730462371	-8.87005678268645	-67.4331706545747	-62.5488184934329	-25.4307076394807	-17.0871591786248	20.5494699120204	41.9209187546517	-1.30662219674419	76.3114703096227	14.6545581383497	-7.61068337514114	11.1209200938846	29.7737288532544	-4.02086043434267	-10.8606912176765	42.9121159568448	51.478071177909	41.8216355316801	-20.6214017227471	1.12593466534711	-10.0827181090253	-36.0926869046306	-35.9447574030002	19.1411051668161	-17.264209040954	-0.72999019443477	-60.4403291560927	55.7367621524169	-12.6189910625737	-17.6660326307299	-30.9611915256338	8.65056220893502	97.0457855032283	39.7438989568681	88.2230268660551	-50.1132706474447	-88.9245129436674	-66.7409756189782	-41.9576348718352	-87.9098726952982	-25.9839225404052	8.37867092738703	-7.47463227999041
-0.127755511022044	13.9348173240667	-8.78138156003217	-66.6248148106299	-61.8100162497384	-25.1043272870649	-16.8485258076136	20.3052074967941	41.371515004116	-1.28205903218169	75.3842846110211	14.4787315021427	-7.48125495837655	10.9681248808404	29.4038914728775	-3.96682304622169	-10.7097120364332	42.4067073151135	50.8085145941468	41.3646750326664	-20.3624188926139	1.11212149426259	-9.98082133426243	-35.6692205417974	-35.4889679383826	18.9037533620434	-16.9362556434005	-0.698341264343013	-59.8157847327372	55.1168602711346	-12.4801140995059	-17.4521486604637	-30.5792085925639	8.56023147842522	95.8766945257891	39.2903980365874	87.1660997978148	-49.4645530349286	-87.8788365663377	-65.8965246518656	-41.4641872193216	-86.8452153894516	-25.6939961110379	8.27394083007237	-7.41108908381759
-0.125751503006012	13.8046097778754	-8.69188461965181	-65.8059787161993	-61.0617361104679	-24.773889520694	-16.6072909307018	20.0577429400678	40.8162517571115	-1.25705265634033	74.4449346048506	14.3006657839203	-7.35083946209896	10.813368444068	29.0290145314973	-3.91226522710077	-10.5569384481983	41.8943799770863	50.1301142362588	40.901129278168	-20.1005661760433	1.09809449821623	-9.87743570224371	-35.2400917874256	-35.0272925407914	18.663362721341	-16.6045495965124	-0.666339496267815	-59.1818837746966	54.4884725115995	-12.3396800757832	-17.2354584075214	-30.1921333210524	8.46885520034396	94.6923608397183	38.8309239944404	86.0953676930284	-48.8076897442936	-86.8189341662648	-65.0417035900062	-40.9648011028668	-85.7666400675966	-25.4003140716641	8.1678823539396	-7.3466180562523
-0.12374749498998	13.6723711983346	-8.6015802520012	-64.9767924374108	-60.3040968573111	-24.4394470076596	-16.3634929540909	19.8071157194181	40.2552173685578	-1.23160706326168	73.4935688927196	14.1203893472438	-7.21945767949087	10.6566754919837	28.6491577733458	-3.85719556723436	-10.402394510906	41.3752148589348	49.4429771092824	40.431071669676	-19.8358852873858	1.08385592162095	-9.77257776968574	-34.8053689573049	-34.5598047179707	18.4199711892365	-16.2691435053194	-0.633989924252668	-58.5387264785546	53.8516985657968	-12.1977114092084	-17.0159964365941	-29.8000275512313	8.37644797544891	93.4929719833251	38.3655499576575	85.0110000621407	-48.1427845888494	-85.7449738854183	-64.1766480413992	-40.459555513202	-84.6743173542546	-25.1029225652405	8.06051235668377	-7.28122946297263
-0.121743486973948	13.538122698507	-8.51048287510847	-64.1373876811422	-59.5372187554777	-24.1010530500816	-16.1171706899082	19.5533658139779	39.6885011086132	-1.20572631676996	72.5303379809635	13.9379309061538	-7.08713055608244	10.4980710400517	28.2643817322793	-3.80162273822682	-10.2461045632682	40.8492939606964	48.7472116034286	39.9545766412278	-19.5684183891593	1.06940804246948	-9.6662643269934	-34.3651212543541	-34.0865788991654	18.173617186072	-15.9300905611731	-0.601297637544994	-57.8864145091275	53.2066394555006	-12.0542307606333	-16.7937977518285	-29.4029539209593	8.28302456779737	92.2787178815383	37.8943499889153	83.9131685773513	-47.4699426566653	-84.6571260953194	-63.3014952368335	-39.9485303704167	-83.568420053593	-24.8018683228287	7.95184790391205	-7.2149337151796
-0.119739478957916	13.4018857103965	-8.41860703224937	-63.2878977739688	-58.761223534559	-23.7587615762058	-15.8683633499789	19.2965336978941	39.1161931483514	-1.17941454976656	71.5553942569783	13.7533195205152	-6.95387918632983	10.337580406679	27.8747477220581	-3.7455554916836	-10.0880932210452	40.316700353485	48.0429274772839	39.4717196477031	-19.2982080852393	1.05475317199873	-9.55851239550007	-33.9194187574544	-33.6076904231198	17.9243396019496	-15.5874445333148	-0.56826777984095	-57.225050983605	52.5533975162442	-11.9092610303536	-16.5688977911589	-29.0009758555882	8.18859990229725	91.0497908158947	37.4173990744084	82.8020470455857	-46.7892702941572	-83.5555633699935	-62.4163840080742	-39.4318065114429	-82.4491231222449	-24.4971986564108	7.84190626640886	-7.14774136795628
-0.117735470941884	13.2636819814776	-8.32596738956668	-62.4284576408907	-57.9762343690956	-23.4126271317215	-15.6171105394675	19.0366603337892	38.5383845452261	-1.15267596358052	70.568891965288	13.5665845913705	-6.8197248101935	10.1752292090818	27.4803178263509	-3.68900265789977	-9.92838537325406	39.777518166501	47.3302358407424	38.9825771529117	-19.0252974139634	1.03989365424538	-9.44933922465822	-33.4683324101935	-33.1232155259503	17.6721777907055	-15.2412597603606	-0.534905548468076	-56.5547404553397	51.8920763810601	-11.76282535428	-16.3413324205234	-28.5941575576103	8.09318906227681	89.8063853942127	36.934773111795	81.6778113810754	-46.1008750893433	-82.4404604584691	-61.5214547658315	-38.9094656773599	-81.3166036418325	-24.1889614516974	7.73070491738549	-7.07966311854602
-0.115731462925852	13.1235335711329	-8.23257873368656	-61.5592037837613	-57.1823758590067	-23.0627048709222	-15.363452250516	18.7737871660728	37.9551672284614	-1.1255148272568	69.5709871832657	13.3777558561543	-6.68468880974448	10.0110433591455	27.0811548887534	-3.63197314443352	-9.76700617829641	39.2318325739066	46.6092491377327	38.4872266174855	-18.7497298412189	1.02483186571337	-9.33876228920815	-33.0119340093849	-32.6332313288234	17.4171715637818	-14.8915911416492	-0.501216193602127	-55.8755888974786	51.2227809639492	-11.6149471002837	-16.1111379280675	-28.1825639961667	7.9968072870388	88.5486985199155	36.4465488979668	80.5406395776236	-45.4048658551022	-81.311994257081	-60.616849477412	-38.3815905005221	-80.171040791109	-23.877205160781	7.61826152967681	-7.01070980461832
-0.11372745490982	12.9814628470614	-8.13845596930689	-60.6802742594955	-56.3797740096915	-22.7090505477648	-15.1074288558015	18.5079561142605	37.3666339842396	-1.09793547689749	68.5618377966197	13.1868633839101	-6.54879270565567	9.84504905918654	26.6773225026064	-3.5744759348009	-9.60398106008909	38.6797297815059	45.8800811287517	37.98574648673	-18.4715492533762	1.00957021497914	-9.22679928627845	-32.5502961935538	-32.1378158255583	17.1593611840008	-14.5384941285335	-0.467205017474585	-55.1877036863923	50.5456174433136	-11.4656498642772	-15.8783510182461	-27.7662608964619	7.89946996936801	87.2769293609032	35.9528041167053	79.3907116805606	-44.701352612055	-80.1703437813295	-59.702711644163	-37.8482644915863	-79.01261581778	-23.5619787947021	7.50459397290699	-6.94089240253468
-0.111723446893788	12.837492481651	-8.04361411677004	-59.7918086580726	-55.5685562120145	-22.3517205069096	-14.8490811020536	18.2392095661515	36.7728784408401	-1.06994231492521	67.5416034745591	12.9939375704422	-6.41205815372421	9.6772727976846	26.2688850007063	-3.51652008702755	-9.43933570412975	38.1212970132728	45.1428468731692	37.4782161781715	-18.1907999502617	0.994111142265933	-9.11346813249883	-32.0834924312296	-31.6370478700746	16.8987873593067	-14.1820247156047	-0.432877373518008	-54.4911935847589	49.8606932449718	-11.314957466488	-15.6430088058808	-27.3453147290269	7.80119265299526	85.9912793181638	35.453617326201	78.2282097583323	-43.9904465713541	-79.0156901374065	-58.7791862786914	-37.3095720263976	-77.8415120100519	-23.2433319159842	7.38972031063652	-6.87022202559578
-0.109719438877756	12.6916454482868	-7.94806830962328	-58.8939480801569	-54.7488512219652	-21.9907716745401	-14.5884501034561	17.96759037093	36.1739950535196	-1.04153980938078	66.5104456446729	12.7990091334052	-6.27450694140004	9.50774134499731	25.8559074449248	-3.45811473228131	-9.27309605354061	37.556622497729	44.3976627113206	36.9647160690697	-17.9075266379538	0.978457119077036	-8.99878696104772	-31.6115970091182	-31.1310071636599	16.6354912363939	-13.8222394317818	-0.39823866558287	-53.7861687245893	49.1681170251349	-11.1628939475118	-15.4051488101496	-26.9197926989064	7.70199103009571	84.6919519939651	34.9490679463886	77.053317873796	-43.2722601172521	-77.8482164934605	-57.846419881817	-36.7655983327124	-76.6579146677566	-22.9213146309854	7.27365879746265	-6.79870992222032
-0.107715430861723	12.5439450175996	-7.8518337921605	-57.9868351146908	-53.9207891401961	-21.6262615492382	-14.3255773350802	17.6931418322777	35.5700790894023	-1.01273249318043	65.4685274675742	12.6021091073505	-6.13616098423992	9.33648174898438	25.438455615711	-3.39926907345194	-9.10528830504074	36.9857954541458	43.6446462464317	36.4453274837102	-17.6217744216106	0.962610647773127	-8.88277411865632	-31.1346850201425	-30.6197742421682	16.3695143943085	-13.4591953313643	-0.363294347089124	-53.0727405899108	48.467998653161	-11.009483564428	-15.1648089484647	-26.4897627346826	7.60188093870927	83.3791531597261	34.4392362462146	75.866222055182	-42.5469067895142	-76.6681080504581	-56.9045604192543	-36.2164294767881	-75.4620110732135	-22.5959775822378	7.15642787612597	-6.72636747414872
-0.105711422845691	12.3944147537061	-7.75492591693595	-57.0706138160303	-53.0845013912688	-21.2582481926331	-14.0605046261565	17.415907701307	34.961226612127	-0.983524963410336	64.416013811201	12.4032688387504	-5.99704232234898	9.16352133062558	25.0165960014436	-3.33999238374325	-8.93593890489658	36.4089060785836	42.8839163262767	35.920132680572	-17.3335887981847	0.946574261152719	-8.76544816262824	-30.6528323513784	-30.1034304630453	16.1008988379653	-13.0929499849233	-0.328049920152914	-52.3510219992821	47.7604491940363	-10.8547507868803	-14.9220275303905	-26.0552934774328	7.50087836017674	82.0530907235436	33.924203330737	74.6671102667953	-41.8145012655704	-75.475552012747	-55.9537572981485	-35.6621523498832	-74.2539904618012	-22.2673719407093	7.03804617451145	-6.65320619462502
-0.103707414829659	12.2430785103608	-7.65736014227801	-56.1454296810438	-52.2401207027793	-20.886790220056	-13.7932741534087	17.1359321694813	34.3475344664356	-0.953921880534129	63.3530712248945	12.2025199808952	-5.85717311685026	8.9888876795766	24.5903957877004	-3.2802940052218	-8.76507454483831	35.8260455297952	42.1155930247206	35.3892148393403	-17.0430156490892	0.930350522082337	-8.64682785775656	-30.166115671844	-29.5820579922572	15.8296869915623	-12.7235614702518	-0.29251093480962	-51.6211270880947	47.0455808907915	-10.6987202930584	-14.6768432513965	-25.6164542695322	7.39899941650749	80.7139746973643	33.4040511280566	73.4561723793181	-41.0751593426049	-74.2707375583511	-54.9941613433352	-35.1028546545796	-73.034043992163	-21.9355493978905	6.91853250271774	-6.57923772650425
-0.101703406813627	12.0899604270996	-7.55915202977185	-55.2114296258281	-51.3877810841652	-20.5119467910828	-13.5239284342066	16.8532598614704	33.7291002626344	-0.923927967671893	62.2798679132002	11.9998944888494	-5.71657564628897	8.81260864967517	24.1599228464236	-3.22018334736554	-8.592722157914	35.2373059149666	41.3397976229767	34.8526580477761	-16.7501012327819	0.913942023017912	-8.5269321732564	-29.6746124201338	-29.0557397910043	15.5559216919827	-12.3510883630936	-0.256682988084627	-50.8831712906626	46.3235071465915	-10.5414169657484	-14.4292951866144	-25.1733151433757	7.29626036777819	79.3620171638247	32.8788623761774	72.2336001398724	-40.3289979193416	-73.0538558088565	-54.0259247733293	-34.5386248909559	-71.8023647161392	-21.6005621579138	6.7979058500053	-6.50447384043437
-0.0996993987975952	11.9350849252896	-7.46031724174216	-54.2687619622948	-50.5276178054114	-20.133777599947	-13.2525103197729	16.5679358279368	33.1060223608899	-0.893548009829421	61.1965737094015	11.7954246142519	-5.57527230304609	8.63471235445026	23.7252457249717	-3.15966988562176	-8.4189089143314	34.6427802753005	40.5566525907723	34.3105472884266	-16.4548921773445	0.897351385616303	-8.40578027967268	-29.1784007920401	-28.5245596024944	15.2796461821043	-11.9755897278451	-0.220571723179079	-50.1372713221099	45.5943425067814	-10.382865888261	-14.1794227845068	-24.7259468100063	7.1926776094943	77.9974322427894	32.34872060973	70.9995871418019	-39.5761349777638	-71.8250997990882	-53.0492011762023	-33.9695523427269	-70.5591475483818	-21.2624629294794	6.67618538181604	-6.42892643289834
-0.0976953907815631	11.7784767041976	-7.36087153869845	-53.3175763745287	-49.6597673755225	-19.7523428659643	-12.9790629882964	16.2800055381923	32.4783998554476	-0.862786853080864	60.1033600487932	11.5891429001793	-5.43328558968983	8.45522716254431	23.2864336350522	-3.09876315994339	-8.24366221724065	34.0425625714528	39.7662815671902	33.7629684252315	-16.157435472949	0.880581260309536	-8.28339154572569	-28.6775597279044	-27.9886019383493	15.0009041040456	-11.5971251082165	-0.184182828581048	-49.3835451600162	44.8582026406468	-10.2230923403453	-13.9272658604749	-24.2744206475634	7.08826766987699	76.6204360575285	31.8137101465306	69.754328794077	-38.8166895645607	-70.5846644464143	-52.0641454851365	-33.3957270631462	-69.3045892356994	-20.9213049178025	6.55339043664062	-6.35260752436186
-0.0956913827655311	11.6201607369692	-7.26083077678673	-52.3580238948765	-48.7843675207741	-19.3677033237584	-12.7036299379608	15.989514872901	31.8463325587324	-0.831649403838397	59.0003999417021	11.3810821758468	-5.29063811540161	8.27418169308567	22.8435564415649	-3.03747277329715	-8.06700969851074	33.4367476688296	38.9688093414677	33.2100081899503	-15.8577784642901	0.863634325847947	-8.15978553511626	-28.1721689000028	-27.4479520651015	14.719739492326	-11.2157545177741	-0.147522037170484	-48.6221120259249	44.1152043230626	-10.0621217941386	-13.6728645904471	-23.8188086897437	6.98304720725566	75.2312467006132	31.2739160740554	68.4980222905077	-38.0507817724836	-69.3327465197553	-51.0709139538325	-32.817239860863	-68.0388883260687	-20.5771418163998	6.42954052297596	-6.27552925730617
-0.093687374749499	11.4601622665661	-7.16021090521932	-51.3902568798677	-47.9015571627839	-18.9799202135185	-12.4262549799896	15.696510116614	31.2099209853154	-0.800140628019329	57.8878679462351	11.1712755513777	-5.14735259226537	8.09160481109222	22.3966846513482	-2.97580839016567	-7.88897921438484	32.8254313227384	38.1643618335084	32.6517541684544	-15.5559688429742	0.846513288883744	-8.03498200336824	-27.6623086996797	-26.9026959904637	14.4361967670282	-10.8315384303754	-0.110595125380112	-47.8530923666099	43.3654654158737	-9.89997991002141	-13.4162595043399	-23.3591836140379	6.87703300725846	73.8300841994464	30.7294242357944	67.2308665786197	-37.2785327215157	-68.0695446083848	-50.0696641316814	-32.2341822856165	-66.7622451373894	-20.2300277988226	6.3046553161894	-6.1977038942763
-0.0916833667334669	11.2985068016954	-7.05902796369537	-50.4144289859361	-47.0114763964379	-18.5890552710879	-12.146982231604	15.4010379503356	30.5692663358189	-0.76826555024118	56.7659401408368	10.9597564124273	-5.00345183166874	7.90752562275675	21.9458894017801	-2.91377973509613	-7.70959884123191	32.20871016338	37.3530660742432	32.0882947869034	-15.2520546398248	0.829220883523479	-7.90900089454667	-27.1480602244969	-26.3529204495053	14.1503207268031	-10.4445377706709	-0.0734079122351133	-47.0766078351237	42.6091048492763	-9.73669253241831	-13.1574914795596	-22.8956187299803	6.77024198018316	72.4171704815523	30.1803212174561	65.9530623282497	-36.5000645398401	-66.7952590903196	-49.0605548387312	-31.6466466138378	-65.4748617259551	-19.8800175103526	6.17875465538611	-6.11914381592007
-0.0896793587174349	11.1352201126544	-6.9572980797872	-49.4306951448904	-46.1142664675689	-18.1951707180381	-11.8658561089087	15.103145443922	29.9244704806342	-0.736029253032299	55.6347940965402	10.7465584148525	-4.85895874058297	7.72197347076357	21.4912424493688	-2.85139659112145	-7.52889687114604	31.5866816807265	36.5350501858311	31.5197192977786	-14.9460842171717	0.811759870877417	-7.78186233801632	-26.6295052651653	-25.7987128907327	13.8621565419139	-10.0548139043333	-0.0359662585326741	-46.2927812717312	41.8462426028198	-9.57228568568951	-12.8966017343612	-22.4281879671961	6.66269115818142	70.9927293395136	29.6266943330971	64.6648118998707	-35.715500344658	-65.5100921004777	-48.0437461404702	-31.0547258341329	-64.1769418546231	-19.5271660595273	6.05185854021108	-6.03986151899288
-0.0876753507014028	10.9703282271814	-6.85503746633597	-48.439211539219	-45.2100697504788	-17.7983292516338	-11.5829213198005	14.8028800485071	29.2756359436089	-0.703436875983434	54.4946088490154	10.5317154792829	-4.71389631786777	7.53497792950247	21.0328161581645	-2.78866879829657	-7.34690180756136	30.9594442092334	35.7104433616477	30.9461177657891	-14.6381062610597	0.794133038612012	-7.65358664518469	-26.1067262924211	-25.2401614620235	13.5717497471355	-9.66242862839564	0.00172393414008777	-45.5017366845512	41.0769996863936	-9.40678556985456	-12.6336318212097	-21.9569658634394	6.55439769253013	69.5569863956238	29.068631611081	63.3663193126656	-34.9249642229209	-64.2142474986396	-47.0193993223893	-30.4585136326114	-62.8686909607483	-19.1715290097018	5.92398712768542	-5.95986961435629
-0.0856713426853707	10.8038574262108	-6.752262418838	-47.4401355772092	-44.2990297253226	-17.3985940347382	-11.2982228567857	14.5002895888388	28.6228658856035	-0.670493614905515	53.3455648703812	10.3152617856663	-4.56828765062895	7.34656880031064	20.5706834881014	-2.72560625215695	-7.16364236083894	30.327096912438	34.8793758461188	30.3675810536286	-14.3281697734079	0.776343200505492	-7.52419430612699	-25.5798064438012	-24.6773549964792	13.2791462346585	-9.26744416141808	0.0396567242700893	-44.7035992301046	40.3014981210112	-9.24021855637195	-12.3686236200518	-21.4820275525073	6.44537885083757	68.1101690662589	28.5062217799879	62.057790212324	-34.1285812117852	-62.9079308369654	-45.9876768643619	-29.858104378167	-61.550316123806	-18.8131623704499	5.79516072897115	-5.87918082494859
-0.0836673346693387	10.6358342396308	-6.64898931280627	-46.4336258678396	-43.3812909552317	-16.9960286856199	-11.0118059897358	14.1954222555593	27.9662640879516	-0.637204721024737	52.1878440407751	10.0972317677649	-4.42215591041762	7.1567761066183	20.1049179832723	-2.66221890216778	-6.97914744379157	29.6897397674258	34.0419789144078	29.7842008076239	-14.0163240641592	0.758393195978581	-7.39370598626386	-25.048829510293	-24.1103829981891	12.9843922468923	-8.86992313361732	0.0778261313661635	-43.8984951936142	39.5198609193926	-9.07261118389383	-12.1016193315879	-21.0034487520316	6.33565201424628	66.6525065259671	27.9395542543897	60.7394318385782	-33.3264772790206	-61.59134932741	-44.9487424148482	-29.2535931075891	-60.2220260327971	-18.4521225889119	5.6653998061204	-5.79780798374613
-0.0816633266533066	10.4662854419975	-6.54523460110698	-45.419842195488	-42.4569990633509	-16.590697267781	-10.723716258656	13.8883265973953	27.3059349358086	-0.603575500103044	51.0216296196875	9.87766010766071	-4.2755243495629	6.9656300891161	19.6355937600782	-2.59851675019185	-6.7934461672023	29.0474735491245	33.1983848518605	29.1960694432617	-13.7026187433305	0.740285889612787	-7.26214252300807	-24.5138799228957	-23.5393356278249	12.6875343692234	-8.4699285769622	0.11622613686343	-43.0865519691455	38.7322120664444	-8.90399015395237	-11.8326614704374	-20.5213057512229	6.22523467460193	65.1842296712377	27.368719120517	59.4114529924904	-32.5187793032012	-60.2647118087737	-43.9027607648995	-28.6450755106227	-58.8840309533367	-18.0884665411143	5.53472496883086	-5.71576403168725
-0.0796593186372745	10.2952380482032	-6.44101481129935	-44.3989454944822	-41.526300709666	-16.1826642795612	-10.4339994663658	13.5790515133849	26.6419834014313	-0.569611311580384	49.847106217145	9.65658173012732	-4.12841629741155	6.77316120087581	19.1627854953227	-2.53450984892627	-6.60656783527769	28.4003998145436	32.348726933413	28.6032801305971	-13.3871037130319	0.722024170730851	-7.12952492234278	-23.9750427390671	-22.9643036882211	12.3886195227498	-8.06752391512926	0.154850685083609	-42.267898039571	37.9386764995594	-8.73438232665861	-11.5617928582865	-20.0356753985219	6.11414443165318	63.7055710840655	26.7938071217923	58.0740640034604	-31.7056150537937	-58.928228713545	-42.8498978219772	-28.0326479148712	-57.5365426945745	-17.7222515231626	5.40315697111736	-5.63306201561498
-0.0776553106212425	10.1227193090937	-6.33634654301254	-43.371097823473	-40.5893435676616	-15.7719946438109	-10.1427016711683	13.2676462449317	25.9745150273772	-0.535317567738703	48.6644597645512	9.43403179707002	-3.98085515658302	6.57940010238407	18.6865684141939	-2.47020830033622	-6.41854194111668	27.7486208868133	31.4931394026853	28.005926779483	-13.0698291594861	0.703610952899494	-6.99587435540303	-23.432403629084	-22.3853786097525	12.0876949568903	-7.66277295347693	0.193693684142494	-41.4426629563724	37.1393800887763	-8.56381471634834	-11.289056616995	-19.5466350891289	6.00239899016448	62.2167649951665	26.2149096443353	56.7274766960587	-30.887113171059	-57.5821120344518	-41.7903205836082	-27.4164072706238	-56.1797745757799	-17.3535352423651	5.27071670805176	-5.54971508616678
-0.0756513026052104	9.9487567070869	-6.23124646519532	-42.3364623395706	-39.6462763008537	-15.3587536974674	-9.84986917945937	12.954160367907	25.303635909564	-0.500699732769605	47.4738774854378	9.21004570186025	-3.83286439919971	6.3843776566445	18.2070182781565	-2.40562225409787	-6.2293981621079	27.0922398391415	30.6317574510414	27.4041040247822	-12.7508455449414	0.685049173450821	-6.86121215503221	-22.886048862333	-21.8026524357304	11.7848082420406	-7.25573986890787	0.232749006922704	-40.6109773192255	36.3344496167591	-8.39231448724059	-11.0144961616563	-19.0542627525285	5.8900161570849	60.7180472470109	25.6321187022781	55.3719043565527	-30.063403145858	-56.2265752908187	-40.7241971108568	-26.796451135584	-54.8139413927459	-16.9823758083633	5.13742521237232	-5.46573649569546
-0.0736472945891783	9.77337795171269	-6.12573131348372	-41.2952032724014	-38.697248539158	-14.9430071810071	-9.55554853830327	12.6386437846323	24.6294526802793	-0.46576332194457	46.2755478659542	8.98465906365146	-3.6844675631172	6.18812492414617	17.7242113728062	-2.34076190599166	-6.0391663552804	26.4313604786319	29.7647171964087	26.797907211373	-12.430203599567	0.666341793016147	-6.7255598123014	-22.336065293444	-21.2162178076192	11.48000726205	-6.84648919971272	0.272010492012232	-39.7729727554702	35.5240127587148	-8.21990894904002	-10.7381551935771	-18.5586368398377	5.77701383861438	59.2096552565136	25.0455269230752	54.0075616992088	-29.2346152992675	-54.8618334945963	-39.6516965016565	-26.172877659492	-53.4392593839028	-16.6088317240792	5.00330365115528	-5.38113959609989
-0.0716432865731463	9.59661097514411	-6.01981788746928	-40.2474858978928	-37.7424108550657	-14.524821227907	-9.25978652799257	12.321146715861	23.9520724911339	-0.430513900695041	45.069660625137	8.75790772167317	-3.53568824816999	5.99067315787243	17.2382244955695	-2.27563749635154	-5.84787655271967	25.7660873300142	28.8921556620247	26.1874323791103	-12.1079543133196	0.647491795034962	-6.58893897302857	-21.7825403484012	-20.6261679501904	11.1733402067868	-6.43508583531115	0.311471944658544	-38.9287818993685	34.7081980620495	-8.0466255525394	-10.4600776932415	-18.0598363111234	5.6634100373911	57.6918279775698	24.455227532651	52.6346648324327	-28.400880762146	-53.4881031162898	-38.5729888639308	-25.5457855686447	-52.055946196271	-16.2329618767053	4.86837332244284	-5.29593783672417
-0.0696392785571142	9.41848392768791	-5.91352304801701	-39.1934765119943	-36.7819147397039	-14.1042623540251	-8.962630154549	12.0017196926919	23.2716029958761	-0.394957083723597	43.8564066850202	8.5298277294753	-3.38655011233962	5.79205379827252	16.7491349434275	-2.21025930843022	-5.65555895682506	25.096525619192	28.0142107549615	25.5727762475973	-11.7841489277761	0.628502185288766	-6.45137143422948	-21.2255620105175	-20.0325966565642	10.8648555645339	-6.02159500597132	0.351127137750647	-38.0785383712269	33.8871349260089	-7.87249188518477	-10.1803079132774	-17.5579406227033	5.54922284950495	56.1648058632548	23.8613143404449	51.2534312245492	-27.5623314544704	-52.1056020505125	-37.4882452885829	-24.9152741503445	-50.6642208511236	-15.8548255285492	4.73265565183085	-5.21014476217594
-0.0676352705410822	9.23902517324709	-5.80686371451809	-38.1333424041893	-35.8159125787998	-13.6813974469067	-8.66412664219635	11.6804135484079	22.5881523331772	-0.359098534096466	42.6359781405261	8.3004553491508	-3.23707686800664	5.59229846815232	16.2570205004412	-2.14463766680802	-5.46224393562017	24.4227812567737	27.1310212445483	24.9540362009291	-11.4588389278859	0.609375991400706	-6.31287914059967	-20.6652188063656	-19.4355982732305	10.5546021143993	-5.60608227246084	0.390969812776292	-37.2223767563717	33.0609535810712	-7.69753566664372	-9.89889037126584	-17.053029714215	5.43447046162278	54.6288308278402	23.2638817244754	49.8640796695608	-26.719100064585	-50.7145495813893	-36.3976378223619	-24.2814432372418	-49.2643037094587	-15.4744823078718	4.59617218905639	-5.1237740101571
-0.0656312625250501	9.05826328475875	-5.69985686217989	-37.0672518308273	-34.844557628381	-13.2562937550501	-8.36432342580852	11.3572794103399	21.9018291093308	-0.322943962311193	41.4085682291925	8.06982704553023	-3.0872922781187	5.39143896762727	15.761959425333	-2.07878293580162	-5.2679620180414	23.7449608213721	26.2427267406452	24.3313102723095	-11.1320760337345	0.590116262338333	-6.17348418095599	-20.1015997915816	-18.8352676849106	10.2426289186807	-5.18861351566052	0.430993680766744	-36.3604325839135	32.2297850683353	-7.52178474431149	-9.61586984264538	-16.5451839957862	5.31917114801422	53.0841462085495	22.6630246161584	48.4668302524645	-25.8713200283634	-49.3151663477744	-35.3013394404888	-23.6443931915602	-47.8564164372132	-15.091992199617	4.45894460455125	-5.03683930931015
-0.063627254509018	8.87622703955402	-5.59251951929727	-35.995373988381	-33.8680039904814	-12.8290188771097	-8.06326814330781	11.032368691588	21.2127423808329	-0.286499125417123	40.1743713006601	7.83797948032356	-2.93722015238033	5.18950726892927	15.2640304388654	-2.01270551782007	-5.07274388912705	23.0631715429209	25.3494676717575	23.7046971284963	-10.8039121922401	0.570726067938102	-6.03320878461915	-19.5347945366249	-18.2317002993628	9.9289853151418	-4.76925492610349	0.471192423331683	-35.4928423054432	31.39376121864	-7.34526708886372	-9.33129135347725	-16.0344843350449	5.20334326765523	51.5309967271113	22.0588384851755	47.061904314584	-25.0191255081877	-47.9076743081489	-34.199524019243	-23.0042248893304	-46.4407819703627	-14.707415536131	4.32099468600468	-4.94935447697121
-0.061623246492986	8.69294541473374	-5.48486876453329	-34.9178789864612	-32.8864065885931	-12.3996407510718	-7.76100862806322	10.7057330828161	20.5210016370037	-0.249769826033341	38.9335827860608	7.60494950622779	-2.78688434346771	4.98653551133157	14.7633127112458	-1.94641585175805	-4.87662038527793	22.3775212857781	24.4513852630482	23.0742960542463	-10.474399568843	0.551208498392591	-5.89207531785214	-18.9648931124295	-17.6249920321112	9.61372090928715	-4.34807299348946	0.511559693610192	-34.6197432734638	30.5530146316639	-7.16801078973457	-9.04520017320416	-15.5210120440379	5.08700526121042	49.969628451058	21.4514193241894	45.6495244185264	-24.1626513718465	-46.4922967054182	-33.0923663083336	-22.3610397044096	-45.0176244797067	-14.3208129877529	4.18234433488575	-4.86133341699766
-0.0596192384769539	8.50844758253467	-5.37692172410665	-33.8349378207793	-31.8999211430834	-11.9682276433337	-7.45759290122977	10.3774245439081	19.8267167824407	-0.212761911459836	37.6863991671756	7.37077416108426	-2.63630874318426	4.78255599593704	14.2598858494365	-1.87992441133629	-4.67962248940297	21.6881185317975	23.5486215141857	22.4402069365937	-10.1435905391424	0.531566663762569	-5.75010628018372	-18.3919860759868	-17.0152392911207	9.29688556657964	-3.92513449613994	0.552089117255933	-33.7412737197943	29.7076786548791	-6.99004405060111	-8.75764180740917	-15.004848866185	4.97017564809615	48.4002887548407	20.840863633498	44.2299143130358	-23.3020331713113	-45.0692580314334	-31.9800419031281	-21.7149394925267	-43.5871693354988	-13.9322455534376	4.04301556292845	-4.77279011752125
-0.0576152304609218	8.32276290557147	-5.26869556911893	-32.7467223459317	-30.9087041464256	-11.5348481377831	-7.15306916407525	10.0474952956014	19.1299981194252	-0.175481272717191	36.4330179454128	7.13549066189925	-2.48551727864428	4.57760118046945	13.7538298843853	-1.81324170351351	-4.4817813260897	20.9950723632513	22.6413191770731	21.8025302490523	-9.81153768049019	0.511803693451784	-5.60732430081891	-17.8161644558917	-16.4025389613452	8.97852940457178	-3.50050649040063	0.592774293453394	-32.8575727337561	28.8578873623566	-6.81139518484278	-8.46866199047809	-14.4860769630296	4.85287302349705	46.8232262807114	20.2272684056132	42.8032988976482	-22.4374071213769	-43.6387839913608	-30.8627272168347	-21.0660265751955	-42.1496430719213	-13.541774551231	3.90303048864471	-4.68373864872286
-0.0556112224448898	8.13592093216565	-5.16020751273897	-31.6534052480174	-29.9129128383431	-11.0995711247992	-6.84748579028846	9.71599781116134	18.4309563303541	-0.137933843580056	35.1736376106738	6.89913639889562	-2.33453390843482	4.371703674099	13.245225258212	-1.74637826679882	-4.28312815675917	20.2984924456972	21.7296217334721	21.1613670357136	-9.47829376362438	0.491922735737676	-5.46375213492514	-17.2375197377755	-15.7869883892693	8.65870278508327	-3.07425630001585	0.633608795893745	-31.968780240241	28.0037755334738	-6.63209261100714	-8.17830667827134	-13.9647789010933	4.73511605535458	45.2386908994153	19.6107311097467	41.3699041871139	-21.5689100782393	-42.2011014678265	-29.7405994524478	-20.414403723558	-40.7052733512831	-13.149461608747	3.76241133381569	-4.5941931605607
-0.0536072144288577	7.94795139156266	-5.05147480748043	-30.5551600172022	-28.9127051808157	-10.6624657901736	-6.54089131821279	9.38298480789647	17.7297024599913	-0.100125599654128	33.9084576100203	6.66174892953651	-2.18338261881789	4.16489623212486	12.7341528112826	-1.67934466961088	-4.08369437472455	19.5984890107263	20.8136733724963	20.5168188953125	-9.14391174414764	0.471926957239952	-5.31941265995885	-16.6561438496409	-15.168685367301	8.33745630626061	-2.64645150546564	0.674586173800409	-31.0750369776491	27.1454786315584	-6.45216484821031	-7.88662204074286	-13.4410376384997	4.61692348137419	43.6469336706725	18.9913496762713	39.9299572756818	-20.6966795179182	-40.7564384849067	-28.6138365746288	-19.760174142186	-39.2542889281501	-12.7553686535933	3.62118041990849	-4.50416788053272
-0.0516032064128256	7.75888418914589	-4.9425147424016	-29.4521609200962	-27.9082398329881	-10.2236016041334	-6.23333444315131	9.04850923874299	17.0263478977593	-0.0620625573847667	32.637678316186	6.42336597250864	-2.03208741985201	3.95721175080377	12.2206937693311	-1.6121515086307	-3.88351150033361	18.8951728385724	19.8936189679333	19.8689879650641	-8.8084447541238	0.451819542395358	-5.17432887201381	-16.0721291472175	-14.5477281181548	8.01484079461797	-2.21715993322209	0.71569995291424	-30.1764844756803	26.2831327823171	-6.27164051159954	-7.59365445455599	-12.9149365117073	4.49831410601696	42.0482068035061	18.3692224810325	38.4836863012298	-19.8208535146171	-39.305024171903	-27.4826172814623	-19.1034414527589	-37.796919613154	-12.3595579036833	3.47936016453637	-4.41367711138925
-0.0495991983967936	7.56874940167551	-4.83334464033644	-28.3445829720419	-26.8996761259618	-9.78304831010679	-5.92486400954748	8.71262428373679	16.3210043599252	-0.0237507731215375	31.3615009959577	6.18402540171182	-1.88067234159127	3.74868326198289	11.7049297303784	-1.54480940717008	-3.68261117603045	18.1886552407578	18.96960405553	19.2179769046022	-8.47194609354066	0.431603692969761	-5.0285238820389	-15.4855683991971	-13.9242152791978	7.69090729706883	-1.78644964503364	0.75694363652842	-29.2732650330017	25.41687475227	-6.09054830773818	-7.29945049560923	-12.3865592220337	4.3793067974664	40.4427636163138	17.7444483296941	37.0313204091515	-18.9415707189658	-37.8470887269843	-26.3471209760882	-18.4443096777233	-36.3333962367837	-11.9620918575966	3.33697307792205	-4.32273522884563
-0.0475951903807615	7.37757727237811	-4.72398185515031	-27.2326019092744	-25.8871740374855	-9.3408759136433	-5.6155290032033	8.37538334152605	15.6137838717963	0.0148036578949264	30.0801277783859	5.94376524017385	-1.72916143023483	3.53934392785068	11.186942651748	-1.47732901344366	-3.48102516135503	17.4790480424938	18.0417748101412	18.5638888796541	-8.13446922180399	0.411282627542249	-4.88202091215853	-14.896554772378	-13.2982458866281	7.36570707287048	-1.35438892709745	0.798310706486063	-28.3655216948031	24.5468419270213	-5.90891703000919	-7.00405693160854	-11.8559898222553	4.25992048458901	38.8308584968234	17.1171264419236	35.5730897161573	-18.0589703361634	-36.3828633806232	-25.2075277382089	-17.7828832238243	-34.8639506128779	-11.5630332847703	3.19404175926157	-4.23135667927316
-0.0455911823647294	7.18539820617314	-4.61444376892432	-26.1163941609758	-24.8708941665456	-8.89715467117011	-5.30537854347242	8.0368400207564	14.9047987497786	0.0535946024776994	28.7937616228858	5.70262365399342	-1.57757874429186	3.32922703561015	10.6668148369046	-1.40972099894041	-3.27878532799865	16.7664635651214	17.1102780227341	17.906827545762	-7.79606774920655	0.390859580955052	-4.73484329187793	-14.3051818168286	-12.6699193596897	7.03929158559353	-0.921046279250531	0.839794624202684	-27.4533982302	23.6731722894675	-5.72677555397832	-6.70752071454645	-11.3233127030878	4.14017415393216	37.2127468618875	16.4873564355754	34.1092252738687	-17.1731921040397	-34.9125803588838	-24.0640182955418	-17.1192668656904	-33.3888155020617	-11.1624452157621	3.05058889316277	-4.13955597742104
-0.0435871743486974	6.9922427647346	-4.50474778917388	-24.9961368212091	-23.8509977078636	-8.45195507876648	-4.99446187539744	7.69704813156488	14.1941615835131	0.0926158904942757	27.5026062871683	5.46063894624259	-1.42594835073408	3.11836599209926	10.144628922317	-1.34199605674234	-3.0759236548066	16.051014608388	16.1752610773262	17.2468970318768	-7.45679542830398	0.370337803828721	-4.58701445436318	-13.7115434509509	-12.0393354848294	6.71171249499183	-0.486490404120316	0.881388831704207	-26.5370391095561	22.7960043978464	-5.54415283279765	-6.40988897320299	-10.7886125796179	4.02008684662555	35.5886851170163	15.8552383107983	32.6399590322866	-16.2843762710184	-33.436472846563	-22.9167739951023	-16.4535657291847	-31.9082245749254	-10.7603909323713	2.90663724600607	-4.04734770407622
-0.0415831663326653	6.79814166159316	-4.39491134610755	-23.8720076208105	-22.8276464262938	-8.005347860926	-4.68282836190929	7.35606167686252	13.48198521786	0.131861315867283	26.2068662950553	5.21784955082266	-1.2742943211949	2.90679431847344	9.62046786423181	-1.27416489985249	-2.87247222277147	15.3328144327106	15.2368719278098	16.5842019238528	-7.11670614539938	0.349720562027592	-4.43855793263099	-13.1157339464364	-11.406594399707	6.38302164888183	-0.0507901962194263	0.923086752633893	-25.6165894816436	21.9154773638089	-5.36107789254081	-6.11120900559986	-10.251974477744	3.89967765536049	33.958930615871	15.2208724340797	31.1655238031254	-15.3926635740141	-31.9547749501673	-21.7659767744231	-15.7858852748622	-30.4224123751657	-10.3569339577768	2.76220966234245	-3.95474650373253
-0.0395791583166333	6.60312575725997	-4.28495188977416	-22.74418489905	-21.8010026311095	-7.55740395920372	-4.3705274758775	7.01393484378791	12.7683827349198	0.171324637544116	24.9067469042023	4.97429402638846	-1.12264072807228	2.69454564483531	9.09441492543374	-1.20623825949805	-2.66846320996437	14.6119767412941	14.2952590746842	15.9188472479168	-6.77585391191918	0.329011136119019	-4.28949735577275	-12.5178479132885	-10.7717965772523	6.05327107498456	0.385985268978277	0.964881793318313	-24.6921951507303	21.0317308302852	-5.17757982757228	-5.81152827142369	-9.71348372049815	3.77896572133492	32.3237416195294	14.584359522225	29.6861532229354	-14.4981952162394	-30.4677216607495	-20.6118091327072	-15.1163312812811	-28.9316142824915	-9.95213804658051	2.6173290612574	-3.86176708227536
-0.0375751503006012	6.40722605420448	-4.17488688732164	-21.6128475753874	-20.7712291502922	-7.10819452091315	-4.05760879229407	6.67072199497424	12.0534674360085	0.210999580525623	23.6024540736246	4.73001105010778	-0.971011640752698	2.48165370484265	8.56655366192895	-1.13822688343975	-2.46392888653132	13.8886156622265	13.3505715416816	15.2509384540387	-6.43429285573613	0.308212820854382	-4.139856445163	-11.9179802847041	-10.135042809669	5.72251297272411	0.823766745980274	1.00676734374942	-23.7640025535559	20.1449049493443	-4.99368779588889	-5.51089438442736	-9.17322591438807	3.65797023117042	30.6833772556217	13.9458006263337	28.2020817162076	-13.6011128448879	-28.9755488166184	-19.4544541018228	-14.4450098282916	-27.436066475429	-9.54606717486491	2.47201843269433	-3.76842420460112
-0.0355711422845691	6.21047369194722	-4.06473382019074	-20.4781751209426	-19.7384893046186	-6.65779088778892	-3.74412198037028	6.32647765986612	11.3373528235448	0.250879836869922	22.2941944311807	4.48503941156705	-0.819431121754388	2.26815233028216	8.03696790961555	-1.07014153430914	-2.25890160957471	13.1628457304729	12.4029588523005	14.5805813992175	-6.09207721263527	0.287328924659395	-3.98965901060573	-11.3162263019068	-9.49643419229308	5.39079970501378	1.26248483025526	1.04873677866606	-22.8321587361703	19.2551403599523	-4.80943101444249	-5.20935510484704	-8.63128693568806	3.53671041383552	29.0380974773475	13.305297115676	26.7135444582378	-12.7015585288357	-27.478493065874	-18.2940952173108	-13.7720272802232	-25.9360058940285	-9.13878553016449	2.32630083384956	-3.67473269229253
-0.0335671342685371	6.01289994203447	-3.95451018131484	-19.3403475300468	-18.7029468817634	-6.20626458454074	-3.43011679559008	5.98125652600837	10.6201525830065	0.29095906666204	20.9821752409027	4.2394180065495	-0.667923222879875	2.05407544568987	7.5057417708828	-1.00199298789002	-2.05341381810622	12.4347818698406	11.4525710062852	13.9078823307459	-5.74926131756548	0.266362769077818	-3.83892894654601	-10.7126814990092	-8.85607210751601	5.05818378997991	1.70206996921611	1.09078345857645	-21.8968113307211	18.3625781656296	-4.6248387544907	-4.9069583317352	-8.08775291666232	3.4152055375752	27.3881630222854	12.6629506615137	25.2207773379486	-11.7996747361811	-25.9767918288686	-17.1309164892053	-13.0974902691334	-24.431670202347	-8.7303575014119	2.18019938544602	-3.58070742124434
-0.031563126252505	5.81453620306267	-3.84423347235098	-18.1995452916134	-17.6647661102928	-5.75368730749753	-3.11564307180381	5.63511343033178	9.90198056479319	0.331230899101643	19.6666043702499	3.99318583082263	-0.516511981443099	1.83945706290935	6.97295960119467	-0.933792031427776	-1.84749802792828	11.7045393748204	10.4995584559855	13.2329478693908	-5.40589959603083	0.245317688230695	-3.68769022821006	-10.1074416877561	-8.21405820864272	4.72471789271385	2.14245247328369	1.13290073079307	-20.9581085320891	17.4673599120876	-4.43994033689794	-4.60375209533404	-7.54271023177556	3.29347490684345	25.7338353712017	12.018863220974	23.7240169205455	-10.8956043117787	-24.4706832605275	-15.9651023728828	-12.4215056779013	-22.9232977509305	-8.32084766884379	2.0337372681096	-3.48636331926094
-0.0295591182364729	5.61541399561577	-3.7339212008734	-17.0559493604593	-16.6241116335938	-5.30013091312403	-2.80075071330021	5.28810335034244	9.18295076609232	0.37168893344159	18.3476902572213	3.74638197394748	-0.36522141638466	1.6243312756624	6.43870599565796	-0.865549461941813	-1.64118682654348	10.9722338923995	9.54407208263742	12.5558849924742	-5.06204655541363	0.224197028319106	-3.5359669077547	-9.50060294227238	-7.57049440366274	4.39045481693363	2.58356252688847	1.17508193051415	-20.0161990744742	16.5696275647374	-4.25476512747058	-4.29978454940548	-6.99624548393168	3.1715378591986	24.075376706627	11.3731370207144	22.2235004100806	-9.9894904546606	-22.9604062125301	-14.7968377397458	-11.7441806233087	-21.411127539101	-7.91032079388802	1.88693771863973	-3.39171536374418
-0.0275551102204409	5.41556495726486	-3.62359087759215	-15.9097411286011	-15.5811484837556	-4.8456674066121	-2.48548968686596	4.94028139538885	8.46317731269541	0.41232674010675	17.0256418774445	3.49904561303194	-0.214075524511373	1.40873225410105	5.90306577548467	-0.79727608450388	-1.43451286797695	10.2379814038127	8.58626317258846	11.8768010169828	-4.71775677624767	0.203004147064764	-3.38378311042296	-8.89226158372185	-6.9254828390088	4.05544749668	3.02533019957781	1.21732038182134	-19.0712322078632	15.6695234861859	-4.06934253226726	-3.99510396352376	-6.44844549053523	3.04941376221728	22.4130498713416	10.7258745407377	20.7194656119228	-9.08147669545263	-21.4462001954074	-13.6263078479478	-11.065622439146	-19.8953991771748	-7.49884180900117	1.73982402634842	-3.29677857924752
-0.0255511022044088	5.21502083747127	-3.51326001353116	-14.7611023963836	-14.5360420553555	-4.39036893036936	-2.16991001383282	4.59170279782951	7.74277444086399	0.453137861629442	15.7006687110713	3.2512160064934	-0.0630982766519167	1.19269423933782	5.36612397451346	-0.728982710544286	-1.2275088676796	9.50189820625875	7.62628339346729	11.1958035825304	-4.37308490358788	0.181742413153713	-3.23116303064387	-8.28251416501128	-6.27912588334963	3.71974898796878	3.46768545707044	1.25960939877049	-18.1233576744288	14.7671904136302	-3.88370199288439	-3.68975871538674	-5.89939726967414	2.9271220103959	20.7471183267996	10.0771784980289	19.2121508951187	-8.17170687365889	-19.9283053405427	-12.453698312937	-10.3859386591753	-18.3763528485257	-7.08647580744692	1.59241952932778	-3.20156803509855
-0.0235470941883767	5.01381349254577	-3.40294611730582	-13.6102153436642	-13.4889580792477	-3.93430775253588	-1.85406176213718	4.24242290427203	7.021856479121	0.494115813734066	14.3729807096855	3.00293248780583	0.0876863861502285	0.97625153800708	4.82796582564409	-0.660680156170587	-1.02020759737844	8.76410089447179	6.66428477019439	10.5130006343152	-4.02808563825253	0.160415205726654	-3.07813092819731	-7.67145745540963	-5.63152611122424	3.383412460375	3.91055817236685	1.30194228642658	-17.1727256848453	13.8627714362074	-3.69787298180061	-3.38379728310856	-5.34918802620917	2.80468202208017	19.0778461114099	9.4271518302183	17.7017951546209	-7.26032511498749	-18.4069623620606	-11.2791950780568	-9.70523700014622	-16.8542292716292	-6.67328803311184	1.44474761077351	-3.10609884300289
-0.0215430861723447	4.81197488052379	-3.29266669227309	-12.45726250087	-12.4400625962341	-3.47755625547909	-1.53799503832991	3.8924971666817	6.30053783004521	0.535254086378215	13.0427882630837	2.75423445925311	0.238254556400333	0.759438516745592	4.28867674723453	-0.59237924040546	-0.812641879871037	8.02470634237848	5.70041966107372	9.82850040604211	-3.68281372813069	0.139025913835076	-2.92471112429829	-7.05918842512099	-4.98278628677259	3.04649118867907	4.35387813685969	1.34431234192348	-16.2194868944984	12.9564099723019	-3.51188499763744	-3.07726823748431	-4.79790513783852	2.6821132363604	17.4054977987327	8.77589767919934	16.1886377735281	-6.34747580851429	-16.8824125186072	-10.102984385031	-9.02362534473724	-15.3292696619734	-6.25934387020915	1.29683169523993	-3.01038615463874
-0.0195390781563126	4.60953705611213	-3.18243923377805	-11.3024267200145	-11.3895219307378	-3.02018692426382	-1.22175997964524	3.54198113360194	5.57893295208754	0.576546144772034	11.7103021659974	2.50516138563259	0.388582363971907	0.542289596775583	3.74834232954166	-0.524090783530242	-0.604844583872786	7.28383168457882	4.73484073367312	9.14241140276165	-3.33732395951769	0.11757793588185	-2.77092799771211	-6.44580422987293	-4.33300934735122	2.70903854443222	4.79757507145348	1.38671285551747	-15.2637923796699	12.0482497467864	-3.32576756049129	-2.77022023426091	-4.2456361411904	2.55943510993883	15.7303384555834	8.12351937474796	14.6729185851385	-5.43330358390588	-15.3548975750963	-8.92525274441164	-8.34121172446264	-13.8017156938515	-5.84470883301996	1.14869524494487	-2.91444515925145
-0.0175350701402806	4.4065321655269	-3.07228122637855	-10.145891145658	-10.3375026643993	-2.56227233512235	-0.905406746022992	3.19093044126909	4.85715634135616	0.617985430419334	10.375733584705	2.25575278799289	0.538645979901334	0.324839248351117	3.20704832105311	-0.4558256053601	-0.39684861886103	6.54159429787335	3.76770094075741	8.4548423836743	-2.99167114832621	0.0960746790898001	-2.61680598085411	-5.83140219545208	-3.68229838717999	2.37110798754055	5.24157863774653	1.42913711165325	-14.3057936135889	11.1384347682234	-3.13955020721277	-2.46270200634274	-3.69246871779131	2.43666711407152	14.0526336000648	7.47012041807901	13.1548778349787	-4.51795328854607	-13.8246597643278	-7.74618690598314	-7.65810430257965	-12.2718094621576	-5.42944855557525	1.00036175601541	-2.81829108121697
-0.0155310621242485	4.20299244137182	-2.96221014104824	-8.98783918589037	-9.28417160968832	-2.10388514390579	-0.588985512134011	2.8394008047583	4.13532251340167	0.659565362189788	9.03929402365468	2.00604823733748	0.688421620126554	0.107121985328753	2.66488061489994	-0.387594523494337	-0.18868692979492	5.79811178265982	2.7991534961097	7.76590234490716	-2.64591013142488	0.0745195589516139	-2.46236955589871	-5.21607980224282	-3.03075664094532	2.0327530577901	5.6858184491009	1.47157839001437	-13.3456424424648	10.2271093059854	-2.95326248673564	-2.15476235611537	-3.13849068017412	2.31382873146062	12.3726491595	6.81580446536556	11.6347561427769	-3.60156996458787	-12.291941748541	-6.56597382917632	-6.97441135698311	-10.7397934440273	-5.01362878129142	0.851854754795813	-2.72193917762092
-0.0135270541082164	3.99895019752284	-2.85224343242306	-7.8284544831701	-8.22969578340023	-1.64509807452306	-0.272546459421034	2.48744800913864	3.41354598502711	0.70127933733518	7.70119529197125	1.75608734835002	0.837885549266158	-0.110827640376773	2.12192523511396	-0.319408351678576	0.0196075079658499	5.05350194439515	1.82935185030918	7.07570050224383	-2.30009575790533	0.0529159986953069	-2.30764325084487	-4.59993466970064	-2.37848746738166	1.69402736640596	6.13022408186781	1.5140299666016	-12.383491061448	9.31441786742529	-2.76693395532496	-1.84645014760456	-2.58378995782463	2.19093945312473	10.6906514283554	6.16067531130798	10.1127944643393	-2.68429882607698	-10.7569865809528	-5.38480065336699	-6.29024126300372	-9.20591046048395	-4.59731535267412	0.703197794062219	-2.62540473586552
-0.0115230460921844	3.79443782396914	-2.74239853601038	-6.66792088521082	-7.17424238020556	-1.18598390740786	0.0438602318479494	2.13512790055381	2.69194125606381	0.743120732592676	6.36164946991997	1.50590977308553	0.987014084398478	-0.328975044256075	1.57826832301859	-0.2512778980271	0.228001693981601	4.3078827749237	0.858449666502605	6.38434627381086	-1.95428288034611	0.0312674287217066	-2.15265163561585	-3.98306454085982	-1.72559433286845	1.35498458755561	6.57472508650427	1.55648511476479	-11.4194919904981	8.40050517491531	-2.58059417194024	-1.53781429873163	-2.02845458320571	2.06801877533776	9.00690702602499	5.50483687262835	8.58923405337372	-1.76628523591361	-9.2200376671489	-4.20285466822125	-5.60570247627164	-7.67040363795794	-4.18057420084802	0.554414449308818	-2.52870307119895
-0.00951903807615231	3.5894877816231	-2.63269286546042	-5.50642241581119	-6.11797874610318	-0.726615467923377	0.360184390585405	1.78249637736169	1.97062279118449	0.785082905179322	5.02086887532976	1.25555519467396	1.13578359877541	-0.547285614740111	1.03399612349244	-0.183213963357069	0.436462607866768	3.56137243382428	-0.113399203911076	5.69194926274238	-1.60852634614822	0.00957728606680334	-1.9974193181558	-3.36556726678809	-1.07218079497124	1.01567844989568	7.01925099876735	1.59893710630608	-10.4537980502391	7.48551614289018	-2.39427269346811	-1.22890377353458	-1.47257267773805	1.9450861965149	7.32168285460072	4.8483931715525	7.06431642329782	-0.847674682901342	-7.68133872648857	-3.02032328399423	-4.92090351553344	-6.13351636979971	-3.76347133521718	0.405528315034024	-2.43184952430054
-0.00751503006012025	3.38413259721419	-2.52314380975051	-4.34414324567268	-5.06107235191385	-0.267065614801322	0.676375862799831	1.42960938128028	1.24970500174749	0.827159193898423	3.67906602998544	1.00506332099891	1.28417052556422	-0.765724718663705	0.489194971291805	-0.115227339435711	0.644957214594917	2.81408922971976	-1.08604074563976	4.99861923979508	-1.26288098879587	-0.0121509861390079	-1.84197094045485	-2.74754079104769	-0.418350486010727	0.676162728003688	7.46373135084637	1.64137921251794	-9.48656233773437	6.56959585487091	-2.20799907011653	-0.919767574395545	-0.916232437796349	1.82216121410791	5.63524605661934	4.19144831930756	5.53828330896045	0.0713872413376383	-6.14113375345239	-1.83739400178531	-4.2359529454535	-4.59549227772119	-3.34607283302284	0.256563000933419	-2.33485945883805
-0.00551102204408818	3.17840485803366	-2.41376873049999	-3.1812676631738	-4.00369076670221	0.192592771409816	0.99238451956106	1.07652288842163	0.529302227560186	0.869342920171333	2.33645362593288	0.754473878429213	1.43215136159243	-0.984257706806764	-0.0560487226857995	-0.0473288072927949	0.853452469639056	2.06615160152464	-2.05932080384469	4.30446612597558	-0.917401619136035	-0.0339139392334403	-1.68633117468304	-2.12908313414077	0.235792903411764	0.336491233927977	7.9080956825541	1.68380470524292	-8.51793820222379	5.65288954045155	-2.02180284063806	-0.610454734233908	-0.359522120677615	1.69926332151599	3.9478639727028	3.53410649959158	4.01137662833779	0.990754865323	-4.59966697890992	-0.654254383802615	-3.55095935937812	-3.05657517322479	-2.92844482889491	0.107542128216995	-2.23774825902805
-0.00350701402805612	2.97233720680668	-2.30458495916695	-2.01798004513182	-2.946001631202	0.652286799933761	1.30816026496556	0.723292900499905	-0.190471281164968	0.911627389131402	0.993244491855705	0.503826605482119	1.57970267103058	-1.20284991937955	-0.601648485116392	0.0204708644669161	1.06191532425179	1.31767809973291	-3.03308510854608	3.60959997508074	-0.572143016726319	-0.0557081195630728	-1.53052471922783	-1.51029237795171	0.89014564081412	-0.00328219135567681	8.35227355249619	1.72620685797071	-7.54807922080833	4.73554255227034	-1.8357135276962	-0.301014308758603	0.197469969418165	1.57641200500591	2.25980409922067	2.87647195200577	2.48383844419243	1.91028246091603	-3.05718283137778	0.528907976356891	-2.86603136217424	-1.51700901893925	-2.51065350439741	-0.0415106741823579	-2.14053132719005
-0.00150300601202405	2.76596233648984	-2.19560979432891	-0.854464827611225	-1.8881726312878	1.11194358131195	1.62365304404582	0.369975435818708	-0.909501382087398	0.954005890658877	-0.350348440731434	0.253161246536183	1.72680108911539	-1.42146669151418	-1.14751779395494	0.0881609214288931	1.27031273071442	0.568787367600298	-4.0071792990815	2.91413095628467	-0.227159921123771	-0.0775300690396474	-1.3745762947814	-0.891266650180166	1.54460396837941	-0.3431036864843	8.79619454920025	1.76857894687301	-6.57713917410359	3.81770034292493	-1.64976063316631	0.0085046313977637	0.754655495429082	1.4536267405918	0.571334045896603	2.21864895558939	0.955910925744788	2.82982426627076	-1.51392589826527	1.7119054834802	-2.18127755296245	0.0229621100165937	-2.09276507757063	-0.190571773338222	-2.04322408131003
0.000501002004007989	2.55931298505321	-2.08686049895728	0.309093523364282	-0.830371471344309	1.57149023898009	1.93881285071073	0.0166265205008927	-1.62767405871397	0.996471700465523	-1.69411217114038	0.00251754551311828	1.8734233258045	-1.6400733587965	-1.69357009220604	0.155730625025302	1.47861164751142	-0.180401877617523	-4.98144894853324	2.21816933662938	0.117492976807644	-0.0993763256808271	-1.21851064039684	-0.272104108736748	2.1990641193371	-0.682919378229319	9.23978830230391	1.81091425189133	-5.60527202183723	2.89950844196222	-1.46397363345219	0.318053008355185	1.31194610141642	1.33092699097706	-1.11727850661324	1.5607418121992	-0.572163689757972	3.74923450900577	0.0298591129264774	2.89455057047059	-1.49680650790913	1.56309406473842	-1.67484579243612	-0.339617536078662	-1.94584195257902
0.00250501002004005	2.35242193030578	-1.97835429766383	1.47251054102201	0.22723415230856	2.03085392080435	2.25358973568921	-0.336697820474365	-2.34487543858586	1.03901808115749	-3.03783366332236	-0.248064760415515	2.01954616947792	-1.85863526272341	-2.23971880161381	0.223169254275376	1.68677904464787	-0.929770863492027	-5.95573958820538	1.52182546359304	0.461761043539841	-0.121243424163385	-1.06235250955988	0.347097073768014	2.85342233445623	-1.02267539002749	9.68298449369633	1.85320605779046	-4.63263187844964	1.98111243274696	-1.27838197484615	0.627581744873862	1.86925342662747	1.20833220246523	-2.80576584911062	0.902854830003904	-2.10014313539538	4.66836742928585	1.57392741344903	4.07665572810802	-0.812726763018472	3.10314266120681	-1.25696190850163	-0.488624332731132	-1.84840038294726
0.00450901803607212	2.14532198468058	-1.87010837400935	2.63560178710338	1.2844765779625	2.48996181064549	2.56793381438357	-0.689941572131909	-3.06099181126651	1.08163828331374	-4.38129987959701	-0.49854594712161	2.16514649059585	-2.07711775623783	-2.78587733641078	0.29046610747295	1.89478190881781	-1.67920078123959	-6.92989673213814	0.825209747537162	0.805589711532752	-0.143127896385717	-0.906126666269961	0.966238725640392	3.50757487848562	-1.36231785053978	10.1257128686535	1.8954476552276	-3.65937298862621	1.06265792940495	-1.09301506882685	0.937041772039805	2.4264891194589	1.08586180186455	-4.49386028632956	0.245092306972403	-3.62778515300164	5.58707730291299	3.1180341720858	5.25803353476898	-0.12914679688421	4.6428637190385	-0.839179690250476	-0.637568540889133	-1.75091482269082
0.00651302605210419	1.93804599000738	-1.76213986777499	3.79818288106795	2.34118820512052	2.94874113987638	2.88179527482552	-1.04304873838893	-3.77590964643531	1.12432554655198	-5.72429781445598	-0.748886309844899	2.31020124531933	-2.29548620918607	-3.3319591170451	0.357610503883325	2.10258724870295	-2.42857280457966	-7.90376590158805	0.128432644250015	1.14892448791131	-0.165026271989953	-0.749857881111956	1.58522269165492	4.16141805660042	-1.7017929021792	10.567903246967	1.93763234182453	-2.68564970282644	0.144290553710307	-0.907902287438003	1.24638403713379	2.98356485149783	0.963535193442391	-6.18129417933308	-0.412441485712576	-5.1548475315781	6.5052184644422	4.66193455401826	6.43849668612786	0.553824986474804	6.18201310015985	-0.4215653966714	-0.786426549119823	-1.65340072794396
0.00851703406813625	1.73062681234129	-1.65446587225223	4.96006952935341	3.39720152106246	3.40711919891507	3.19512438550783	-1.39596335090598	-4.48951561182267	1.16707310060092	-7.0666145282981	-0.999046169436532	2.45468747914946	-2.51370601381858	-3.87787758387975	0.424591785471204	2.31016210015656	-3.17776810852452	-8.8771926495206	-0.568395362624865	1.49171096305232	-0.186935078946224	-0.593570927306157	2.20395084858718	4.8148482307989	-2.04104670966968	11.0094855340768	1.97975342323361	-1.71161645276649	-0.773844087983804	-0.723072958636046	1.5555595113294	3.54039233149138	0.841371755845363	-7.86779998797195	-1.06964232013205	-6.68108814568711	7.42264533027254	6.20538375964239	7.61785802488616	1.23608027486912	7.72034674757053	-0.0041852706857863	-0.935174760733783	-1.55587355826264
0.0105210420841683	1.52309733671056	-1.54710343158886	6.12107755450813	4.45234912733592	3.86502334874853	3.50787150328435	-1.74862947796289	-5.20169659120427	1.20987416638792	-8.40803718123612	-1.24898587868346	2.59858233054174	-2.73174259026591	-4.4235462109321	0.491399318569588	2.51747353149292	-3.92666788828408	-9.85002258517117	-1.2651637790701	1.83389481922414	-0.208850844080989	-0.437290576807978	2.82232512080569	5.46776183637376	-2.38002546858012	11.4503897321654	2.0218042141851	-0.737427726945205	-1.691600427833	-0.538556361628369	1.86451919747496	4.09688331931628	0.719390839016401	-9.55311031330006	-1.72640602815498	-8.20626499386129	8.33921242174431	7.74813706338831	8.79593057041784	1.91751086508447	9.25762072402635	0.412894471347386	-1.0837895975175	-1.45834877413827
0.0125250501002004	1.31549046192033	-1.44006953804787	7.28102292445115	5.50646376636527	4.32238103237868	3.8199870811955	-2.1009912333222	-5.91233970231442	1.25272195708642	-9.74835306683192	-1.49866582855821	2.74186303449566	-2.94956139199915	-4.96887851954207	0.558022495579741	2.72448864867115	-4.67515337809294	-10.8221013985221	-1.96176211825043	2.17542183916114	-0.230770093636439	-0.281041596376587	3.4402474957736	6.1200553982406	-2.71867541385531	11.89054595125	2.06377803958418	0.236761953938587	-2.60883295960203	-0.354381722289335	2.17321413787858	4.65294963997329	0.597611761177077	-11.2369579399213	-2.38262851795626	-9.73013623696015	9.25477438822691	9.28994985254296	9.97252754842715	2.59800868009585	10.793591250747	0.829607650132814	-1.23224750345338	-1.36084183459849
0.0145290581162325	1.10783909534397	-1.33338112938447	8.43972178153013	6.55937834784004	4.77911978635549	4.13142167630612	-2.45299278505532	-6.62133231470039	1.29560967923778	-11.0873496458348	-1.74804645450914	2.88450692613793	-3.16712791130277	-5.51378809208374	0.624450736674267	2.93117460056915	-5.42310587005303	-11.7932748848109	-2.65807991802523	2.5162379146381	-0.252689353817473	-0.12484874364042	4.05762003957532	6.77162554737191	-3.05694282837479	12.3298844202462	2.10566823554592	1.21079806149115	-3.52539626170912	-0.170578208507891	2.48159542201242	5.20850319748845	0.476053805760203	-12.9190758784392	-3.03820579043832	-11.2524602365421	10.1691860301384	10.8305776660106	11.1474624205566	3.27746578620089	12.3280147460894	1.2458881340023	-1.38052494848335	-1.26336819473646
0.0165330661322645	0.900176147714378	-1.22705508613295	9.59699047173785	7.61092597529285	5.23516725218877	4.44212595751852	-2.80457836436873	-7.32856206759541	1.33853053378308	-12.4248145798982	-1.99708824270393	3.02649144427472	-3.38440768472881	-6.05818858562419	0.69067349148465	3.13749858418606	-6.17040673298555	-12.7633889690445	-3.35400675848272	2.85628905503535	-0.274605151335561	0.0312632367844631	4.67434491242441	7.42236903712868	-3.39477405149003	12.7683354980411	2.14746815045188	2.18452608416614	-4.44114502030143	0.0128250743902286	2.78961419426665	5.76345598886706	0.354736218357958	-14.599197407757	-3.69303395577092	-12.7729955932178	11.0823023220612	12.3697762331232	12.3205489139391	3.95577441018738	13.8606478642215	1.66166984941912	-1.52859843220398	-1.16594330324635
0.0185370741482966	0.69253452789666	-1.12110822898996	10.7526455737204	8.66093997245356	5.6904511878347	4.75205071337925	-3.15569227444565	-8.03391688765799	1.38147771715711	-13.7605357652959	-2.24575173627945	3.16779413495013	-3.60136629852307	-6.60199374560712	0.756680240779467	3.3434278498727	-6.91693743127356	-13.7322897304951	-4.04943227946177	3.19552139585104	-0.296514013974365	0.187269617225754	5.29032438415294	8.07218275959183	-3.73211548750562	13.2058296845134	2.18917114605028	3.15779155185671	-5.35593405227458	0.195799088238945	3.09722166165371	6.31772011797941	0.233678203694896	-16.2770561173752	-4.34700924977855	-14.2915011849043	11.9939784357152	13.9073015123323	13.4916010507502	4.63282695640126	15.3912475337055	2.07688679148243	-1.67644448758657	-1.06858259999929
0.0205410821643287	0.48494713768878	-1.01555731615729	11.906503927854	9.70925390969055	6.14489947904546	5.06114685982998	-3.50627889922561	-8.73728500673928	1.42444442237917	-15.0943013665677	-2.49399754158532	3.30839265493931	-3.81796939410734	-7.1451174194495	0.822460498127064	3.54892970653405	-7.66257954367667	-14.6998234271522	-4.74424619803638	3.53388120723825	-0.31841247111496	0.343145690870726	5.905460849679	8.72096376189377	-4.0689136142537	13.6422976315386	2.23077059846915	4.13044006038182	-6.26961832829522	0.378314866634493	3.40436910155294	6.87120780944642	0.112898922616477	-17.9523859496574	-5.00002805035901	-15.80773620511	12.9040697629772	15.4429097299234	14.6604331776697	5.30851602389866	16.919570996134	2.49147303448445	-1.82403968472514	-0.971301513603733
0.0225450901803607	0.277446866625304	-0.910419040715813	13.0583826652156	10.75570163034	6.59844015080288	5.36936544794907	-3.85628271218398	-9.43855497953848	1.46742384011596	-16.4258998501234	-2.74178633439639	3.4482647752976	-4.03418267341859	-7.68747357018487	0.888003811592417	3.75397152685031	-8.40721478214566	-15.6658365201782	-5.43833832605931	3.87131490247071	-0.340297054310775	0.498866775650995	6.51965684442138	9.36860926243799	-4.40511499156892	14.0776701539839	2.27225989932273	5.10231729608772	-7.18205299578951	0.560343519457277	3.71100786935889	7.42383142248182	-0.00758251092549955	-19.6249212420408	-5.65198689389876	-17.3214602011356	13.8124319388257	16.9763574186641	15.8268599953101	5.98273442346422	18.4453758446267	2.90536274237755	-1.97136063450054	-0.874115458928513
0.0245490981963928	0.070066586768722	-0.805710027993142	14.2080992365976	11.8001172770599	7.05100137868367	5.67665767170547	-4.20564828511462	-10.1376157012521	1.51040915976308	-17.7551200178638	-2.98907886616565	3.58738838479156	-4.24997190440974	-8.22897629006615	0.953299765433993	3.95852075250431	-9.15072501064023	-16.6301756983758	-6.13159858763097	4.20776904638352	-0.362164297822138	0.65440821811173	7.13281505973923	10.0150166672151	-4.74066626978832	14.5118782406572	2.31363245671525	6.07326906031872	-8.09309340190978	0.741856237455883	4.01708940619802	7.97550346472183	-0.127747032937193	-21.2943967691931	-6.30278249160142	-18.8324331122475	14.7189208643107	18.5074014563942	16.9906965875941	6.65537519467604	19.9684200623604	3.31849017930974	-2.11838399231601	-0.777039834709858
0.0265531062124248	-0.137160852486805	-0.701446832974845	15.3554714412923	12.8423353180355	7.50251150015631	5.98297487563198	-4.55432029688151	-10.8343564251142	1.55339357052034	-19.081751040676	-3.23583597016218	3.72574149341075	-4.46530292637027	-8.76953981409084	1.01833798170738	4.1625448993062	-9.8929922638691	-17.5926879025285	-6.8239170365591	4.54319036383578	-0.384010739157032	0.809745397349246	7.74483835830006	10.6600835859633	-5.07551419826981	14.9448530652499	2.35488169633179	7.04314129399374	-9.00259511645457	0.922824296775148	4.32256524657078	8.5261366060239	-0.247575632285409	-22.9605477850307	-6.95231174582231	-20.3404153077454	15.6233927294182	20.0357991045901	18.1517584510518	7.32633162287737	21.4884620609603	3.73078972010416	-2.26508646177686	-0.680090021093109
0.0285571142284569	-0.34420262958061	-0.597645937687674	16.5003174560224	13.8821905732274	7.95289902593071	6.288268562517	-4.90224354211119	-11.5286667798969	1.59637026247328	-20.405582491945	-3.48201856769603	3.86330223578324	-4.68014165535555	-9.30907853359143	1.08310812197767	4.36601156244569	-10.6338987660953	-18.5532203498373	-7.51518387383708	4.8775257481078	-0.405832919611853	0.964853728852248	8.35562978942614	11.3037078483417	-5.40960563382051	15.376525997251	2.39600106246698	8.0117801020523	-9.9104139547514	1.10321906345626	4.62738702600609	9.07564369220622	-0.367049353771218	-24.6231100648256	-7.60047176638136	-21.8451676250201	16.5257040359398	21.5613080468115	19.3098615240691	7.99549725616394	23.0052607189184	4.14219586073235	-2.41144479836386	-0.583281377196201
0.030561122244489	-0.55102595601596	-0.4943237486263	17.6424558636665	14.919518240527	8.40209265119917	6.59249040102489	-5.24936293994443	-12.2204367873944	1.63933242767777	-21.726404380938	-3.72758767429036	4.00004887460352	-4.89445408955399	-9.8475070097264	1.147599888948	4.5688884216261	-11.3733269498203	-19.5116205581928	-8.20528946503518	5.21072226925495	-0.427627384861894	1.11970866836794	8.9650926044408	11.9457875201058	-5.74288754919976	15.8068286127691	2.43698401909717	8.97903177797821	-10.8164060005147	1.28301199797416	4.93150648866002	9.62393775876874	-0.486149301063725	-26.2818199470464	-8.24715988680449	-23.3464514075467	17.4257116203034	23.0836864271731	20.464822216047	8.66276592229347	24.5185754198815	4.55264322880317	-2.55743581314087	-0.486629238691793
0.032565130260521	-0.757598081484824	-0.391496594211128	18.7817056819844	15.9541539217997	8.85002126688353	6.89559223334117	-5.59562354266654	-12.9095568797245	1.68227326120429	-23.0440071862036	-3.97250440580688	4.13595980404484	-5.10820631460453	-10.3847399869587	1.21180302813146	4.77114324624514	-12.1111594745271	-20.4677363705304	-8.89412435775087	5.54272718246139	-0.449390685439949	1.27428571578989	9.57313027190912	12.5862209191383	-6.07530704151946	16.2356927054371	2.47782405092154	9.9447428282207	-11.7204276286881	1.4621746596817	5.23487549496709	10.170932044611	-0.604856639677343	-27.9364143752574	-8.89227368051213	-24.8440285427063	18.3232726763001	24.602692888617	21.6164574365012	9.32803174557659	26.0281660908715	4.9620665940174	-2.70303637638163	-0.390148915386284
0.0345691382765531	-0.963886299057905	-0.289180722168419	19.9178863922217	16.9859336489724	9.29661397083567	7.19752608273379	-5.94097054441236	-13.5959179166883	1.72518596224422	-24.3581818888257	-4.21672998458381	4.27101355311255	-5.32136450895756	-10.9206924065004	1.27570732947969	4.97274390054135	-12.8472792452994	-21.4214159790411	-9.5815792989504	5.87348793637212	-0.471119377329896	1.42856041898063	10.1796464929159	13.2249066315377	-6.40681134072529	16.6630502971562	2.51851466436594	10.9087599966342	-12.6223355281409	1.64067871130662	5.5374460291799	10.7165400056536	-0.723152599921103	-29.5866309398283	-9.53571097705446	-26.3376614996676	19.2182447778211	26.1180866112009	22.7645846240693	9.9911891636963	27.5337932404453	5.37040087856333	-2.84822342125255	-0.293855688783302
0.0365731462925852	-1.16985795035292	-0.187392297072019	21.0508179676637	18.0146939099177	9.74180007904739	7.49824416115175	-6.28534928976242	-14.2794112029725	1.76806373516346	-25.668720005655	-4.46022574557689	4.40518878901919	-5.53389494920174	-11.4552794197284	1.33930262901749	5.17365834871581	-13.5815694315238	-22.3725079494052	-10.2675452523507	6.20295218131932	-0.49281002247017	1.58250837764398	10.7845452162474	13.8617435276144	-6.73734781795982	17.0888336489049	2.55904938869548	11.8709302888744	-13.5219867244138	1.81849592341127	5.83917020693969	11.2606753284381	-0.841018479863494	-31.2322079196351	-10.1773698781818	-27.8271133670403	20.1104859015164	27.6296273503026	23.9090217754514	10.6521329445429	29.0352179967789	5.77758116760877	-2.99297394747362	-0.197764809709333
0.0385771543086172	-1.37548043063762	-0.0861473977452287	22.1803209021407	19.0402716743857	10.1855091366986	7.7976988766838	-6.62870528235781	-14.9599285053104	1.81089979061812	-26.9754136224225	-4.70295314242269	4.53846432051291	-5.74576401534724	-11.9884164015582	1.40257881049314	5.37385466010043	-14.3139134854441	-23.3208612449251	-10.9519134156866	6.53106777762642	-0.514459189328704	1.73610524712278	11.3877306535725	14.4966307778306	-7.06686399395668	17.5129752714545	2.59942177699657	12.8311009967267	-14.4192386023969	1.99559817876838	6.14000028283451	11.8032519437141	-0.958435648225837	-32.8728843235523	-10.817148773943	-29.3121478905422	20.9998544493984	29.1370754746342	25.0495874742316	11.3107582029124	30.5322021456032	6.1835427196624	-3.13726502489561	-0.101891495852346
0.0405811623246493	-1.58072119403224	0.0145379852036794	23.3062162383865	20.0625044197772	10.6276709293238	8.09584284111039	-6.97098419347148	-15.6373620695469	1.85368734653965	-28.2780554268225	-4.94487375352057	4.67081910118111	-5.95693819610902	-12.5200189637757	1.46552580698818	5.5733010142081	-15.0441951607173	-24.2663252506414	-11.6345752380548	6.85778280373188	-0.536063453428144	1.88932674223081	11.9891072945102	15.1294678686934	-7.39530754743474	17.9354079360413	2.63962540722741	13.7891197224366	-15.3139489288672	2.17195747683633	6.43988865788596	12.3441840399305	-1.07538554733159	-34.5083999319324	-11.4549463587468	-30.7925295105166	21.8862092713388	30.6401920042539	26.186100919622	11.9669604172013	32.0245081681015	6.58822097693214	-3.28107379719513	-0.00625092941539522
0.0425851703406814	-1.78554775856591	0.114647951901894	24.4283255963319	21.0812301568637	11.0682154938042	8.39262887732517	-7.31213187056094	-16.3116046376503	1.89641962930031	-29.5764387414116	-5.18594928809296	4.80223223273845	-6.16738409418386	-13.0500029683203	1.52813360254284	5.77196570588854	-15.7722985309769	-25.2087497973692	-12.3154224370761	7.18304556445599	-0.557619397886612	2.04214864105366	12.5885799217605	15.7601546186174	-7.72262632340215	18.3560646850516	2.67965388326837	14.7448344029851	-16.2059758750886	2.34754593810693	6.73878788704211	12.8833860767322	-1.19184969600591	-36.1384953378999	-12.0906616472984	-32.2680233993282	22.7694096875942	32.1387386484659	27.3183819551354	12.6206354460803	33.5118992786722	6.99155157573316	-3.42437748542383	0.0891417453292157
0.0445891783567134	-1.98992771133873	0.214166695695201	25.5464712013206	22.0962874554205	11.5070731294191	8.6880100267719	-7.65209434576496	-16.9825494646194	1.93908987470455	-30.8703575565421	-5.42614159220821	4.93268296827457	-6.37706843146531	-13.5782845405427	1.59039223376275	5.96981715035676	-16.4981080082438	-26.147985185674	-12.9943470161648	7.50680459905004	-0.579123613930493	2.19454678878062	13.1860536260507	16.3885911936779	-8.04876834153193	18.7748788425814	2.71950083591032	15.6980933342919	-17.095178039235	2.52233580847189	7.03665068663927	13.4207727983494	-1.30780969244419	-37.7629119885416	-12.7241939905425	-33.7383954986883	23.6493155111606	33.6324778435331	28.4462510970809	13.2716795450183	34.994139462595	7.39347035678403	-3.56715339165382	0.184271424389439
0.0465931863727455	-2.19382871361232	0.313078505581391	26.6604759122126	23.107515469773	11.9441744087515	8.98193955682241	-7.99081784439723	-17.6500903353056	1.98169132911092	-32.159606563059	-5.66541265479115	5.06215071550788	-6.58595805429271	-14.104780082413	1.65229179141634	6.16682388829604	-17.221508361389	-27.0838822097964	-13.6712412816466	7.82900868932634	-0.600572701472484	2.34649710143096	13.7814338211455	17.0146781233705	-8.37368180440068	19.1917840250379	2.75915992392369	16.6487451953763	-17.981414468819	2.69629946361419	7.3334299418142	13.9562592469788	-1.42324721713027	-39.381392225992	-13.3554430915505	-35.2034125568484	24.5257870701276	35.1211727903628	29.5695295630405	13.9199893828378	36.4709935135488	7.79391337552775	-3.70937890252679	0.27912304646203
0.0485971943887776	-2.39721850586002	0.411367768693399	27.770163249358	24.1147539642248	12.3794501886456	9.27437096811411	-8.32824879338405	-18.3141215811422	2.02421725044212	-33.4439811849977	-5.90372461361177	5.19061503995871	-6.79401993863503	-14.629406285645	1.71382242204474	6.36295459087394	-17.942384734489	-28.0162921814605	-14.3459978598674	8.14960686770747	-0.621963269599521	2.49797556965787	14.3746262587399	17.6383163162841	-8.69731510578337	19.6067141516367	2.79862483504673	17.5966390724821	-18.8645446830214	2.86940941326882	7.62907871394722	14.4897607761385	-1.53814403566142	-40.9936793282917	-13.9843090212835	-36.6628421656303	25.3986852299118	36.6045874920116	30.6880393001688	14.5654620581396	37.9422270710541	8.19281691239375	-3.8510314928466	0.373681595288262
0.0506012024048096	-2.6000649128979	0.509018972701636	28.8753574225146	25.1178433384391	12.8128316210443	9.56525800189067	-8.66433382968025	-18.9745380968056	2.06666090930379	-34.7232776120758	-6.14103976120253	5.31805566818137	-7.0012211952716	-15.1520801448237	1.77497432954356	6.55817806478938	-18.6606226651367	-28.9450669536859	-15.0185097142609	8.46854842520399	-0.643291937144616	2.64895826248716	14.9655370432897	18.259407075652	-9.0196168388952	20.0196034548544	2.83788928701426	18.5416244831202	-19.7444286949188	3.04163830557376	7.92355024796249	15.0211930638263	-1.65248200161998	-42.599517550258	-14.6106922343856	-38.1164527973774	26.2678714154528	38.0824867911123	31.8016030133996	15.2079951157087	39.4076066577548	8.59011748307531	-3.99208872911603	0.467932102034505
0.0526052104208417	-2.80233584888517	0.606016708262937	29.975883358606	26.1166246526239	13.2442501637948	9.85455464722758	-8.99901980864783	-19.6312353567734	2.10901558999456	-35.9972928321975	-6.37732055085329	5.44445249086264	-7.20752907492617	-15.6727189704547	1.83573777673243	6.75246325725755	-19.3761081026841	-29.8700589444417	-15.688670162361	8.78578291940459	-0.664555333187211	2.79942133106837	15.5540726468448	18.8778521149317	-9.34053580460555	20.4303864908637	2.87694702856142	19.4835514000389	-20.6209270337035	3.21295893131209	8.21679797974011	15.5504721258459	-1.766243059389	-44.1986521639984	-15.2344935848416	-39.5640138417701	27.1332076332379	39.5546364070779	32.9100441935278	15.8474865628339	40.8668997165744	8.98575184871394	-4.13252827311068	0.561859647641725
0.0546092184368738	-3.00399932239614	0.702345671385604	31.0715667293974	27.1109396527404	13.6736375914387	10.1422151482765	-9.33225381237868	-20.2841094317649	2.15127459157823	-37.2658246636725	-6.61252960246641	5.56978556598864	-7.4129109734228	-16.191240401949	1.89610308692747	6.94577926102902	-20.0887274264699	-30.7911211602558	-16.3563728927331	9.1012601823917	-0.685750097597046	2.9493410123917	16.1401399237182	19.4935535732533	-9.66002101958665	20.8389981498986	2.9157918404524	20.4222702751665	-21.4939007667406	3.38334422819146	8.50877554335419	16.0775143288379	-1.87940924696482	-45.790829499464	-15.8556143415871	-41.0052956424543	27.9945564933805	41.0208029732864	34.013187145186	16.4838348855329	42.3198746477026	9.37965702608983	-4.27232788535978	0.65544936518431
0.0566132264529058	-3.20502344142692	0.797990665819305	32.1622339790178	28.1006307954825	14.1009260058723	10.4281940114506	-9.66398315799863	-20.9330570051129	2.19343122895909	-38.5286717874374	-6.8466297084274	5.6940351219371	-7.61733443677017	-16.7075624205666	1.9560606455139	7.13809531931248	-20.798367463919	-31.7081072197538	-17.0215119818774	9.41493032859489	-0.706872881553162	3.09869363298944	16.7236461252044	20.1064140308223	-9.97802172452747	21.2453736665344	2.95441753645316	21.3576320634137	-22.3632115215798	3.55276728505518	8.79943677839175	16.6022364034382	-1.99196269880383	-47.3757969847363	-16.473956204057	-42.4400695335268	28.8517812314423	42.4807540740136	35.1108570146406	17.1169390647603	43.766300845525	9.77177029779986	-4.41146542870455	0.748686442191598
0.0586172344689379	-3.40537641841758	0.892936605420112	33.2477123514025	29.0855412732112	14.5260478470555	10.7124460125816	-9.99415540592795	-21.5779753889865	2.23547883389817	-39.7856337790977	-7.07958383949112	5.81718156053231	-7.82076716625223	-17.2216033623172	2.01560090150299	7.32938083077215	-21.5049155086239	-32.6208713770795	-17.6839819110793	9.72674376264742	-0.727920348059796	3.24745561266218	17.3044989141304	20.716336524222	-10.2944873921737	21.6494486300001	2.99281796435389	22.2894882464924	-23.2287215078873	3.7212013460777	9.08873573716279	17.124555457244	-2.10388564853865	-48.9533031860929	-17.0894213176873	-43.8681078759654	29.7047457303256	43.9342582812703	36.2028798175135	17.7466985924713	45.2059487352579	10.1620292223177	-4.54991887174173	0.84155612300981
0.0606212424849699	-3.60502657521224	0.98716851649379	34.3278299175383	30.065515038727	14.9489359035476	10.9949262039746	-10.3227183680953	-22.2187625406138	2.27741075607919	-41.0365111408131	-7.31135515056224	5.93920546011564	-8.02317702344724	-17.7332819307519	2.0747143690394	7.5196053543852	-22.2082593383266	-33.5292685452217	-18.343677583139	10.0366511871309	-0.748889172480922	3.39560346810252	17.8826063794281	21.3232245616793	-10.6093677354606	22.0511589943247	3.030987006948	23.2176908565592	-24.0902935392538	3.88861981496333	9.37662669190423	17.6443889878074	-2.21516043179075	-50.5230978480516	-17.7019122892645	-45.2891840937164	30.5533145419154	45.3810851914775	37.2890824663267	18.3730134876704	46.6385898095771	10.5503716440939	-4.68766629232912	0.934043711108037
0.062625250501002	-3.80394234805331	1.08067154009557	35.4024156026702	31.0403968299893	15.3695233230832	11.2755899215033	-10.6496201161239	-22.8553170782652	2.31922036415902	-42.281105333088	-7.54190698649759	6.06008757851659	-8.224532035278	-18.2425172097331	2.13339162897681	7.70873861441429	-22.908287232847	-34.4331543192548	-19.0004943391317	10.3446036103198	-0.769776043074797	3.54311381658407	18.4578770505575	21.9269821382152	-10.9226127155286	22.4504410885064	3.0689185830235	24.1420924998195	-24.9477910549359	4.05499625907645	9.66306414193404	18.1616548954766	-2.32576948891148	-52.0849319330756	-18.3113322022935	-46.7030727098196	31.3973529087378	46.8210054619329	38.3692927979159	18.9957843123269	48.0639966649417	10.9367357036007	-4.82468588104149	1.02613457137802
0.064629258517034	-4.00209229251666	1.17343093437653	36.4712992132548	32.0100321946149	15.7877436230296	11.5543927915776	-10.9748089894174	-23.4875382972249	2.36090104677462	-43.5192188063617	-7.77120288784621	6.17980885608914	-8.42480039900297	-18.7492286761642	2.19162333037277	7.89675050519979	-23.6048879919131	-35.3323849994823	-19.6543279749689	10.6505523538579	-0.790577661460129	3.68996337960376	19.0302199119082	22.5275137507299	-11.2341725497501	22.8472316266005	3.10660664836367	25.0625463800756	-25.8010781414747	4.22030441355316	9.94800282081161	18.6762714962564	-2.43569536769522	-53.6385576611951	-18.9175846322106	-48.109549382192	32.2367267854351	48.2537908471885	39.44333960068	19.6149121872428	49.4819430378872	11.3210598472984	-4.96095594459226	1.11781413246811
0.0666332665330661	-4.1994450884251	1.26543207683679	37.5343114638522	32.9742675143089	16.2035307007921	11.8312907381176	-11.2982336032909	-24.1153261855872	2.40244621362764	-44.7506550324972	-7.9992065965895	6.29835041864241	-8.62395048718874	-19.2533362125762	2.24940019201464	8.08361109609496	-24.2979509529526	-36.2268176144875	-20.3050747580568	10.9544490603818	-0.811290743175482	3.83612898649622	19.5995444170928	23.1247244130108	-11.5439977196796	23.2414677177198	3.1440451966888	25.9789063221247	-26.6500195542139	4.38451818542223	10.231397703349	19.1881575344942	-2.54492072612357	-55.183728549358	-19.520573661562	-49.5083909393425	33.0713028601753	49.6792142351656	40.5110526417121	20.2302988078006	50.8922038410045	11.7032828375962	-5.09645490927384	1.20906788905197
0.0686372745490982	-4.39596954478043	1.35666046659415	38.5912840038813	33.9329500291644	16.6168188442066	12.1062399894775	-11.6198428569973	-24.7385814400323	2.44384929649134	-45.9752185360453	-8.22588206181295	6.41569358033708	-8.82195085261106	-19.7547601197016	2.30671300390824	8.26929063620229	-24.9873660087392	-37.1163099439915	-20.9526314436893	11.2562457010851	-0.83191201818274	3.98158757803887	20.1657605032013	23.7185196706618	-11.8520389789909	23.6330868760239	3.18122826066306	26.8910267950868	-27.4944807387217	4.54761165763592	10.5132040127247	19.6972321956029	-2.65342833502558	-56.7201994506167	-20.1202038950886	-50.8993754158753	33.9009485759346	51.0970496831687	41.5722626937661	20.8418464596698	52.294555198841	12.0833437627441	-5.23116132434515	1.29988140410347
0.0706412825651302	-4.59163460462095	1.44710172663421	39.6420494441572	34.885927861807	17.0275427417667	12.3791970852521	-11.9395859416873	-25.357205481346	2.48510375022068	-47.1927149254348	-8.45119344536856	6.53181984663788	-9.01877023318071	-20.2534211289745	2.36355262879443	8.45375955924024	-25.6730236250388	-38.0007205417358	-21.5968952915447	11.5558945832486	-0.852438231364358	4.12631621001963	20.7287786049335	24.3088056159002	-12.1582473613837	24.0220270305766	3.21814991283306	27.7987629356443	-28.3343278521046	4.70955909312256	10.7933772274482	20.2034151186201	-2.76120108078163	-58.2477265931242	-20.7163804747063	-52.2822820877822	34.7255321516674	52.507072453631	42.6268015620084	21.4494580343643	53.6887744835477	12.4611820466938	-5.36505386540669	1.39024031118716
0.0726452905811623	-4.7864093498976	1.53674160604171	40.6864413833106	35.8330500413655	17.4356374928833	12.6501188831448	-12.2574123483898	-25.9711004699504	2.52620305383066	-48.4029509239011	-8.67510512747199	6.64671091713854	-9.2143775568507	-20.7492404149767	2.41991000361603	8.63698848826409	-26.3548148580814	-38.8799087581444	-22.237764081958	11.8533483577086	-0.872866143033039	4.27029205681712	21.2885096686796	24.8954889023276	-12.4625741883711	24.4082265352099	3.25480426660684	28.7019705711645	-29.1694277841962	4.87033493880493	11.0718730883276	20.7066264087571	-2.86822196796808	-59.7660676188704	-21.3090090944169	-53.6568915075516	35.5449226033371	53.9090590497519	43.6745021106925	22.053037044745	55.0746403503945	12.8367374589045	-5.49811133779425	1.48013031670209
0.0746492985971944	-4.9802630063004	1.62556598218535	41.7242944340675	36.7741665273893	17.8410386180283	12.9189625656991	-12.5732718758808	-26.5801693212617	2.56714071147533	-49.6057344003286	-8.89758171233702	6.76034868838678	-9.40874194638989	-21.2421396077236	2.47577614096912	8.81894824043945	-27.0326313720025	-39.7537347628618	-22.8751361322306	12.1485600262128	-0.893192529460063	4.41349241494048	21.8448651664777	25.4784767595461	-12.7649710771493	24.7916241782771	3.29118547720796	29.6005062427185	-29.9996481786341	5.02991382952544	11.3486476053877	21.2067866498086	-2.97447412199587	-61.2749816222215	-21.8979960151198	-55.0229855390909	36.3589897648686	55.3027872508574	44.715198289603	22.6524876404211	56.4519327730197	13.2099501240943	-5.63031267987629	1.56953720212566
0.0766533066132264	-5.17316494807552	1.71356086292744	42.7554442493454	37.709128233502	18.2436820687973	13.1856856469587	-12.8871146385246	-27.1843157209126	2.60791025345779	-50.80087439984	-9.11858803365153	6.87271525670311	-9.60183272424356	-21.7320408049985	2.53114213059173	8.99960983173198	-27.7063654561716	-40.6220595672688	-23.508910312738	12.4414829488576	-0.913414183329025	4.55589470655361	22.397757109977	26.057677007737	-13.0653899483135	25.1721591923172	3.32728774261092	30.4942272279897	-30.8248574537974	5.18827059204273	11.6236570647291	21.7038169165306	-3.0799407917179	-62.774229188224	-22.4832480793432	-56.3803473924435	37.1676043089215	56.6880361476274	45.7487251603572	23.2477146230443	57.8204330785193	13.5807605319467	-5.76163696637933	1.65844682627299
0.0786573146292585	-5.36508470281444	1.80071238874963	43.7797275481474	38.6377870509868	18.6435042379544	13.4502459791928	-13.1988910740558	-27.7834441398564	2.6485052372931	-51.9881811742441	-9.33808916014038	6.98379292094676	-9.79361941730083	-22.2188665845165	2.5859991407965	9.17894448158774	-28.3759100424192	-41.4847450467534	-24.1389860630691	12.7320708512917	-0.933527914285917	4.69747648296831	22.9470980641776	26.6329980721184	-13.3637830335567	25.5497712637238	3.36310530447663	31.3829915640626	-31.6449248236664	5.34538024890714	11.8968580353587	22.1976387869014	-3.18460535203342	-64.2635724306782	-23.0646727258693	-57.7287616582889	37.9706377675872	58.0645861770641	46.7749189224888	23.8386234614869	59.1799239823236	13.9491095467691	-5.89206341171634	1.74684512747236
0.0806613226452906	-5.55599195620262	1.88700683492217	44.7969821413729	39.5599958722158	19.0404419693461	13.7126017594288	-13.5085519513328	-28.3774598493714	2.68891924867166	-53.1674662122871	-9.55605040101351	7.09356418524126	-9.98407176163088	-22.7025400160488	2.64033841989094	9.35692361760419	-29.0411587221732	-42.3416539629061	-24.7652634080059	13.0202778319976	-0.9535305494053	4.8382154281002	23.4928011611826	27.2043489972627	-13.6601028833641	25.9244005422765	3.39863244913138	32.2666580701224	-32.4597203185203	5.50121802235477	12.1682073759745	22.6881743543347	-3.28845130647374	-65.7427750299945	-23.6421780042603	-59.0680143422029	38.7679625528949	59.4322191572813	47.7936169394197	24.4251203069461	60.5301896228115	14.3149384170618	-6.02157137322204	1.83471812581528
0.0826653306613226	-5.74585655675586	1.97243061361406	45.8070469573693	40.4756086138281	19.4344325677651	13.9727115360249	-13.8160483779931	-28.9662689358971	2.72914590246614	-54.3385422697265	-9.7724373114014	7.20201176166573	-10.173159707182	-23.182984673455	2.69415129764126	9.53351888012358	-29.7020057634863	-43.1926499855797	-25.3876429733766	13.3060583694556	-0.973418933684442	4.97808936197741	24.0347801138378	27.7716394614111	-13.9543023746088	26.2959876505951	3.43386350842768	33.1450863699713	-33.2691148055112	5.65575933813629	12.4376622416903	23.1753462397723	-3.39146228972878	-67.2116022707388	-24.215672589291	-60.3978928987502	39.5594519772328	60.790718322004	48.8046577641775	25.0071120079201	61.8710155957792	14.6781887850873	-6.15014035442226	1.92205192531643
0.0846693386773547	-5.93464852054412	2.05697027598158	46.8097620673237	41.3844802398709	19.8254138087621	14.2305342151255	-14.1213318080883	-29.5497783157661	2.76917884374779	-55.5012233991662	-9.98721569771606	7.30911857296184	-10.3608534224683	-23.6601246466587	2.74742918662108	9.70870212682933	-30.3583461279832	-44.0375977148117	-26.0060260019431	13.5893673292228	-0.993189930543676	5.1170762441343	24.5729492292511	28.3347797905772	-14.2463347181068	26.6644736935776	3.4687928607201	34.0181369145131	-34.0729800090913	5.80897982935509	12.7051800907028	23.6590776036894	-3.49362207020802	-68.6698210790225	-24.7850657952725	-61.7181862652728	40.3449802735952	62.1398683549656	49.8078811649658	25.5845061250947	63.2021889886231	15.0388026963269	-6.27775000825052	2.0088327161264
0.0866733466933868	-6.12233803585636	2.14061251422248	47.8049687105283	42.2864667846786	20.2133239483295	14.4860290671222	-14.4243540496524	-30.1278957497849	2.80901174878084	-56.6553249797238	-10.2003516230648	7.41486775511328	-10.5471232991937	-24.1338845534622	2.80016358366597	9.88244543731455	-31.0100754876551	-44.876362702569	-26.620314369042	13.8701599710068	-1.01284042230811	5.25515417699899	25.1072234222119	28.8936809726092	-14.5361534661317	27.0298002677052	3.50341493175727	34.8856710039868	-34.8711885313506	5.96085534022152	12.9707186909602	24.139292158063	-3.59491455252667	-70.1172000595224	-25.350267590311	-63.0286848955593	41.1244226157182	63.4794554239567	50.8031281505123	26.1572109460869	64.5234984142861	15.3967226089099	-6.40438014027085	2.09504677666051
0.0886773547094188	-6.30889546784977	2.22334416367998	48.7925093193741	43.1814253756224	20.5981017325511	14.7391557329498	-14.7250672722035	-30.7005298576954	2.84863832597048	-57.8006637465016	-10.4118114124808	7.51924265999667	-10.7319399568645	-24.6041895514004	2.85234607121282	10.0547211175666	-31.6570902415762	-45.7088114743885	-27.2304105982202	14.1483919556551	-1.03236731068934	5.39230140934608	25.6375182285762	29.4482546711693	-14.823712519892	27.3919094702945	3.53772419559238	35.7475508102086	-35.66361387214	6.11136192979465	13.2342361266796	24.615914178172	-3.69532377999813	-71.553509532349	-25.9111886103644	-64.3291807931179	41.8976551380443	64.8092672146915	51.7902409952569	26.7251355000885	65.8347340450179	15.751891402956	-6.53001071182597	2.18068047579297
0.0906813627254509	-6.49429136316493	2.30515220481313	49.7722275442163	44.069214255685	20.9796864071679	14.9898742304735	-15.0234240142028	-31.2675901324826	2.8880523169039	-58.9370578197815	-10.6215616582653	7.62222685790204	-10.9152742473448	-25.0709653493765	2.90396831870776	10.225501704492	-32.2992875325465	-46.5348115508667	-27.8362178767587	14.4240193520327	-1.05176751726093	5.52849633958478	26.1637498184564	29.9984132394826	-15.1089661368999	27.7507439086712	3.5717151754721	36.6036393985511	-36.4501304491414	6.26047587572098	13.495690804954	25.0888685143574	-3.79483393711406	-72.9785215695628	-26.4677401733299	-65.6194675443825	42.6645549555126	66.1290929644334	52.7690632643107	27.2881895724419	67.1356876458368	16.104252389892	-6.65462184320107	2.26572027497015
0.092685370741483	-6.67849645453463	2.38602376522931	50.7439682780315	44.9496928058371	21.3580177270291	15.2381449606792	-15.3193771904199	-31.8289869545216	2.92724749728578	-60.0643267340984	-10.8295692251339	7.72380414009676	-11.0970972593759	-25.5341382193092	2.95502208394867	10.3947599703326	-32.9365652634821	-47.354231468933	-28.4376400710464	14.6969986438993	-1.07103798395569	5.66371751913083	26.6858350093921	30.5440697341541	-15.3918689383398	28.1062467092577	3.60538244474709	37.4538007498432	-37.2306136177142	6.40817367786748	13.7550414621672	25.5580806036824	-3.89342935197464	-74.3920100314398	-27.0198342928893	-66.8993403515347	43.4250001832812	67.4387234953487	53.739439838188	27.846283718986	68.4261526077704	16.4537493216636	-6.77819381678127	2.35015273031458
0.094689378757515	-6.86148166533991	2.46594612164215	51.7075776808171	45.8227215672582	21.7330359654931	15.4839287138643	-15.6128800992766	-32.3846316056435	2.96621767792345	-61.1822914669906	-11.0358012554507	7.82395852131488	-11.277380323057	-25.9936350076017	3.00549921440604	10.5624689270976	-33.5688221138804	-48.1669408030792	-29.0345817418892	14.9672867367037	-1.09017567351938	5.79794365571629	27.2036912793437	31.085137928691	-15.6723759163589	28.4583615265669	3.63872062774535	38.2978997821625	-38.0049396906202	6.55443206198566	14.0122471704419	26.0234764814565	-3.99109449870648	-75.7937506024779	-27.5673836923108	-68.1685960651013	44.1788699561944	68.7379512476386	54.7012169374013	28.3993292804166	69.7059239808297	16.8003263998879	-6.90070708009115	2.4339644947911
0.0966933867735471	-7.04321811411953	2.54490670186361	52.6629032039128	46.6881622633457	22.1046819237478	15.7271866757757	-15.9038864301226	-32.9344362829995	3.00495670569342	-62.2907744676071	-11.24022517434	7.92267424217498	-11.4560950143244	-26.4493831466178	3.05539164858726	10.7286018309295	-34.1959575559899	-48.9728101862905	-29.6269481597077	15.2348409642585	-1.10917756998312	5.93115361665591	27.7172367796582	31.6215323270432	-15.950442441312	28.8070325521404	3.67172440065169	39.1358023723661	-38.7729859576252	6.69922798331044	14.2672673440051	26.4849827927373	-4.08781399984937	-77.1835208270749	-28.1103018181635	-69.4270332163691	44.9260444481661	70.0265703123947	55.6542421467677	28.9472383963843	70.9747985067467	17.1439282849747	-7.02214224894286	2.51714232021135
0.0986973947895792	-7.22367711908246	2.62289308669044	53.6097936139903	47.5458778215694	22.4728969399974	15.9678804336452	-16.1923502704233	-33.4783141127969	3.04345846448926	-63.389599685029	-11.4428086947619	8.01993577167579	-11.633213159311	-26.9013106659606	3.10469141732638	10.893132186443	-34.8178718709712	-49.771711330936	-30.2146453195784	15.4996190954259	-1.12804067914197	6.0633264321165	28.2263903478456	32.1531681769579	-16.2260242689062	29.1522045233776	3.70438849237794	39.9673753776151	-39.5346307048973	6.84253863008436	14.5200617455027	26.942526803649	-4.18357262874002	-78.5611001449636	-28.6485028538183	-70.674452049432	45.6664048913518	71.3043764641879	56.5983644395468	29.4899240196095	72.2325746513857	17.4845001051237	-7.1424801104259	2.59967305940308
0.100701402805611	-7.40283020258002	2.69989301183103	54.548099016902	48.3957323951047	22.8376228986517	16.2059719821937	-16.4782261128709	-34.0161791638869	3.08171687619433	-64.4785925964107	-11.6435198225807	8.11572780951458	-11.808706838735	-27.3493462037259	3.15339064510183	11.0560337510355	-35.4344661648735	-50.5635170494264	-30.7975799562446	15.7615793406836	-1.14676202899007	6.19444129834903	28.7310715203268	32.6799614832401	-16.4990775473392	29.4938227322875	3.73670768540827	40.7924866566228	-40.2897532342725	6.98434142714091	14.7705904922371	27.3960364126425	-4.27835531187703	-79.9262699262957	-29.1819017329131	-71.9106545530061	46.3998335951807	72.5711671934264	57.5334342013215	30.0272999297404	73.4790526369711	17.8219874652748	-7.26170162594029	2.68154366819287
0.102705410821643	-7.58064909551898	2.77589436979492	55.4776708813193	49.2375913842891	23.1988022393023	16.4414237295546	-16.7614688625102	-34.547946461187	3.11972590160793	-65.5575802347916	-11.8423268615374	8.21003528848638	-11.9825483922349	-27.7934190176186	3.20148155132613	11.2172805391383	-36.0456423845038	-51.3481012747037	-31.3756595589126	16.0206803586113	-1.16533867023027	6.32447758086173	29.2312005449644	33.2018290208712	-16.769558824367	29.8318330341344	3.76867681666313	41.6110050908157	-41.0382338823581	7.12461403935731	15.0188140624044	27.845440161689	-4.37214713116791	-81.2788135064463	-29.7104141527081	-73.135444492017	47.1262139652142	73.8267417383665	58.4593032537041	30.5592807471702	74.7140344739673	18.156336456006	-7.37978793422672	2.76274120749773
0.104709418837675	-7.7571057417653	2.85088521173886	56.3983620620719	50.0713214578512	23.5563779657655	16.6741985031414	-17.0420338437193	-35.0735319990104	3.15747954141493	-66.6263912167587	-12.0391984181978	8.30284337675581	-12.1547104226246	-28.2334589960041	3.24895645158592	11.3768468264374	-36.6513033331643	-52.1253390805602	-31.9487923859952	16.2768812623457	-1.18376767667814	6.4534148176491	29.7266983936059	33.7186883480303	-17.037425054246	30.1661818560559	3.80029077836327	42.4228006053112	-41.779954039469	7.26333437510101	15.2646933011954	28.2906672472572	-4.46493332633446	-82.6185162205476	-30.2339565872182	-74.3486274388338	47.8454305218203	75.0709011169206	59.375824877738	31.0857819466742	75.9373239927068	18.487493662322	-7.49672035427852	2.84325284532338
0.106713426853707	-7.93217230249505	2.92485374929731	57.3100268234289	50.8967905740069	23.9102936548716	16.9042595554317	-17.3198768071083	-35.5928527541219	3.19497183707458	-67.6848557698172	-12.2341034068591	8.39413748017234	-12.3251658001568	-28.6693966688231	3.29580775893791	11.5347071540499	-37.2513526862319	-52.8951067018049	-32.516887479703	16.5301416259418	-1.20204614574374	6.58123272228103	30.2174867744124	34.230457818979	-17.3026336047141	30.4968162055036	3.83154451881909	43.2277441897274	-42.5147961683922	7.40048058965145	15.5081894268986	28.7316475313335	-4.55669929707894	-83.9451654375972	-30.7524463003479	-75.5500108042626	48.5573689186994	76.3034481581614	60.2828538371568	31.6067198709164	77.1487268747234	18.8154061723781	-7.61248038831587	2.92306585877814
0.10871743486974	-8.10582116055158	2.99778835637562	58.2125208619561	51.7138680012443	24.2604934652783	17.1315705696971	-17.5949539364532	-36.1058266987657	3.23219687179638	-68.7328057594901	-12.4270110543799	8.48390324448313	-12.4938876667002	-29.1011632184127	3.34202798513026	11.6908363326733	-37.8456950066604	-53.6572815542155	-33.0798546805482	16.7804214906415	-1.22017119886354	6.70791118705105	30.7034881440998	34.737056596798	-17.5651422638206	30.823683678644	3.86243304329459	44.0257079188314	-43.2426438229809	7.53603108856578	15.7492640368992	29.1683115521783	-4.64743060539006	-85.2585505943735	-31.2658013587844	-76.7394038682147	49.2619159612018	77.5241875335052	61.1802464013599	32.1220117438656	78.3480506838019	19.1400215861382	-7.7270497246729	3.00216763607123
0.110721442885772	-8.27802492471874	3.06967757095878	59.1057013293027	52.522424339009	24.6069221461763	17.3560956656665	-17.8672218554427	-36.6123728134357	3.26914877142892	-69.7700747161981	-12.6178909050064	8.57212655753641	-12.660849439913	-29.5286904902442	3.38760974181461	11.8452094466816	-38.4342357602671	-54.411742254323	-33.6376046416778	17.0276813710987	-1.2381399819511	6.83343028608101	31.1846257200598	35.2384046660224	-17.8249092467393	31.1467324686618	3.89295141480615	44.8165649730322	-43.9633816665995	7.66996453100109	15.9878791136855	29.6005905351314	-4.73711297776193	-86.5584632289599	-31.7739406448646	-77.9166178101413	49.9589596244739	78.7329257876411	62.0678603681093	32.6315756839914	79.535104896736	19.4612880239527	-7.84041024067249	3.08054567848311
0.112725450901804	-8.44875643394125	3.1405100968425	59.9894268547021	53.3223315381134	24.9495250457977	17.5777994051011	-18.136637634435	-37.1124110995643	3.30582170539529	-70.7964978618434	-12.8067128251088	8.65879355143205	-12.8260248173301	-29.9519110035358	3.43254574178609	11.9978018581433	-39.0168813309087	-55.1583686389903	-34.1900488430953	17.2718822615109	-1.25594966586008	6.9577702783232	31.6608234923961	35.7344228451481	-18.0818932024905	31.4659113739681	3.92309475493667	45.600189658659	-44.6768954903475	7.80225983300872	16.2239970307019	30.0284164031756	-4.82573230734469	-87.8446970139136	-32.2767838692267	-79.0814657390858	50.6483890714496	79.9294713691519	62.9455550860885	33.1353307174009	80.7097009337509	19.7791541350114	-7.95254400549155	3.15818760230477
0.114729458917836	-8.61798876161041	3.21027480536112	60.8635575671981	54.1134629209465	25.2882481200096	17.7966467973231	-18.4031587971047	-37.6058625919723	3.34220988756644	-71.8119121361426	-12.9934470078272	8.74389060469712	-12.9893877804433	-30.3707579617481	3.47682880017363	12.1485892109057	-39.5935390355694	-55.8970417848244	-34.7370996057574	17.5129856416853	-1.27359744676035	7.08091161066197	32.1320062357496	36.2250327989638	-18.3360532206005	31.7811698063055	3.95285824463749	46.3764574280874	-45.3830722311287	7.93289617077566	16.4575805582	30.4517217874507	-4.91327465616035	-89.1170477891441	-32.7742515833971	-80.2337627235127	51.3300946705894	81.1136346608001	63.8131914771303	33.6331967907762	81.8716521886676	20.0935691057846	-8.0634332829706	3.23508114080808
0.116733466933868	-8.78569521968501	3.27896073710619	61.7279551176865	54.8956932014477	25.6230379406395	18.0126033046735	-18.6667433270167	-38.0926493711948	3.37830757720586	-72.8161562227066	-13.17806397783	8.82740434428722	-13.1509125987165	-30.7851652629919	3.52045183557428	12.2975474344695	-40.1641171391853	-56.6276440273849	-35.2786701055278	17.7509534830219	-1.29108054664451	7.20283492084748	32.5980995211052	36.7101570508135	-18.5873488377035	32.0924577987444	3.98223712499593	47.1452448996886	-46.081799989567	8.06185298385979	16.6885928690134	30.8704400376487	-4.99972625720058	-90.3753135944479	-33.2662651921869	-81.3733258207664	52.0039680135111	82.2852280095924	64.6706320581944	34.1250947841789	83.0207740587189	20.4044826683362	-8.17306053437652	3.31121414613219
0.1187374749499	-8.95184936284959	3.34655710357059	62.582482700728	55.6688985049382	25.9538417037831	18.2256348478536	-18.9273496741671	-38.5726945756789	3.41410907983366	-73.8090705747989	-13.3605345957705	8.90932164770295	-13.310573833533	-31.1950675103212	3.56340787127149	12.4446527479893	-40.7285248694377	-57.3500589801702	-35.8146743870078	17.9857482544149	-1.30839621370084	7.32352104051028	33.0590297273868	37.1897189946589	-18.8357400440579	32.3997260136108	4.01122669806202	47.9064298776009	-46.772968047678	8.18910997830702	16.9169975442697	31.2845052322792	-5.08507351656487	-91.6192947016563	-33.7527469659838	-82.4999741062378	52.6699019323592	83.4440657564157	65.5177409631568	34.6109465237268	84.1568839740678	20.7118451085596	-8.28140842119339	3.38657459117935
0.120741482965932	-9.11642499264783	3.41305328882044	63.4270050760294	56.4329563875908	26.2806072380268	18.4357078112557	-19.1849367613612	-39.0459224136932	3.44960874810287	-74.7904974408533	-13.5408300629169	8.98962964497267	-13.4683463421639	-31.6004000218929	3.60569003634771	12.5898816640959	-41.2866724313032	-58.0641715534408	-36.3450273772498	18.2173329280673	-1.32554172275151	7.44295099807021	33.5147240529653	37.6636429070438	-19.0811872899922	32.7029257502999	4.03982232756327	48.6598913712687	-47.4564668863937	8.3146471297964	17.142758579019	31.6938521888503	-5.16930301554274	-92.848793646462	-34.2336200529221	-83.6135287022144	53.3277905170069	84.5899642654404	66.3543839642722	35.0906747940931	85.2798014269673	21.0156072743076	-8.38845980781074	3.46115057152614
0.122745490981964	-9.27939616148537	3.47843885110189	64.2613885897854	57.1877458558135	26.6032830125317	18.6427890481993	-19.4394639906621	-39.5122581752239	3.48480098269765	-75.7602808896939	-13.7189219256006	9.06831572059797	-13.6242052816249	-32.0010988410543	3.64729156682493	12.7332109927529	-41.8384710215277	-58.7698679728142	-36.8696448992308	18.4456709852498	-1.34251437568767	7.5611060216546	33.9651105270121	38.1318539588854	-19.3236514922914	33.0020089529611	4.06801943970651	49.4055096148444	-48.1321882028948	8.43844468673853	17.3658403878398	32.0984164738758	-5.25240151266182	-94.0636152598795	-34.7088084908599	-84.7138128064034	53.9775291320584	85.7227419531967	67.180428493431	35.5642033508822	86.3893480006824	21.3157205834913	-8.49419776423976	3.53493030726026
0.124749498997996	-9.44073717670106	3.54270352443539	65.0855011956806	57.933147385319	26.9218181450108	18.846845886034	-19.6908912495686	-39.9716282435492	3.51968023320969	-76.7182668354691	-13.8947820796502	9.14536751551164	-13.7781261124989	-32.3971007462575	3.68820580675864	12.8746178450236	-42.3838328428562	-59.4670357976437	-37.3884436853241	18.6707264219822	-1.35931150186413	7.67796754196684	34.4101180207515	38.5942782271655	-19.5630940404968	33.2969282181529	4.0958135239113	50.1431660863668	-48.8000249277343	8.56048317327468	17.5862078103156	32.498134412836	-5.33435594568614	-95.2635666993358	-35.1782372192668	-85.8006517201195	54.619014433672	86.8422193172692	67.9957436631187	36.0314569328213	87.485347397979	21.6121370320331	-8.59860556875808	3.60790214481716
0.126753507014028	-9.60042260452943	3.60583722017584	65.8992124756999	58.66904293998	27.2361624096513	19.0478461312897	-19.9391789173274	-40.4239601067743	3.55424099895865	-77.664303062293	-14.0683827747706	9.22077292894228	-13.9300846027184	-32.7883432609044	3.72842620934422	13.0140796368004	-42.9226711181923	-60.1555639392241	-37.9013413905448	18.8924637545645	-1.37593045851894	7.79351719512684	34.8496762585659	39.0508427064456	-19.7994768031244	33.5876368023107	4.12320013354647	50.8727435267402	-49.4598712417725	8.68074339228821	17.8038261164854	32.8929430999325	-5.41515343370148	-96.4484574794186	-35.6418320909559	-86.8738728761623	55.2521443861148	87.9482189647423	68.8002002871109	36.4923612738156	88.5676254693117	21.9048092017325	-8.7016667105327	3.68005455881063
0.12875751503006	-9.7584272740351	3.66783002857579	66.7023936606423	59.3953159904785	27.5462662448683	19.2457580746237	-20.1842878709781	-40.8691823690734	3.58847782989654	-78.5982392485894	-14.2396966188351	9.29452012026974	-14.0800568313286	-33.1747646630777	3.76794633800775	13.1515740925185	-43.4549001045337	-60.8353426787364	-38.4082566056461	19.1108480251344	-1.39236863118669	7.9077368254961	35.2837158289407	39.50147532025	-20.0327621338402	33.8740886291622	4.15017488667296	51.594125958531	-50.1116225929124	8.79920642836629	18.0186610122486	33.2827804078007	-5.49478127898937	-97.6180995021966	-36.0995198836288	-87.9333058663167	55.8768182781788	89.040565640205	69.5936709009159	36.946843114845	89.6360102407224	22.1936902680667	-8.80336489221194	3.75137615383522
0.130761523046092	-9.91472628102557	3.72867222023989	67.4949176503631	60.1118515326333	27.8520807610495	19.440550495784	-20.4261794914468	-41.3072247618182	3.62238532740644	-79.5199269911364	-14.4086965821801	9.36659751082446	-14.2280191921241	-33.5563039950754	3.80675986743163	13.287079248764	-43.9804351067708	-61.5062636850148	-38.9091088700917	19.3258448070559	-1.40862343408702	8.02060848840627	35.7121681953076	39.9461049322794	-20.2629128775176	34.1562382970308	4.17673346676164	52.3071987045453	-50.7551757126576	8.91585365066845	18.230678644639	33.667584997063	-5.57322696904095	-98.7723070872341	-36.5512283113502	-88.978782468559	56.4929367393624	90.1190862535468	70.3760297819325	37.3948302156932	90.6903319413043	22.4787340078822	-8.90368403248935	3.82185566622224
0.132765531062124	-10.0692949919049	3.78835424765085	68.2766590338275	60.8185361056142	28.1535577480481	19.6321926684327	-20.6648156695141	-41.7380181545575	3.6559581451882	-80.4292198288103	-14.5753560017824	9.43699378566518	-14.3739483973374	-33.9329010729518	3.8448605846205	13.4205734578667	-44.4991924913171	-62.1682200320597	-39.403818684881	19.5374202102429	-1.4246923105224	8.13211445296559	36.1349657067329	40.3846613575269	-20.4898923762381	34.4340410860081	4.2028716233957	53.0118484062277	-51.3904286324164	9.03066671580748	18.4398456070608	34.0472963257296	-5.65047817841854	-99.9108970011497	-36.996886035801	-90.0101366738523	57.1004017558051	91.1836099073004	71.1471529693519	37.8362513665114	91.730423030423	22.759894807025	-9.00260826860864	3.89148196584225
0.134769539078156	-10.2221090474652	3.84686674662388	69.0474941087869	61.5152578097999	28.4506496827223	19.8206543649381	-20.9001588116818	-42.1614945657152	3.6891909900385	-81.3259732660059	-14.7396485854076	9.50569789528201	-14.517821481176	-34.3044964958128	3.88224238991444	13.5520353914585	-45.0110896995667	-62.8211062163535	-39.8923075251985	19.7455408864458	-1.44057273327902	8.242237204716	36.5520416084582	40.8170753731654	-20.7136644752242	34.7074529650524	4.22858517296992	53.7079630417643	-52.0172806996279	9.14362757067754	18.6461289444765	34.4218546585442	-5.72652277068871	-101.033688486851	-37.4364226774415	-91.0272047126777	57.6991166860741	92.2339679236794	71.9069182837062	38.2710363992398	92.7561182244558	23.0371276677739	-9.10012195889339	3.96024405778326
0.136773547094188	-10.3731443666905	3.90420053767409	69.8073009012706	62.2019063244298	28.7433097362698	20.0059058610646	-21.1321718460251	-42.577587173221	3.72207862270553	-82.2100447957834	-14.9015484157033	9.57269905729951	-14.6596158033801	-34.6710316550496	3.91889929799586	13.6814440439041	-45.5160452611704	-63.464818173945	-40.3744978529316	19.9501740343794	-1.45626220501222	8.35095944831831	36.9633300523436	41.2432787293869	-20.9341935286608	34.9764305989564	4.25386999939924	54.3954319441229	-52.6356325937303	9.25471845517659	18.8494961584841	34.7912010761328	-5.80134880022167	-102.140503292324	-37.8697688264633	-92.029825081134	58.2889862766825	93.2699938712808	72.6552053462732	38.699116198839	93.767254523305	23.3103882163056	-9.19620968513077	4.02813108412533
0.13877755511022	-10.5223771504491	3.96034662748964	70.5559591847706	62.8783729250239	29.0314917814534	20.187917940572	-21.3608182278431	-42.9862303248509	3.75461585869076	-83.0812939226457	-15.0610299542271	9.63798675808342	-14.7993090527014	-35.0324487434782	3.95482543887157	13.8087787358103	-46.0139788071694	-64.0992532972905	-40.8503131290119	20.1512874048161	-1.4717582586349	8.45826411020315	37.36876610707	41.6632041599727	-21.1514444054719	35.2409313551967	4.27872205475277	55.0741458187092	-53.2453863417862	9.3639219049879	19.0499152123275	35.1552774840417	-5.87494451406531	-103.231165699058	-38.2968560536356	-93.0178385666855	58.8699166773978	94.2915235913954	73.3918955980467	39.1204227143665	94.7636712364251	23.5796327099485	-9.29085625506086	4.09513232557831
0.140781563126253	-10.6697838851916	4.01529621022458	71.2933504991492	63.544550500525	29.315150399802	20.3666618997685	-21.5860619453825	-43.3873595484857	3.78679756904145	-83.9395821850447	-15.2180680453991	9.70155075439088	-14.9368792503391	-35.3886907642469	3.99001505885488	13.9340191173541	-46.5048110829206	-64.7243104518582	-41.3196778256196	20.3488493055622	-1.48705845766562	8.56413434117532	37.7682857683202	42.0767853927847	-21.3653824949681	35.5009133107056	4.30313735996853	55.7439967609565	-53.8464453340503	9.4712207541937	19.2473545358843	35.5140266217126	-5.94729835371352	-104.305502550078	-38.717616920993	-93.9910882736303	59.4418154563242	95.2983952239643	74.1168723185105	39.5348889698817	95.7452100085932	23.8448180444456	-9.38404670470753	4.16123720320677
0.142785571142285	-10.8153413465931	4.06904066887867	72.0193581692704	64.2003335701711	29.5942408885901	20.5421095519645	-21.8078675253673	-43.7809115621119	3.81861868116803	-84.7847731775344	-15.3726379204279	9.76338107486533	-15.072304753291	-35.7397015397274	4.02446252149791	14.0571451716327	-46.9884639608727	-65.3398899925724	-41.7825174382042	20.5428286063895	-1.50216039665436	8.66855351895595	38.1618259687184	42.4839571600997	-21.5759737124805	35.7563352584971	4.32711200549995	56.4048782735742	-54.4387143392066	9.57659813793854	19.4417830304955	35.8673920711875	-6.0183989568621	-105.363343277516	-39.1319849923242	-94.9494196480784	60.004591614792	96.2904492332278	74.830020644102	39.942449075171	96.7117148452371	24.1059017609811	-9.47576630076834	4.22643528003042
0.144789579158317	-10.9590266031215	4.12157157659338	72.7338673233608	64.8456183001781	29.8687192677722	20.7142332318228	-22.0262000384367	-44.1668242836517	3.85007417960235	-85.6167325726118	-15.5247152011384	9.82346802160592	-15.2055642577219	-36.0854257202073	4.05816230852392	14.1781372179178	-47.4648604531315	-65.9458937798677	-42.2387584973536	20.7331947438215	-1.51706170149955	8.77150525074337	38.5493245876562	42.8846552087369	-21.7831845048247	36.0071567141996	4.35064215191251	57.056685283628	-55.022099519429	9.68003749502747	19.633170073804	36.2153182658262	-6.08823515916778	-106.404519929831	-39.5398948435583	-95.8926805026239	60.5581556019739	97.267528432895	75.5312275863464	40.3430382363238	97.6630321374196	24.3628420532537	-9.56600054287699	4.29071626268998
0.146793587174349	-11.1008170196049	4.17288069791676	73.4367649110785	65.4803025200837	30.1385422867911	20.8830057996793	-22.2410251045841	-44.5450368405942	3.88115910681194	-86.4353281422142	-15.6742759037642	9.88180217159712	-15.3366368022021	-36.425808792499	4.09110902074726	14.2969759149311	-47.9339247238904	-66.5422251956855	-42.6883285805102	20.919917725857	-1.53176002984892	8.87297337570553	38.9307204609956	43.2788163100781	-21.9869818557765	36.2533379224485	4.37372403058611	57.6993141594127	-55.5965084452395	9.78152257040603	19.8214855244602	36.5577504988124	-6.15679599593577	-107.428867198587	-39.9412820729492	-96.8207210406671	61.1024193293017	98.229478011069	76.2203820497729	40.7365927661031	98.5990106864021	24.6155977743047	-9.65473516590624	4.3540700030352
0.148797595190381	-11.2406902607027	4.22295999007139	74.1279397212554	66.1042857388491	30.4036674312543	21.0484006457349	-22.4523088984405	-44.9154895794992	3.91186856390554	-87.2404297789046	-15.8212964426705	9.93837437817246	-15.4655017709427	-36.7607970883739	4.12329737895907	14.4136422639271	-48.3955821016043	-67.1287891590653	-43.1311563235011	21.1029681366418	-1.54625307144142	8.97294196742273	39.3059533905573	43.6663782698757	-22.1873332913583	36.4948398632168	4.39635394429939	58.3326627270442	-56.1618501100995	9.88103741769931	20.0066997267834	36.8946349315323	-6.2240707037762	-108.436222444813	-40.3360833111325	-97.7333938803009	61.6372961846073	99.1761455546584	76.8973748494179	41.1230500941608	99.5195017278887	24.864128443321	-9.74195614221485	4.41648649969123
0.150801603206413	-11.3786242943779	4.27180160415094	74.8072823994188	66.7174691607395	30.664052929525	21.2103916941734	-22.6600181544706	-45.2781240751958	3.94219771146278	-88.0319095167162	-15.9657536340178	9.99317577236026	-15.5921388969341	-37.0903377928763	4.15472222480988	14.5281176118972	-48.8497590910601	-67.7054921416064	-43.5671714318999	21.2823171409618	-1.56053854845834	9.07139533633354	39.6749641535244	44.047279937958	-22.3842068851285	36.7316242579715	4.41852826782635	58.9566302868476	-56.7180349448146	9.97856640161745	20.1887835153276	37.2259186018195	-6.29004872226991	-109.426425724928	-40.7242362309799	-98.6305540778273	62.1627010461073	100.107381073556	77.562098728145	41.5023487770794	100.424358955841	25.1083942523537	-9.82764968378882	4.47795589965912
0.152805611222445	-11.5145973952836	4.31939788631973	75.474685465	67.3197557009008	30.9196577591462	21.3689534072204	-22.8641201721438	-45.6328831399135	3.97214177023665	-88.8096415515984	-16.1076246993395	10.0461977642666	-15.7165282651134	-37.4143789525399	4.18537852163633	14.6403836545568	-49.2963833852172	-68.2722421826183	-43.996304692237	21.4579364887465	-1.57461421587144	9.16831803211215	40.0376945116512	44.4214612177057	-22.5775712633285	36.9636535757311	4.44024344857661	59.5711176294951	-57.2649748316872	10.0740942003579	20.3677082193901	37.5515494320945	-6.35471969555344	-110.39931981629	-41.1056795573335	-99.5120591509081	62.6785502960653	101.023037024301	78.2144483735638	41.8744285081952	101.313438545912	25.3483560728359	-9.91180224448217	4.5384684998045
0.154809619238477	-11.6485881481233	4.3657413789751	76.1300433281933	67.9110500006283	31.1704416532305	21.5240607890996	-23.0645828209169	-45.9797108320835	4.00169602191483	-89.5735022616111	-16.246887269097	10.0974320443587	-15.8386503153413	-37.7328694834	4.21526135533443	14.7504224393934	-49.7353838768374	-68.8289489040321	-44.4184879830506	21.6297985193799	-1.58847786180342	9.26369484599933	40.3940872203131	44.7888630754055	-22.7673956099724	37.19089103902	4.46149600715171	60.1760270519564	-57.8025831184584	10.1676058079395	20.5434456674257	37.871476237305	-6.41807347392576	-111.354750242208	-41.4803530765369	-100.37776910131	63.1847618342795	101.922968333458	78.8543204346969	42.2392301273043	102.186599178465	25.583975462068	-9.99440052207427	4.59801474840519
0.156813627254509	-11.780575450979	4.41082482185373	76.773252306571	68.4912584424577	31.416365106638	21.6756893898799	-23.2613745452431	-46.3185524650934	4.03085580980968	-90.3233702267282	-16.383519386148	10.146870584702	-15.9584858454696	-38.0457591789493	4.24436593513962	14.8582163685789	-50.1666906699833	-69.3755235250783	-44.833654285671	21.7978761660321	-1.60212730785115	9.35751081316118	40.7440860374602	45.1494275494532	-22.9536496718235	37.4133006296923	4.48228253791691	60.7712623730925	-58.3307746319791	10.2590865365052	20.7159681913904	38.1856487328074	-6.48010011535242	-112.292565296644	-41.8481976458429	-101.227546437264	63.6812550912724	102.80703242051	79.4816135383116	42.5966956301136	103.043702061221	25.815214669558	-10.07543146038	4.65658524660885
0.158817635270541	-11.9105385185155	4.45464115314116	77.4042106413865	69.0602891648747	31.657389382096	21.8238153093017	-23.4544643693799	-46.6493546157153	4.05961653964757	-91.059126248264	-16.5174995091091	10.1945056402221	-16.0760160142439	-38.3529987178892	4.27268759441927	14.9637482018539	-50.5902350912376	-69.9118788766702	-45.2417376949825	21.9621429597778	-1.61556040941196	9.44975121491127	41.0876357323003	45.5030977593219	-23.1363037632885	37.6308470946349	4.50259970959169	61.3567289491647	-58.8494656917258	10.3485220185535	20.885248631006	38.4940175420119	-6.54078988699465	-113.212616068377	-42.2091552025841	-102.061256195385	64.1679510412908	103.67508922044	80.0962283049623	42.9467681775792	103.884610951501	26.042036643265	-10.1548822512949	4.71417074992155
0.160821643286573	-12.0384568852309	4.49718351055022	78.0228185135891	69.6180520768628	31.8934765161783	21.9684152004405	-23.643821902188	-46.9720651323947	4.08797368022468	-91.7806533679802	-16.6488065157685	10.2403297498105	-16.1912223442157	-38.6545396717867	4.30022179149005	15.0670010594049	-51.0059497008543	-70.4379294155906	-45.6426734298633	22.1225730337198	-1.62877505603798	9.54040158099483	41.4246820939604	45.8498179144044	-23.3153287712348	37.8434959513584	4.52244426576568	61.932333688947	-59.3585741229748	10.4358982091234	21.0512603379458	38.7965342039876	-6.60013326670727	-114.114756464782	-42.5631687732517	-102.878765962272	64.6447722149947	104.527001205857	80.6980673646693	43.2893921049975	104.709192178063	26.2644050357309	-10.2327403367993	4.77076216962805
0.162825651302605	-12.1643104085928	4.53844523231549	78.6289780594559	70.1644588720217	32.1245893251754	22.1094662733524	-23.8294173418236	-47.2866331433614	4.11592276410622	-92.4878368868508	-16.7774197062958	10.2843357375002	-16.3040867245516	-38.9503345125371	4.3269641103078	15.167958424575	-51.4137683035389	-70.9535912383279	-46.0363978435429	22.279141126955	-1.64176917173134	9.6294476917176	41.7551719398781	46.189533322715	-23.490696159696	38.0512134934509	4.54181302547974	62.4979850687032	-59.858019269833	10.5212013879605	21.213977179928	39.0931511808273	-6.65812094445896	-114.998843235109	-42.910182482358	-103.679945895589	65.111642711985	105.362633408748	81.2870353723492	43.6245129309393	105.517314662471	26.482284210066	-10.3089934109198	4.82635057422765
0.164829659318637	-12.2880792721704	4.57841985824062	79.22259338606	70.6994230425866	32.3506914108106	22.246946298577	-24.0112214802791	-47.5930090644681	4.14345938835988	-93.1805643833918	-16.9033188064715	10.3265167135308	-16.4145914138214	-39.2403366197815	4.35291026123836	15.2666041466046	-51.8136259592115	-71.458782094732	-46.4228484337376	22.4318225884805	-1.65454071527049	9.71687558020214	42.0790531240772	46.5221903993516	-23.6623779744925	38.2539667959149	4.56070288371087	63.0535931468337	-60.3477220079643	10.6044181615771	21.3733735447899	39.3838218649767	-6.71474382376499	-115.864735993369	-43.2501415611326	-104.464668744875	65.5684882129956	106.181853441832	81.8630390228351	43.9520773659803	106.308849940165	26.6956392458788	-10.383629421665	4.88092719079535
0.166833667334669	-12.4097439886466	4.6171011306587	79.803570586243	71.2228598929785	32.5717471658891	22.3808336105927	-24.1892057079049	-47.8911446069061	4.17057921519604	-93.8587257317176	-17.026483970832	10.3668660753966	-16.5227190427231	-39.5245002880803	4.37805608178781	15.3629224433009	-52.2054589934267	-71.9534214013651	-46.8019638525883	22.5805933809979	-1.66708768052413	9.80267153441405	42.3962745452951	46.8477366748373	-23.8303468477726	38.4517237203784	4.57911081190668	63.5990695783113	-60.8276047571083	10.6855354653318	21.5294243443475	39.6685005862881	-6.76999302304531	-116.712297240716	-43.582992356047	-105.232809871804	66.0152359918614	106.984531519445	82.4259870656877	44.2720333212906	107.083672180997	26.9044359450065	-10.4566365729123	4.93448340638039
0.168837675350701	-12.5292854028509	4.65448299536142	80.3718177534742	71.734686553233	32.7877217797746	22.5111071111644	-24.3633420178195	-48.1809927846617	4.1972779726515	-94.5222131191874	-17.1468957857398	10.4053775087972	-16.6284526167127	-39.802780733986	4.40239753723652	15.4568979035835	-52.5892050076797	-72.4374302545858	-47.1736839164818	22.7254300845961	-1.67940809677125	9.88682209929089	42.7067861549071	47.1661208032382	-23.9945760024224	38.6444529202073	4.5970338584951	64.1343276288713	-61.2975914933244	10.7645405653811	21.6821050183212	39.9471426190571	-6.8238598770013	-117.541392387389	-43.9086823371682	-105.9842472701	66.451814927281	107.770540478119	82.9757903195698	44.5843299169486	107.841658209423	27.1086408372152	-10.5280033262384	4.98701076932396
0.170841683366733	-12.6466846947239	4.69055960251285	80.9272449962084	72.2348219920062	32.9985812437532	22.6377462726124	-24.5336030101981	-48.4625079217823	4.22355145524831	-95.1709210636779	-17.264535272386	10.4420449886444	-16.731775518636	-40.0751341030177	4.42593072134462	15.54851549007	-52.9648028894436	-72.9107314433625	-47.5379496155793	22.86630990039	-1.69150002895293	9.96931407879637	43.0105389647122	47.477292570172	-24.155039256429	38.8321238454565	4.61446914934746	64.659282188885	-61.7576077610413	10.8414210606527	21.8313915381081	40.2197041888412	-6.87633593791485	-118.351889774186	-44.2271601063543	-106.718861585081	66.8781555142201	108.539755796629	83.5123616863611	44.8889174901045	108.582687524236	27.3082211857312	-10.5977184027399	5.03850099058312
0.172845691382766	-12.7619233821834	4.7253253075506	81.4697644520478	72.7231870293697	33.2042923562822	22.7607311409639	-24.6999618964899	-48.7356456594706	4.2493955246402	-95.8047464305025	-17.3793838897302	10.4768627799387	-16.8326715112557	-40.3415174763949	4.44865185702014	15.6377605415061	-53.3321928220874	-73.3732494618318	-47.8947031232792	23.003210654005	-1.70336157804522	10.0501345378535	43.3074850545651	47.7812029005868	-24.3117110271164	39.0147067476931	4.63141388828812	65.1738497870497	-62.2075806847979	10.9161648846884	21.9772604104497	40.4861424791255	-6.92741297691632	-119.143660693493	-44.5383754051977	-107.436536132621	67.2941898751669	109.292055615719	84.0356161649141	45.1857476029928	109.306642317872	27.5031449926585	-10.6657707848086	5.08894594500811
0.174849699398798	-12.8749833239863	4.75877467199395	81.9992903015785	73.1997043493195	33.4048227281183	22.8800423390735	-24.8623925035363	-49.0003629629075	4.27480611027145	-96.4235884489137	-17.4914235373749	10.5098254386177	-16.9311247397311	-40.6018888776861	4.47055729690953	15.724618775221	-53.6913162944347	-73.8249105215376	-48.2438878054138	23.1361107990013	-1.71499088127672	10.1292708043893	43.5975775797828	48.0778038663658	-24.4645663352603	39.1921726847634	4.6478653575172	65.6779486037516	-62.6474389807798	10.9887603075276	22.119688681074	40.7464156378899	-6.97708298527431	-119.916579409812	-44.8422791229223	-108.137156917893	67.6998517710257	110.027320757324	84.5454708644979	45.474773050652	110.01340749533	27.6933810042616	-10.7321497178374	5.13833767262587
0.17685370741483	-12.9858467225442	4.79090246429843	82.5157387817836	73.6642985119152	33.6001407873242	22.9956610696094	-25.0208692776041	-49.256618127942	4.2997792099829	-97.0273487283071	-17.6006365583664	10.5409278124016	-17.0271197340545	-40.8562072793593	4.49164352402542	15.809076289424	-54.0421161103274	-74.2656425634639	-48.5854482292363	23.2649894201965	-1.72638611243624	10.2067104711999	43.8807707784846	48.3670486937958	-24.6135808092124	39.3644935252965	4.66382091810464	66.1714984842032	-63.0771129680475	11.0591959374758	22.258653938229	41.0004827839924	-7.02533817555175	-120.670523179814	-45.1388233039697	-108.820612653517	68.0950766118513	110.745434743451	85.0418450178977	45.7559478685477	110.702870692569	27.8788987161744	-10.7968447118889	5.18666837987694
0.178857715430862	-13.0944961266303	4.82170366061104	83.0190281992729	74.1168959652138	33.7902157840856	23.1075691179251	-25.1753672882898	-49.5043707875034	4.32431089060555	-97.6159312739875	-17.7070057419255	10.5701650415325	-17.1206414114075	-41.1044326090257	4.51190715231225	15.891119565523	-54.3845363977584	-74.6953752697204	-48.9193301723222	23.3898262368695	-1.73754548217736	10.2824413978427	44.1570199786286	48.6488917707892	-24.7587306887598	39.5316419532292	4.67927801040672	66.6544209512967	-63.4965345796067	11.1274607228163	22.3941343161015	41.2483040133911	-7.07217098283967	-121.405372271966	-45.4279611554605	-109.486794777352	68.479801467219	111.446283814551	85.5246599941759	46.0292273399137	111.374922294578	28.0596683784503	-10.859845543399	5.23393044079335
0.180861723446894	-13.2009144341054	4.85117344555029	83.5090789430718	74.5574250568306	33.9750177954817	23.2157488549063	-25.3258622323694	-49.7435819178573	4.34839728865046	-98.189242502518	-17.8105143260932	10.5975325595144	-17.2116750784757	-41.3465257557364	4.53134492725228	15.970735470368	-54.718522617935	-75.1140400749764	-49.245480631162	23.5106016058902	-1.74846723827018	10.3564517124796	44.4262816050197	48.9232886539827	-24.8999928290444	39.6935914721103	4.69423415448867	67.1266392181817	-63.9056373731205	11.1935439535204	22.526108498192	41.4898404052476	-7.11757406586054	-122.121009985619	-45.7096470544983	-110.135597469845	68.8539650764036	112.129756947531	85.9938393110777	46.2945680029399	112.029455452908	28.2356610004728	-10.9211422566961	5.28011639824168
0.182865731462926	-13.305084894506	4.87930721290551	83.985813497158	74.9858160452675	34.1545177301285	23.3201832397151	-25.472330437525	-49.9742138446278	4.37203461080916	-98.747191256793	-17.9111460003625	10.6230260938215	-17.3002064336742	-41.5824485759648	4.54995372635973	16.0479112583556	-55.0440215741012	-75.5215701775987	-49.5638478296239	23.6272965247341	-1.75914966585303	10.4287298136734	44.6885131860255	49.1901960756268	-25.0373447043014	39.8503164092991	4.70868695053495	67.5880782005996	-64.3043565414266	11.2574352628504	22.6545557206121	41.7250540278817	-7.16154030810874	-122.817322669634	-45.9838365552584	-110.766917670931	69.2175078582366	112.795745873257	86.4493086471585	46.5519276577683	112.666366102823	28.4068483558	-10.9807251656269	5.32521896501708
0.184869739478958	-13.4069911116553	4.90610056633293	84.4491564526163	75.4020011108866	34.3286873326009	23.4208558223632	-25.6147488659655	-50.1962302486038	4.39521913460934	-99.289688820608	-18.008884908174	10.646641666461	-17.3862215693635	-41.8121638995328	4.5677305597371	16.1226345736102	-55.3609814200909	-75.9179005505603	-49.8743812272018	23.7398926344127	-1.76959108772464	10.4992643721464	44.9436733602116	49.449571950296	-25.1707644114923	40.0017919200305	4.72263407926252	68.0386645289112	-64.6926289227681	11.3191246289386	22.7794557752548	41.9539079445273	-7.20406281891042	-123.494199740535	-46.2504863958807	-111.380655096504	69.5703719207346	113.444145093716	86.8909958534873	46.8012653732462	113.285552980001	28.573202986802	-11.0385848550262	5.36923102503972
0.18687374749499	-13.5066170461806	4.93154932000525	84.8990345194945	75.805914366582	34.4974991877991	23.5177507462941	-25.7530951179817	-50.4095961713417	4.41794720894324	-99.8166489329205	-18.1037156493525	10.6683755946472	-17.4697069739376	-42.0356355353331	4.58467257055684	16.1948934519268	-55.6693516687155	-76.3029679519476	-50.1770315270678	23.8483722222895	-1.77978986456473	10.568044332484	45.1917218827308	49.7013753814119	-25.3002306738757	40.1479939913588	4.73607330230005	68.4783265598689	-65.0703930108004	11.3786023763255	22.9007890128799	42.1763662189665	-7.24513493447696	-124.151533700172	-46.509554505223	-111.976712254458	69.9125010704289	114.074851898644	87.3188309650683	47.0425414934959	113.886917636728	28.7346982092696	-11.0947121822086	5.412145634427
0.188877755511022	-13.6039470179898	4.95564949926738	85.3353765383278	76.1974918682164	34.6609267252006	23.6108527508268	-25.8873474353898	-50.6142780205857	4.44021525466738	-100.327987801668	-18.1956232825375	10.6882244912836	-17.550649533916	-42.2528282769627	4.6007770355369	16.2646763228247	-55.969083199947	-76.6767109353004	-50.4717506839503	23.9527182247806	-1.78974439522621	10.6350589148312	45.4326196315892	49.9455666675862	-25.4257228444695	40.2888994459556	4.7490024625453	68.9069943881063	-65.4375889642755	11.4358591774084	23.0185363461851	42.3923939210399	-7.28475021889952	-124.789220152842	-46.7610000093784	-112.554994460228	70.2438408214524	114.687766381777	87.7327462119012	47.2757176442985	114.470364457748	28.8913081167836	-11.1490982784106	5.45395602255645
0.190881763527054	-13.6989657086556	4.97839734116476	85.7581134912951	76.5766716246464	34.8189442229245	23.7001471734978	-26.0174847048382	-50.8102435753832	4.46201976512786	-100.823624117228	-18.2845933274452	10.7061852655092	-17.6290365359356	-42.4637079081156	4.61604136541926	16.3319720114005	-56.2601282687992	-77.0390698595848	-50.7584919117514	24.0529142300054	-1.79945311694649	10.7002976164868	45.6663286137305	50.1821073087835	-25.5472209093765	40.4244859457861	4.76141948455359	69.3245998573511	-65.7941586165141	11.4908860538582	23.1326792527022	42.6019571319485	-7.32290246514043	-125.40715782204	-47.0047832380398	-113.115409851928	70.5643384043071	115.282791456635	88.1326760296445	47.5007567392344	115.035800675543	29.0430075850756	-11.2017345501302	5.49465559316892
0.192885771543086	-13.7916581638141	4.99978929508358	86.1671785130688	76.9433936075309	34.9715268116822	23.7856199523249	-26.1434864610738	-50.9974619911195	4.48335730670104	-101.303479065451	-18.3706117671285	10.7222551231157	-17.7048556686774	-42.6682412079062	4.63046310537092	16.3967697402015	-56.5424405130818	-77.3899868989047	-51.0372096910304	24.1489444803043	-1.80891450558985	10.7637502135263	45.8928119709043	50.410960012279	-25.6647054910438	40.5547319956582	4.77332237483926	69.7310765713521	-66.1400454846053	11.5436743779961	23.2431997776344	42.8050229494187	-7.35958569594996	-126.005248566532	-47.2408657306719	-113.657869405085	70.8739427744136	115.859832871858	88.5185570700543	47.7176229856664	115.583136385248	29.1897722761515	-11.25261268055	5.53423792534143
0.194889779559118	-13.8820097954373	5.01982202321694	86.5625069013223	77.2975997607788	35.118650478643	23.8672576280002	-26.2653328900869	-51.1759038042167	4.50422451935302	-101.767476340307	-18.4536650501424	10.7364315669761	-17.7780950247812	-42.8663959559817	4.64403993542201	16.4590591309817	-56.8159749608714	-77.7294060518754	-51.3078597762603	24.240793874622	-1.81812707588681	10.8254067623239	46.1120339854177	50.6320886984513	-25.7781578514119	40.6796169466134	4.78470922227968	70.1263599045298	-66.475194778313	11.5942158740713	23.3500805366444	43.0015594927157	-7.39479416478313	-126.583397396092	-47.4692102424817	-114.182286946776	71.1726046203154	116.418799226098	88.8903282108858	47.926281890439	116.112284559042	29.3315786423661	-11.3017246307617	5.57269677451886
0.19689378757515	-13.9700063840827	5.03849240108075	86.9440361269014	77.6392340096955	35.2602920710891	23.945047345942	-26.3830048321136	-51.3455409366836	4.5246181171306	-102.215542156131	-18.5337400926331	10.7487123974266	-17.8487431026199	-43.0581409375134	4.65676967083881	16.5188302064364	-57.0806880377749	-78.0572731508132	-51.5703992028521	24.3284479708699	-1.82708938167958	10.8852576010822	46.3239600856559	50.845458506352	-25.8875598949564	40.7991209992145	4.7955781983328	70.5103870123129	-66.7995534087438	11.6425026195568	23.4533047184988	43.1915359075407	-7.42852235665749	-127.141512486643	-47.6897807502202	-114.688579169488	71.4602763716664	116.959601982452	89.2479305656582	48.1267002654851	116.623161060134	29.468403930308	-11.3490626410561	5.61002607347124
0.198897795591182	-14.055634081103	5.05579751798921	87.3117058436081	77.9682422698274	35.3964292999927	24.0189768582741	-26.4964837846223	-51.5063467004354	4.5445348886586	-102.647605259472	-18.6108242803765	10.759095712522	-17.9167888080834	-43.2434459480041	4.66865026249662	16.5760733918331	-57.3365375739929	-78.3735358704498	-51.824786294044	24.411892988098	-1.83580001608992	10.9432933512584	46.5285568514482	51.0510357991312	-25.992894171616	40.9132252066786	4.80592755744741	70.8830968412728	-67.1130699967352	11.688527046299	23.5528560876664	43.3749223706683	-7.46076498900465	-127.679505194943	-47.9025424577428	-115.17666564437	71.7369122069161	117.482155482466	89.5913074928753	48.3188462330873	117.115684656256	29.6002261846342	-11.394619232135	5.64621993324466
0.200901803607214	-14.1388794107191	5.07173467747441	87.6654578977321	78.2845724554897	35.5270407434562	24.0890345257433	-26.6057519051104	-51.65829580139	4.56397169767745	-103.063596940511	-18.6849054706862	10.7675799083958	-17.9822214562479	-43.4222817979717	4.67967979723412	16.630779516597	-57.5834828111137	-78.6781437365435	-52.0709806674873	24.4911158086427	-1.84425761178642	10.9995049190154	46.7257920192715	51.2487881692345	-26.0941438796518	41.0219114778695	4.8157556372744	71.2444301388292	-67.4156948809542	11.7322819417083	23.648718986795	43.5516900945334	-7.49151701243788	-128.197290072723	-48.1074618014694	-115.646468834106	72.0024680606723	117.986376959631	89.9204046050074	48.5026892310557	117.589777032666	29.727024251629	-11.4383872062982	5.6812726440688
0.202905811623247	-14.2197292721863	5.0863013976654	88.0052363371227	78.5881744879652	35.6521058499755	24.1552093194664	-26.7107920138618	-51.8013643433559	4.58292548348453	-103.463451044102	-18.7559719943374	10.7741636794191	-18.0450307730285	-43.594620317431	4.68985649814542	16.682939815812	-57.8214844086863	-78.9710481340225	-52.3089432417293	24.5661039801124	-1.85246084116161	11.0538834965651	46.9156344872375	51.4386844434498	-26.191292868329	41.1251625801979	4.82506085898071	71.5943294628254	-67.7073801257819	11.7737604498125	23.7408783391107	43.7218113315757	-7.52077361153841	-128.694784880326	-48.304506455556	-116.097914105323	72.2569016308769	118.472186552505	90.2351697770748	48.6782000175729	118.04536280475	29.8487777828211	-11.4803596485223	5.71517867623334
0.204909819639279	-14.2981709417209	5.09949541169852	88.3309874200238	78.8790003034099	35.7716049416473	24.2174908226761	-26.8115875965718	-51.9355298316928	4.60139326143762	-103.847103980387	-18.8240126573322	10.7788460184175	-18.1052068967307	-43.7604343602815	4.69917872492509	16.7325459317246	-58.0505044506162	-79.2522023149371	-52.5386362424348	24.6368457172866	-1.86040841655573	11.1064205635288	47.0980543199292	51.6206946876991	-26.2843256405897	41.222962142315	4.83384172751348	71.932739190684	-67.9880795288406	11.8129560723231	23.8293196507612	43.8852593785228	-7.54853020557645	-129.171910599867	-48.4936453369414	-116.530929740517	72.5001723855962	118.93950731728	90.5355531548801	48.8453506759676	118.482369530087	29.9654672382783	-11.5205299275915	5.74793268097363
0.206913827655311	-14.3741920745019	5.11131466800634	88.6426596235181	79.1570038604336	35.8855192171339	24.2758692323035	-26.9081228068655	-52.0607711767553	4.61937212338381	-104.214494735002	-18.8890167426647	10.78162621679	-18.1627403795511	-43.9196978084656	4.70764497410123	16.7795899150279	-58.2705064512725	-79.5215614060586	-52.7600232083598	24.7033299039497	-1.86809909042458	11.1571078882088	47.2730227530339	51.7947902116887	-26.3732273555424	41.3152946567459	4.84209683183935	72.2596055283382	-68.2577486283313	11.8498626695888	23.9140290130098	44.0420085804018	-7.57478244917	-129.628591447845	-48.6748486101587	-116.945446949485	72.732241569579	119.388265239962	90.8215071628873	49.0041146191277	118.90072772009	30.0770738899293	-11.558891697108	5.77952949127565
0.208917835671343	-14.4477807065821	5.12175733062539	88.940203651564	79.4221411473283	35.9938307546062	24.3303353604759	-27.0003824687647	-52.1770686971471	4.63685923813494	-104.565564878884	-18.9509740119341	10.7825038646202	-18.2176221890351	-44.0723855760155	4.71525387932136	16.8240642262719	-58.4814553613765	-79.7790824161887	-52.9730689972248	24.7655460945811	-1.87553165555082	11.2059375288344	47.4405121978065	51.9609435733741	-26.4579838308735	41.4021454823095	4.8498248451744	72.5748765188444	-68.516344710011	11.8844744615502	23.9949931043892	44.192034334471	-7.5995262329997	-130.06475488724	-48.8480876919994	-117.341399880347	72.9530722105399	119.81838924804	91.0929865117264	49.1544665938075	119.300370851132	30.1835798246188	-11.5954388964769	5.80996412272134
0.210921843687375	-14.5189252566783	5.13082177950067	89.223572442799	79.6743701890452	36.0965225144787	24.3808806359708	-27.0883520789694	-52.2844041226946	4.65385185189652	-104.900258577607	-19.0098747069573	10.7814788506891	-18.2698437094162	-44.2184736129404	4.72200421157311	16.8659617370576	-58.683317573665	-80.0247242431397	-53.1777397912654	24.8234845159094	-1.88270494523357	11.2529018347585	47.6004962453551	52.119128583178	-26.538581545172	41.4835008464843	4.85702452523283	72.8785020507349	-68.7638268140013	11.9167860285877	24.0721991927155	44.3353130939431	-7.62275768437442	-130.480331639102	-49.0133352559146	-117.718725630098	73.1626291250956	120.229811221733	91.3499482053353	49.2963826846746	119.681235375257	30.2849679471473	-11.6301657518793	5.83923177419095
0.212925851703407	-14.587614528011	5.1385066106753	89.4927211778963	79.9136510537896	36.1935783420138	24.4274971054785	-27.1720178091046	-52.3827605972629	4.67034728867794	-105.218522600418	-19.0657095512457	10.7785513625279	-18.3193967429806	-44.3579389088974	4.72789487937691	16.9052757312236	-58.8760609283624	-80.2584476804506	-53.3740031026339	24.8771360684882	-1.88961783343755	11.297993447617	47.7529496707399	52.269320308083	-26.6150076400988	41.5593478475649	4.86369471440099	73.1704338659781	-69.0001557411913	11.9467923123641	24.14563513708	44.4718223715932	-7.64447316783106	-130.875255693642	-49.1705652362848	-118.077364254604	73.3608789245142	120.622466004715	91.5923515477848	49.4298403181628	120.043260730328	30.3812219830613	-11.6630667771481	5.86732782868347
0.214929859719439	-14.6538377099923	5.14481063651421	89.7476072866065	80.1399458593048	36.2849829698203	24.470177434863	-27.2513665078117	-52.4721226813288	4.68634295072757	-105.520306328719	-19.1184697514684	10.7737218863091	-18.3662735112572	-44.490759496799	4.73292492900659	16.9419999059651	-59.0596547183061	-80.4802154237639	-53.5618277785955	24.9264923279887	-1.89626923499203	11.3412053024471	47.8978484368521	52.4114950754482	-26.6872499224969	41.6296744567162	4.86983433995176	73.450625567775	-69.2252940594989	11.9744886165331	24.2152893896923	44.601540743174	-7.66466928569397	-131.24946432073	-49.3197528324633	-118.417258778231	73.5477900200389	120.996291414424	91.8201581496556	49.5548182660748	120.386389349783	30.4723264813886	-11.6941367746451	5.89424785398487
0.216933867735471	-14.7175843798972	5.14973288586268	89.9881904544523	80.3532187788609	36.370722020197	24.5089149103002	-27.3263857028093	-52.5524763542966	4.70183631892434	-105.805561764237	-19.1681469988136	10.7669912068061	-18.4104666562702	-44.6169144561797	4.7370935446355	16.9761283728878	-59.2340696939837	-80.689992076874	-53.7411840064507	24.9715455465579	-1.90265810574927	11.3825306287352	48.035169698193	52.5456304767038	-26.7552968663615	41.6944695198848	4.87544241422489	73.7190326279564	-69.4392061097111	11.9998706075192	24.2811509976391	44.7244478506549	-7.68334287855668	-131.602898079968	-49.4608745126269	-118.738355202939	73.7233326280502	121.351228251859	92.0333319341297	49.6712966490035	120.710566671837	30.5582668172208	-11.7233708360779	5.91998760337354
0.218937875751503	-14.7788445044742	5.15327260419239	90.2144326290652	80.5534360469203	36.4507820073328	24.5437034392624	-27.3970636027639	-52.6238090166947	4.71682495317245	-106.074243536694	-19.2147334702072	10.7583604072286	-18.4519692415802	-44.7363839164056	4.74040004846702	17.0076556589615	-59.3992780682293	-80.8877441575413	-53.9120433183187	25.0122886539748	-1.90878344272752	11.4219629514823	48.1648918043665	52.6717053708234	-26.8191376147175	41.7537227595707	4.88051803478852	73.9756123941091	-69.6418580111679	12.0229343151148	24.3432096045848	44.8405244053415	-7.7004910257884	-131.93550083015	-49.5939080174272	-119.040602516905	73.8874787748795	121.687220310942	92.231839142693	49.7792569395391	121.015741148286	30.6390291941061	-11.7507643432334	5.94454301629465
0.220941883767535	-14.8376084414864	5.1554292537071	90.4262980261305	80.7405659644115	36.5251503393829	24.5745375514886	-27.4633890990895	-52.6861094920005	4.73130649274939	-106.326308911129	-19.2582218296114	10.7478308690549	-18.490774753403	-44.8491490597826	4.74284390087441	17.0365767074462	-59.5552535206921	-81.0734401028815	-54.0743785956591	25.0487152586976	-1.91464428430061	11.4594960921029	48.2869943034709	52.7896998875772	-26.8787619813999	41.8074247764553	4.88506038458221	74.2203240963969	-69.8332176670891	12.0436761331009	24.4014554523464	44.9497521908067	-7.71611104595057	-132.247219738258	-49.7188323634593	-119.323952702684	74.0402023013066	122.004214387385	92.4156483404189	49.8786819652313	121.301864252723	30.7146006464055	-11.7763129687239	5.96791021896313
0.222945891783567	-14.8938669411875	5.15620251339546	90.6237531350562	80.914578903789	36.5938153203891	24.60141239982	-27.5253517676781	-52.7393680283957	4.74527865671625	-106.561717794746	-19.2986052290752	10.7354042717984	-18.526877101573	-44.9551921244309	4.74442470047227	17.062886878707	-59.7019712021443	-81.2470502745712	-54.2281640735916	25.0808196488768	-1.92023971029111	11.495124169456	48.4014579452459	52.8995954306212	-26.9341604526639	41.8555670508997	4.88906873206918	74.4531288541128	-70.0132547696492	12.0620928197642	24.4558793824073	45.052114065647	-7.73020049719766	-132.538005287885	-49.8356278464967	-119.588360744896	74.1814788668201	122.302160287073	92.5847304209934	49.9695559113362	121.568890488353	30.7849690413931	-11.800012676683	5.99008552496965
0.224949899799599	-14.9476111477552	5.15559227909008	90.8067667241847	81.0754473136384	36.6567661521107	24.6243237609368	-27.5829418704824	-52.7835763002121	4.75873924423465	-106.780432743357	-19.335877309841	10.7210825927344	-18.5602706204725	-45.0544964070388	4.74514218421605	17.0865819510151	-59.839407738437	-81.4085469636117	-54.3733753449733	25.1085967932037	-1.92556884215688	11.528841600666	48.5082646840724	53.0013746803879	-26.9853241887979	41.8981419443119	4.89254243135442	74.6739896818594	-70.1819408047667	12.078181498412	24.5064728373098	45.1475939661182	-7.74275717766572	-132.807811287158	-49.9442760445775	-119.833784637426	74.311285953546	122.581010833995	92.7390586112338	50.0518643233744	121.816777395295	30.8501230813262	-11.8218597233405	6.01106543588976
0.226953907815631	-14.9988326006639	5.15359866346132	90.9753098457467	81.2231457230903	36.7139929356278	24.6432680360043	-27.6361503570007	-52.8187274091615	4.77168613491793	-106.982418967382	-19.370032203308	10.7048681065925	-18.5909500698987	-45.1470462654483	4.74499622743305	17.1076581212384	-59.9675412343231	-81.5579043948701	-54.509989364337	25.1320423416565	-1.93063084310292	11.560643101993	48.6073976817475	53.095021596715	-27.0322450255031	41.9351427003188	4.89548092228414	74.8828714954702	-70.3392490565981	12.0919396577828	24.5532278619351	45.2361769085344	-7.75377912577071	-133.056594876121	-50.0447598208514	-120.060185390098	74.4296028699082	122.840721877685	92.8786084753902	50.1255941094521	122.045485557386	30.9100523052944	-11.8418506576692	6.03084664178112
0.228957915831663	-15.0475232359597	5.15022199598616	91.1293558403548	81.3576507457728	36.7654866729016	24.658242251208	-27.6849688656477	-52.8448158853713	4.78411728915753	-107.167644337461	-19.4010645319333	10.6867633851773	-18.618910635853	-45.2328271210633	4.74398684385045	17.1261120054562	-60.0863512769717	-81.6950987312778	-54.637984451514	25.1511526261836	-1.93542491821187	11.5905236896155	48.6988413101323	53.1805214214034	-27.0749154752579	41.9665634458815	4.89788373054521	75.0797411176218	-70.4851546117548	12.1033651524163	24.5961371047842	45.3178489915929	-7.76326462051927	-133.28431653358	-50.1370633262301	-120.267527034956	74.5364107539389	123.081252300175	93.0033579189272	50.1907335423528	122.254978608495	30.9647470909601	-11.8599823218847	6.04942602171809
0.230961923847695	-15.0936753875404	5.14546282289544	91.2688803412494	81.4789410835567	36.8112392681293	24.6692440582505	-27.7293897250753	-52.8618376882201	4.796030748443	-107.336079389603	-19.4289694100679	10.6667712969737	-18.644147931284	-45.3118254611002	4.74211418561391	17.1419406395503	-60.1958189392972	-81.8201080777054	-54.7573402951062	25.1659246612323	-1.93995031458392	11.6184786804047	48.7825811535235	53.25786068043	-27.1133287285115	41.9923991922342	4.89975046777085	75.2645672831573	-70.6196343632535	12.1124562029762	24.6351938190622	45.3925973984531	-7.77121218176666	-133.490940083417	-50.2211720018895	-120.455776632006	74.631692576386	123.302564022476	93.1132871920644	50.247272261424	122.445223238369	31.0141986561992	-11.8762518519434	6.0668006442765
0.232965931863727	-15.1372817883149	5.13932190707126	91.3938612780799	81.5869975298589	36.851243529006	24.6762717346372	-27.7694059553005	-52.8697902068446	4.80742463567286	-107.487697329908	-19.4537424447183	10.6448950066745	-18.6666579967338	-45.384028840679	4.73937854323791	17.1551414796678	-60.2959267829703	-81.9329124845188	-54.8680379557023	25.1763561442083	-1.94420632142066	11.6445036926142	48.8586040109278	53.3270271860827	-27.1474786548088	42.0126458356359	4.90108083156545	75.4373206440162	-70.7426670141304	12.1192113965211	24.6703918637316	45.460410398713	-7.77762057042502	-133.676432700381	-50.2970725814731	-120.624904274449	74.7154331434605	123.504622010642	93.2083788928523	50.2952012742614	122.616189197989	31.0583990605276	-11.8906566779954	6.08296776800606
0.23496993987976	-15.1783355713063	5.13180022794751	91.504278880399	81.6818029727318	36.885493167803	24.6793241840125	-27.8050112688154	-52.8686722605617	4.8182971554125	-107.622474038902	-19.4753797361866	10.6211379747206	-18.6864373009721	-45.4494258847473	4.73578034560568	17.1657124026965	-60.386658861271	-82.0334939508265	-54.9700598689298	25.1824454557934	-1.948192270137	11.6685946465607	48.9268978980916	53.3880100388185	-27.1773598037847	42.0273001580827	4.90187460558232	75.5979737739789	-70.8542330808504	12.1236296866934	24.7017257044424	45.5212773501779	-7.7824887886467	-133.840764915335	-50.3647530931989	-120.774883093519	74.7876190992608	123.687394281159	93.2886179699389	50.3345129581072	122.767849304389	31.0973412064254	-11.9031945247983	6.0979248418157
0.236973947895792	-15.2168302707521	5.12289898130483	91.6001156807572	81.7633423975172	36.913982802356	24.6784009362774	-27.8362000714972	-52.8584840989873	4.82864659419568	-107.740388075407	-19.493877878726	10.5955039567042	-18.7034827414899	-45.5080062898299	4.73132015986668	17.1736517065632	-60.4680007216716	-82.121836427441	-55.0633898481742	25.1841916602212	-1.95190753449168	11.690747765236	48.9874520493594	53.4407996289765	-27.202967406044	42.0363598277731	4.90213165955473	75.7465011729999	-70.9543148963282	12.125710393891	24.7291904143858	45.5751887004761	-7.78581607999828	-133.983910619959	-50.4242028616839	-120.905689262696	74.8482389280098	123.850851906142	93.3539917249252	50.3652010611218	122.900179445057	31.1310188405485	-11.913863412053	6.11166950540561
0.238977955911824	-15.2527598230835	5.11261957912757	91.6813565174568	81.8316028892518	36.9367079568578	24.6735021476519	-27.8629674635005	-52.8392274019332	4.83847132079484	-107.841420679937	-19.5092339610138	10.5679970028186	-18.7177916450221	-45.5597608256355	4.72599869137132	17.1789581105574	-60.5399394081298	-82.1979258194092	-55.1480130872458	25.1815945053651	-1.9553515306681	11.7109595748608	49.0402569193335	53.4853876382228	-27.2242973739442	42.039823399519	4.90185194932076	75.8828792712784	-71.0428966127653	12.125453205332	24.7527816750529	45.6221359885227	-7.787601929529	-134.10584707094	-50.4754125096252	-121.017302001606	74.8972829558581	123.994969017758	93.4044898143757	50.387260703362	123.013158581751	31.1594265547453	-11.9226616547202	6.12419958962769
0.240981963927856	-15.2861185678447	5.10096364933346	91.7479885369197	81.8865736346686	36.9536650625762	24.6646286006719	-27.8853092400156	-52.8109052791214	4.8477697864667	-107.925555777799	-19.5214455666294	10.5386214572246	-18.7293617678895	-45.6046813364678	4.71981678355288	17.1816307555296	-60.6024634632146	-82.2617499884051	-55.2239161626606	25.1746544227839	-1.95852371735197	11.7292269054307	49.0853041843687	53.521767040871	-27.2413463022609	42.0376903149506	4.90103551683579	76.0070864330223	-71.1199642041116	12.122858175142	24.7724957768844	45.6621118458035	-7.78784606387015	-134.206554893586	-50.5183739592763	-121.1097035793	74.9347433525151	124.119722812405	93.4401042514318	50.4006883775649	123.106768753931	31.1825597869608	-11.9295878632789	6.13551311680258
0.242985971943888	-15.3169012485822	5.08793303556846	91.8000011957235	81.9282459239464	36.964851458354	24.6517817040243	-27.9032218918682	-52.7735222696558	4.85654052519149	-107.992779981613	-19.5305107744243	10.5073819573536	-18.7381912964082	-45.6427607424996	4.71277541778766	17.1816692040593	-60.6555629299617	-82.3132987546316	-55.291087035797	25.1633725276358	-1.96142359581836	11.7455468912083	49.1225867438526	53.5499321049675	-27.2541114687437	42.0299609026467	4.8996824901569	76.1191029598696	-71.1855054683031	12.1179257242636	24.7883296198547	45.6951099974995	-7.78654845128484	-134.286018084955	-50.5530804336283	-121.182879317064	74.960614132486	124.225093554203	93.4608294070796	50.4054819497224	123.180995081586	31.2004148220198	-11.9346409439651	6.14560830106459
0.24498997995992	-15.3451030136961	5.07352979684941	91.8373862622667	81.956613152056	36.9702653910725	24.634963492367	-27.916702606088	-52.7270843412482	4.86478215387812	-108.043082593485	-19.5364281588145	10.4742834331846	-18.7442788471081	-45.6739930408758	4.70487571326133	17.1790734405113	-60.6992293534521	-82.3525638984865	-55.3495150548198	25.1477506185128	-1.96405071002182	11.7599169711295	49.1520987212999	53.5698783931547	-27.2625908345486	42.0166363780478	4.89779308344289	76.2189110940272	-71.2395100291699	12.1106566404695	24.8002807139286	45.7211252634135	-7.78370930163068	-134.344224016389	-50.5795264575439	-121.23681759081	74.9748911560571	124.311064578169	93.4666620110228	50.401640659398	123.235825767639	31.212988792205	-11.9378200988936	6.15448354861349
0.246993987975952	-15.3707194171117	5.05775620731847	91.8601378180433	81.971670819832	36.9699060158596	24.6141766259713	-27.9257492663191	-52.6715988892676	4.87249337264074	-108.076455606736	-19.5391967899728	10.4393311065002	-18.7476234669654	-45.6983733066058	4.69611892675137	17.1738438710538	-60.7334557821923	-82.3795391619207	-55.3991909563428	25.1277911770993	-1.96640464666787	11.7723348891955	49.173835465272	53.5816027633708	-27.2667830445889	41.997718843301	4.89536759689214	76.306495021081	-71.281969338096	12.1010520781597	24.8083471794842	45.7401535588242	-7.77932906634112	-134.381163435539	-50.5977078585531	-121.271509832906	74.9775721299951	124.377622292798	93.4576011521994	50.3891651198954	123.271252099846	31.2202796777699	-11.9391248262504	6.16213745795376
0.248997995991984	-15.3937464190094	5.04061475584222	91.8682522585843	81.9734165346532	36.9637733962512	24.5894243903243	-27.9303604531746	-52.607074735562	4.87967296491683	-108.092893707179	-19.5388162340155	10.4025304900453	-18.7482246335581	-45.7158976933775	4.68650645246862	17.1659813236121	-60.7582367692358	-82.394220249417	-55.4401068669483	25.1034973678241	-1.96848503523784	11.7827986948488	49.1877935500982	53.5851033693561	-27.2666874277529	41.9732112869207	4.89240641670841	76.3818408724873	-71.312876675318	12.0891135582318	24.8125277475303	45.7521918950214	-7.77340843837267	-134.396830467879	-50.6076217675463	-121.286950533554	74.9686566079134	124.424756182201	93.4336482788959	50.3680573180899	123.287268452172	31.2222863072803	-11.9385549203018	6.16856882014323
0.251002004008016	-15.41418038649	5.02210814562322	91.8617282940235	81.9618500108628	36.9518685041602	24.5607106956003	-27.9305354444005	-52.5335221269917	4.88631979771898	-108.092394273991	-19.5352865530428	10.3638873867125	-18.7460822551158	-45.7265634341262	4.67603982179306	17.1554870476978	-60.7735683730475	-82.3966048287046	-55.4722563043622	25.0748730373349	-1.97029154809764	11.7913067432434	49.1939707763914	53.5803796608988	-27.2623039969908	41.943117583326	4.88891001506355	76.4449367277928	-71.3322271510505	12.0748429678098	24.812821759977	45.7572383798495	-7.76594835208363	-134.391222617617	-50.6092666191691	-121.283137241667	74.9481459903692	124.452458807768	93.3948071985427	50.3383206141707	123.28387228571	31.219008357767	-11.9361104714912	6.1737766189609
0.253006012024048	-15.4320180940751	5.00223929378972	91.8405669493273	81.9369730697989	36.9341932197464	24.5280400760768	-27.9262742150226	-52.4509527338474	4.89243282180266	-108.074957380124	-19.5286083051263	10.3234078885911	-18.7411966705541	-45.7303688414569	4.66472070305631	17.1423627142592	-60.779448158159	-82.3866925311453	-55.4956341785321	25.0419227139111	-1.97182390052267	11.7978576954937	49.1923661713964	53.5674323839341	-27.2536334493458	41.9074424922221	4.88487894997628	76.4957726164644	-71.3400177061853	12.0582425599494	24.8092291696943	45.7552922179341	-7.75694998306323	-134.364340768101	-50.6026421521203	-121.260070565267	74.9160435246234	124.46072580928	93.3410840770767	50.29995974106	123.261064149064	31.2104463548343	-11.9317918663642	6.17776003107166
0.25501002004008	-15.4472567242354	4.98101133096063	91.8047715641143	81.8987896395088	36.9107503310677	24.4914176893728	-27.9175774373491	-52.3593796479639	4.89801107180299	-108.0405857923	-19.518782544228	10.2810983760535	-18.7335686494087	-45.7273133079431	4.6525509012619	17.1266104153739	-60.7758751955419	-82.3644849517483	-55.5102367924169	25.004651606721	-1.97308185073195	11.8024505189104	49.1829799891607	53.546263580448	-27.24067716583	41.8661916578636	4.88031386525318	76.534340519484	-71.3362471128318	12.0393149532992	24.8017505405156	45.7463537108256	-7.74641474799171	-134.316189181686	-50.5877494091491	-121.217754171372	74.8723543041501	124.449555905626	93.2724874379813	50.2529808036824	123.218847678254	31.1966016725296	-11.9255997875563	6.18051842615372
0.257014028056112	-15.4598938678505	4.95842760073579	91.7543477921274	81.8473057541587	36.881543533717	24.4508493157064	-27.9044464808528	-52.2588173806656	4.90305366640566	-107.989284970589	-19.5058108200455	10.2369655167607	-18.7231993917149	-45.7173973062009	4.63953235777451	17.1082326639225	-60.7628500627352	-82.3299856489122	-55.5160618425616	24.9630656050292	-1.97406519995341	11.8050844871094	49.1658137104443	53.5168765881231	-27.2234372111971	41.8193716081816	4.87521549037054	76.5606343705725	-71.3209159744542	12.0180631316964	24.7903870471911	45.730424256977	-7.73434430438863	-134.246775499065	-50.5645907369245	-121.156194785435	74.8170852678499	124.418950894976	93.1890281609061	50.1973912779485	123.157229596149	31.1774765331382	-11.9175352136529	6.18205136701045
0.259018036072144	-15.4699275245479	4.93449165919254	91.6893036003851	81.7825295530605	36.8465774302067	24.4063413569623	-27.8868834119531	-52.1492818604388	4.90755980848056	-107.9210630675	-19.4896951777408	10.1910162646488	-18.7100905278549	-45.7006223888243	4.62566715003713	17.0872323931846	-60.7403748437982	-82.2832001438788	-55.5131084194548	24.9171712772769	-1.974773792427	11.8057591801829	49.1408700425552	53.4792760398692	-27.2019163336197	41.7669897537171	4.8695846403532	76.574650057138	-71.2940267258248	11.9944904436854	24.7751404751545	45.7075063514921	-7.72074055037668	-134.156110738057	-50.5331697856531	-121.075402190213	74.7502451988789	124.368915654468	93.0907194799643	50.1332000095744	123.076219711351	31.1530740068013	-11.9075994190528	6.18235860961084
0.261022044088176	-15.4773561030416	4.90920727433562	91.6096492679103	81.7044712794228	36.8058575292633	24.3579008356939	-27.8648909937246	-52.030790430455	4.91152878520923	-107.835930926711	-19.4704381576615	10.1432578588141	-18.6942441182626	-45.6769911881517	4.61095749120747	17.0636129563631	-60.7084531289195	-82.2241359197752	-55.5013770076622	24.8669758700468	-1.97520751544197	11.8044744847301	49.1081529188675	53.4334678630435	-27.1761179642164	41.7090543864966	4.86342221565334	76.5763854208849	-71.2555836325853	11.9686006020205	24.7560132203024	45.6776035857904	-7.70560562438641	-134.04420929183	-50.4934915085288	-120.975389224275	74.6718447232961	124.299458139419	92.9775769816128	50.0604172126424	122.975830916646	31.1233980110212	-11.8957939737785	6.18144010316092
0.263026052104208	-15.4821784214024	4.88257842550358	91.5153973841145	81.6131432787226	36.759390244985	24.3055353940485	-27.8384726854303	-51.9033618457983	4.91495996818116	-107.733902081315	-19.4480427949298	10.0936978224214	-18.6756626531318	-45.6465074158929	4.5954057298099	17.037378126022	-60.6670900138358	-82.1528024203925	-55.4808694857586	24.812487306929	-1.97536629937417	11.8012305938857	49.0676674982466	53.3794592785985	-27.1460462165427	41.64557467868	4.85672920199506	76.5658402580966	-71.2055927906011	11.9403976830782	24.7330082885748	45.6407206470128	-7.6889419048206	-133.911088926629	-50.4455621609436	-120.856171779882	74.581896308339	124.210589382052	92.8496186021878	49.9790544679851	122.856079186909	31.0884533099878	-11.882120743187	6.17929599009139
0.26503006012024	-15.4843937072042	4.85460930278762	91.4065628468647	81.5085599967934	36.7071828958474	24.2492532925735	-27.8076326420462	-51.7670162705416	4.91785281353057	-107.614992751656	-19.4225126189549	10.0423439615452	-18.6543490520209	-45.6091758624863	4.57901434934382	17.0085320934861	-60.6162920990358	-82.069211048657	-55.4515891260009	24.7537141872837	-1.97525011764567	11.7960280073161	49.019420164241	53.3172587999048	-27.1117058858724	41.576560681171	4.84950667020659	76.5430163196635	-71.1440621249851	11.9098861262391	24.7061292955634	45.5968633173974	-7.67075200970931	-133.756770778929	-50.3893892995646	-120.717768800498	74.4804142604344	124.102323489747	92.706864625074	49.8891247213051	122.716983576543	31.0482455138196	-11.8665818877339	6.17592660604822
0.267034068136273	-15.4840015976822	4.82530430636033	91.2831628600901	81.3907379775011	36.6492437035567	24.1890634089083	-27.7723757135841	-51.6217752745544	4.92020686196435	-107.479221842737	-19.3938516529173	9.98920436395482	-18.6303066634402	-45.5650023964737	4.56178596788591	16.9770794681487	-60.5560674886668	-81.9733751647655	-55.4135405937817	24.6906657849334	-1.97485898679308	11.7888675311145	48.9634185241004	53.2468762314827	-27.0731024484523	41.5020233219832	4.84175577605557	76.5079173107103	-71.0710013888388	11.877070733195	24.6753804658779	45.5460384732974	-7.65103879628409	-133.581279352067	-50.3249817810938	-120.560202277703	74.3674147228895	123.974677642782	92.5493376774747	49.7906422810835	122.558566216394	31.0027810775602	-11.8491798626127	6.17133247983058
0.269038076152305	-15.4810021397799	4.79466804580436	91.1452169311503	81.2596958602202	36.5855817918189	24.1249752364541	-27.7327074443331	-51.4676618301214	4.92202173889571	-107.326610941159	-19.3620644131342	9.93428739786124	-18.6035392643045	-45.5139939635029	4.54372333767054	16.943025276725	-60.4864257891855	-81.8653100839661	-55.3667299469082	24.6233520466921	-1.97419296642411	11.7797502777038	48.8996714075698	53.1683226674421	-27.0302420606225	41.4219744045393	4.83347776005013	76.4605488899956	-70.9864221617021	11.841956667221	24.6407666325832	45.4882540842329	-7.62980536057708	-133.384642512348	-50.252349760957	-120.383497247724	74.2429156732936	123.82767209158	92.3770627268109	49.6836228162801	122.380852310232	30.9520673002024	-11.829917417351	6.16551433333172
0.271042084168337	-15.4753957901766	4.76270533940387	90.9927468677394	81.1154543768566	36.5162071848853	24.0569988828415	-27.6886340720794	-51.3047003083379	4.92329715447527	-107.157184311691	-19.3271559083549	9.8776017106342	-18.5740510593675	-45.4561585853394	4.5248293446174	16.9063749624134	-60.4073781078574	-81.7450330740877	-55.3111646346107	24.551783590809	-1.9732521592175	11.7686776656943	48.8281888655531	53.0816104897921	-26.9831315577753	41.3364266057947	4.82467394723691	76.4009186689056	-70.8903378477439	11.8045494523714	24.6022932363696	45.4235192116078	-7.60705503689269	-133.166891484562	-50.1715046916963	-120.187681787409	74.1069369206527	123.661330153529	92.1900670768325	49.5680833538535	122.183870130642	30.8961123233735	-11.808797595406	6.15847308140227
0.273046092184369	-15.4671834152041	4.72942121342353	90.8257767744677	80.9580363485719	36.4411308060548	23.9851450684265	-27.6401625270624	-51.1329164752745	4.9240329036159	-106.970968893372	-19.2891316389831	9.81915622747179	-18.5418466805944	-45.391505358583	4.50510700787466	16.8671343840251	-60.318937050907	-81.6125633526902	-55.2468534963274	24.4759717053647	-1.97203671090753	11.7556514196408	48.7489821685406	52.9867533665077	-26.9317784532797	41.2453934742726	4.81534574699281	76.3290362102419	-70.7827636736183	11.7648549726244	24.5599663248009	45.3518440073981	-7.58279139735384	-132.928060847024	-50.0824593211936	-119.972787009723	73.9595001021855	123.475678209258	91.9883803632154	49.44404227597	121.967651014532	30.8349251300581	-11.7858237336805	6.15020983172592
0.275050100200401	-15.4563662907309	4.69482090130977	90.6443330491044	80.7874666822688	36.3603644759582	23.909425124569	-27.5873004309706	-50.9523374879495	4.92422886608908	-106.767994295175	-19.2479975962598	9.75896015001442	-18.506931186428	-45.320044453294	4.48455947932792	16.8253098150023	-60.2211167214984	-81.4679220839439	-55.1738067603121	24.3959283464623	-1.9705468102809	11.7406735698038	48.6620638048408	52.8837662494167	-26.8761909372605	41.1488894278678	4.80549465277952	76.2449130265834	-70.6637166860463	11.7228794710123	24.5137925513447	45.2732397125761	-7.55701825135501	-132.668188526082	-49.9852276907269	-119.738847058811	73.800628679824	123.270745698423	91.7720345489332	49.3115193170857	121.732229358075	30.7685155430536	-11.7609994619998	6.14072588464536
0.277054108216433	-15.4429461019673	4.65890984289834	90.4484443784193	80.603772366572	36.2739209107339	23.8298509919046	-27.5300560957515	-50.7629918900586	4.92388500647205	-106.548292791279	-19.2037602612906	9.69702295492765	-18.4693100610245	-45.2417871114236	4.46319004306258	16.7809079424143	-60.1139327174415	-81.3111323751555	-55.0920360419748	24.3116661364156	-1.96878268913009	11.7237464518505	48.5674474786967	52.7726653719059	-26.8163778752551	41.0469297516141	4.79512224190727	76.148562578422	-70.5332157491495	11.6786295486175	24.4637791743748	45.1877186554201	-7.52973964492825	-132.387315790019	-49.8798251327306	-119.48589910449	73.6303479364838	123.046565115082	91.5410639191299	49.1705355607453	121.477642611173	30.6968942233538	-11.7343287025406	6.13002273297273
0.279058116232465	-15.4269249432471	4.62169368360625	90.2381417337011	80.406982467677	36.1818137200856	23.7464352184891	-27.468438522356	-50.5649096075153	4.92300137420377	-106.311899315881	-19.1564266040669	9.63335439246019	-18.4289892134546	-45.1567456451082	4.44100211487588	16.7339358658476	-59.99740212864	-81.1422192729946	-55.0015543420234	24.2231983617693	-1.96674462222542	11.7048727065104	48.4651481080983	52.6534682463543	-26.7523488067783	40.9395305952613	4.78423017524271	76.0400002719089	-70.3912815414356	11.6321121636031	24.4099340560275	45.0952942496153	-7.50095986018063	-132.085487242469	-49.7662682684892	-119.213983336333	73.4486849719841	122.803172002526	91.2955050757802	49.0211134362224	121.203931271449	30.6200726683747	-11.7058156692436	6.11810206173166
0.281062124248497	-15.4083053176614	4.5831782735274	90.0134583658756	80.1971281247189	36.0840574051938	23.6591909578503	-27.402457399321	-50.3581219437613	4.92157810359111	-106.05885145757	-19.106004082387	9.56796448492107	-18.3859749767339	-45.0649334347328	4.41799924166161	16.6844010962443	-59.8715435343637	-80.9612097594138	-54.9023760443869	24.130538971239	-1.96443292727153	11.6840552791804	48.3551818225261	52.5261936614818	-26.6841139437836	40.8267089707261	4.77282019701007	75.9192434564003	-70.2379365525566	11.5833346301029	24.3522656610298	44.9959809922677	-7.4706834146261	-131.762750815333	-49.6445750054923	-118.923142957226	73.255668698628	122.540604947599	91.0353969318288	48.8632767148963	120.911138877731	30.5380632100245	-11.6754648670982	6.10496574794595
0.283066132264529	-15.3870901367536	4.54336966654065	89.7744298003305	79.9742425448966	35.9806673564348	23.5681319669334	-27.3321231013184	-50.1426615748716	4.91961541375294	-105.789189453344	-19.0525006407069	9.50086352513194	-18.3402741069155	-44.9663649269266	4.39418510085686	16.6323115546614	-59.7363770001865	-80.7681327472228	-54.7945169138762	24.0337025735695	-1.9618479648732	11.6612974194741	48.2375659603966	52.3908616794066	-26.6116841689911	40.7084827493886	4.76089413441812	75.7863114215383	-70.0732050797043	11.5323046171436	24.2907830553946	44.8897944616671	-7.43891506049245	-131.419157761104	-49.5147645347061	-118.613424176479	73.0513298366216	122.258905574643	90.7607807050394	48.6970505064318	120.599312003067	30.4508790126802	-11.6432810914995	6.09061586028527
0.285070140280561	-15.3632827200257	4.5022741194241	89.5210938313002	79.7383609982451	35.8716598510497	23.4732726039973	-27.2574466875576	-49.9185625444267	4.91711360859213	-105.502956182117	-18.9959247089088	9.43206207487006	-18.2918937820085	-44.8610556323069	4.36956349983292	16.5776755709846	-59.5919240747795	-80.5630190753738	-54.6779940937189	23.932704435235	-1.95899013845763	11.6366026807713	48.112319066433	52.2474936325277	-26.5350710341382	40.5848706592702	4.74845389741164	75.6412253941528	-69.8971132238275	11.4790301474387	24.2254959050122	44.7767513149152	-7.40565978400959	-131.054762644692	-49.3768573275746	-118.28487620242	72.8357009090895	121.95811853887	90.4716999115029	48.5224612547335	120.268500247247	30.3585340709596	-11.6092694274684	6.07505465879477
0.287074148296593	-15.336886794472	4.45989809085126	89.2534905159888	79.4895208120916	35.7570520506301	23.374627826355	-27.1784399000761	-49.6858602582107	4.91407307677694	-105.200197157864	-18.9362852009874	9.36157096321185	-18.2408416009461	-44.7490221230981	4.34413837527064	16.520501882564	-59.4382077863991	-80.3459015039553	-54.5528261027503	23.8275604781053	-1.95585989423097	11.6099749196646	47.9794608887377	52.0961121202556	-26.4542867580866	40.4558922821096	4.73550147833261	75.4840085347747	-69.7096888854651	11.4235195961607	24.1564144742119	44.6568692854554	-7.37092280461709	-130.669623334691	-49.2308751328369	-117.937551234516	72.6088162368531	121.638291519276	90.1682003587505	48.3395367337562	119.918756228807	30.2610432074306	-11.5734352488588	6.05828459453772
0.289078156312625	-15.3079064940006	4.41624824042451	88.971662168211	79.2277613651628	35.6368619984612	23.2722131880831	-27.0951151619433	-49.4445914786573	4.91049429168815	-104.880960522282	-18.8735915136877	9.28940128487644	-18.1871255823518	-44.63028203059	4.31791379253258	16.4607996327624	-59.275252639136	-80.1168147087869	-54.4190328325011	23.7182872769503	-1.95245772111924	11.5814182953786	47.8390123757497	51.9367410054663	-26.3693442248522	40.3215680502264	4.72203895161258	75.3146859338877	-69.5109617603324	11.3657816896829	24.0835496241397	44.5301671802909	-7.33470957421519	-130.263800994173	-49.0768409731616	-117.571504455059	72.3707119329084	121.299475211116	89.8503301384657	48.1483060429486	119.550135576618	30.1584220701125	-11.535784217525	6.04030830921009
0.291082164328657	-15.2763463588311	4.371331427662	88.6756533518418	78.9531240814005	35.5111086167589	23.1660448375888	-27.0074855753863	-49.194794319126	4.90637781130719	-104.545297037129	-18.8078535250515	9.21556439853189	-18.1307541633803	-44.504854042437	4.29089394496694	16.3985783694824	-59.1030846089867	-79.8757952758135	-54.2766355439715	23.6049020569102	-1.94878415069063	11.5509372691665	47.690995673019	51.7694054108712	-26.2802569815039	40.1819192433052	4.70806847340901	75.1332846078227	-69.300963334644	11.3058255042115	24.0069128111294	44.3966648772097	-7.29702577632259	-129.837360070923	-48.9147791415821	-117.186794020308	72.1214258965554	120.941723317828	89.518139618895	47.9487996026325	119.162696920909	30.0506871298846	-11.4963222824075	6.02112863473037
0.293086172344689	-15.2422113347704	4.3251547109316	88.3655108737702	78.6656524234506	35.3798117037234	23.0561395151107	-26.9155649197328	-48.936508237928	4.90172427818507	-104.19326007601	-18.739081592866	9.14007192503621	-18.071736198381	-44.3727578997363	4.26308315324865	16.3338480435815	-58.9217311396055	-79.6228816950913	-54.1256568642719	23.4874226907821	-1.9448397570561	11.5185366036426	47.5354341197192	51.5941317150365	-26.1870392359823	40.036967985054	4.69359228125102	74.9398334943606	-69.0797268801325	11.2436604644124	23.9265160849223	44.2563833217016	-7.25787732518758	-129.390368287116	-48.7447151976959	-116.7834810512	71.8609978073996	120.565092542578	89.1716814369111	47.741049149114	118.756501883882	29.9378556777567	-11.4550556786605	6.00074859280445
0.295090180360721	-15.2055067725221	4.27772534637259	88.0412837765624	78.3653918858045	35.2429919305309	22.9425145501334	-26.8193676493194	-48.6697740321485	4.89653441930565	-103.824905615867	-18.6672865530976	9.06293574562545	-18.01008095759	-44.2340143940638	4.23448586464907	16.2666190072249	-58.7312211378877	-79.3581143545569	-53.9661207829556	23.3658676962825	-1.94062515679784	11.4842213620699	47.372352245086	51.4109475483829	-26.089705854753	39.8867372396745	4.67861269370373	74.7343634480611	-68.8472874487582	11.179296341978	23.8423720868519	44.1093445238379	-7.21727036491172	-128.922896628549	-48.5666759637267	-116.361629623585	71.5894691188325	120.169642579231	88.8110104896489	47.5250877295865	118.331615069802	29.8199458219735	-11.4119909265977	5.97917139447188
0.297094188376753	-15.1662384268205	4.22905078680783	87.7030233307786	78.052389987657	35.1006708380924	22.8251878586838	-26.7189088912945	-48.3946338313222	4.8908090460079	-103.440292227971	-18.5924797181981	8.98416800013299	-17.9457981256624	-44.0886453641823	4.20510665229941	16.1969020122291	-58.5315849692714	-79.0815355333917	-53.7980526482238	23.2402562331752	-1.9361410088916	11.4479969075803	47.2017757645734	51.2198817888443	-25.9882723604574	39.731250808253	4.66313210992385	74.5169072352251	-68.6036818672183	11.1127432540988	23.7544940478676	43.9555715548714	-7.17521126851431	-128.435019333282	-48.3806895203632	-115.921306757985	71.3068830514766	119.755436102934	88.4361839258388	47.3009496967949	117.888104054622	29.6969764850086	-11.3671348307663	5.95640043957756
0.299098196392786	-15.1244124555968	4.17913868057217	87.3507830269244	77.7266962653887	34.9528708338026	22.7041779405648	-26.6142044432529	-48.1111310908009	4.88454905383056	-103.039481068548	-18.5146728753398	8.90378108507511	-17.878897800253	-43.9366736927633	4.17495021448841	16.1247082082653	-58.3228544528389	-78.7931893951544	-53.6214791628396	23.1106081003039	-1.93138801458552	11.4098689024196	47.0237315758936	51.0209645574329	-25.882754929339	39.5705333249949	4.64715300933335	74.2874995285924	-68.3489487310665	11.0440116619554	23.6628957865207	43.7950885437467	-7.13170663694414	-127.926813879809	-48.1867852023557	-115.462582408855	71.0132845861343	119.322538760169	88.0472611367531	47.0686707035471	117.426039375139	29.5689674004417	-11.3204944788004	5.93243931628379
0.301102204408818	-15.0800354190253	4.12799687036878	86.9846185670658	77.3883622648306	34.7996151880254	22.5795038764873	-26.5052707708775	-47.8193105850103	4.87775542242818	-102.622535868941	-18.4338782846374	8.82178765178318	-17.8093904904276	-43.7781233028093	4.1440213738356	16.0500491410323	-58.1050628561333	-78.4931219805607	-53.4364283798912	22.9769437325056	-1.92636691730992	11.3698433070461	46.8382477547909	50.8142272135246	-25.7731703886427	39.4046102533108	4.63067795115018	74.0461769017141	-68.08312839865	10.9731123690843	23.567591706879	43.6279206734605	-7.08676329809743	-127.398360974654	-47.9849935940215	-114.985529453422	70.7087204565867	118.87101915836	87.6443037467984	46.8282876969582	116.945494517668	29.435939109636	-11.2720772403487	5.90729180049225
0.30310621242485	-15.0331142785354	4.0756333920571	86.6045878560587	77.0374415330785	34.6409280305256	22.4511853250985	-26.3921250053439	-47.5192184004409	4.87042921535985	-102.189522925411	-18.3501086771964	8.73820060442403	-17.7372871150781	-43.6130191539872	4.11232507653308	15.9729367503733	-57.8782448898034	-78.1813811999849	-53.2429296982708	22.8392841974814	-1.9210785025593	11.3279263792915	46.6453535507777	50.5997023500638	-25.6595362138608	39.2335078818301	4.61370957401226	73.7929778230283	-67.806262984735	10.9000565197276	23.4685967962521	43.454094177205	-7.04038830576119	-126.849744539527	-47.7753465244501	-114.490223680018	70.3932391420574	118.400948855021	87.2273756038357	46.5798389125584	116.446545906211	29.2979129583481	-11.2218907659401	5.88096185525348
0.305110220440882	-14.9836563957451	4.02205647344699	86.210750992499	76.6739896101198	34.4768343467834	22.319242519943	-26.2747849407287	-47.2109019284511	4.86257157998659	-101.740511088497	-18.263377253196	8.65303309802644	-17.6625990012569	-43.4413872387866	4.07986639152185	15.8933833683175	-57.642436701976	-77.8580168256652	-53.0410138580062	22.6976511925145	-1.91552359776485	11.284124673388	46.4450793824913	50.3774237884477	-25.5418705259675	39.0572533201925	4.59625059549883	73.5279426496143	-67.5183963538005	10.8248555971419	23.3659266229472	43.2736363343589	-6.99258893856894	-126.281051697907	-47.5578770625805	-113.976743775984	70.0668908593995	117.912402346426	86.7965427689921	46.3233638680896	115.929272890279	29.1549110931904	-11.1699429857409	5.85345363018886
0.307114228456914	-14.9316695313738	3.96727453298415	85.803170259263	76.2980640200486	34.3073599740755	22.18369626633	-26.1532690312963	-46.8944098578893	4.85418374725693	-101.275571751957	-18.1736976798092	8.56629853646112	-17.5853378824365	-43.263254578505	4.0466505096528	15.8114017170388	-57.397675872394	-77.5230804835548	-52.8307129353349	22.5520670410952	-1.90970307218571	11.2384450389927	46.2374568330757	50.1474265733368	-25.4201920883634	38.8758744948217	4.57830381173269	73.2511136206935	-67.2195741131509	10.7475214218308	23.2595973338643	43.0865754664038	-6.94337269884467	-125.692372761137	-47.3326195120695	-113.445171315063	69.7297275550028	117.405457055799	86.3518735062752	46.0589033572277	115.393757732018	29.0069564579245	-11.1162421083453	5.82477146080378
0.309118236472946	-14.8771618440173	3.91129617854118	85.3819101137575	75.9097242620338	34.1325315975527	22.0445679380825	-26.0275963886239	-46.5697921674697	4.84526703156705	-100.794778841331	-18.0810840891089	8.47801057037709	-17.5055158967283	-43.0786492190795	4.01268274286308	15.7270049067855	-57.1440014063536	-77.1766256449345	-52.6120603375736	22.4025546894991	-1.90361783678463	11.1908946201681	46.0225186451969	49.9097469671874	-25.2945203039455	38.6894001444467	4.55987209687981	72.9625348507459	-66.9098436056756	10.6680661497478	23.1496256519905	42.8929409325326	-6.89274731150576	-125.083801214018	-47.0996094059348	-112.895590744399	69.3818028964431	116.880193321069	85.8934382717419	45.7864994429693	114.84008559314	28.8540727896722	-11.0607966194891	5.79491986785051
0.311122244488978	-14.8201418889395	3.85413020603153	84.9470371777514	75.5090318009338	33.952376746104	21.9018794742676	-25.8977867786871	-46.2371001180005	4.83582283049975	-100.298208802096	-17.9855510758671	8.38818309509773	-17.4231455850188	-42.8876002267895	3.9779685232873	15.6402064337396	-56.8814537283761	-76.8187076176917	-52.3850907977816	22.2491377032195	-1.89726884407572	11.1414808543006	45.8002987160018	49.6644224446366	-25.1648752118868	38.4978598156145	4.54095840267696	72.6622523224149	-66.5892539023892	10.5865022704008	23.0360288738957	42.6927631252553	-6.84072072287889	-124.455433699887	-46.8588835010661	-112.328089370969	69.0231722638114	116.336694382163	85.4213097023727	45.5061954509342	114.268344521158	28.6962846149531	-11.003615280726	5.76390355660101
0.31312625250501	-14.7606186167601	3.79578559811035	84.4986202269958	75.0960500576312	33.7669237880857	21.7556533757319	-25.7638606188571	-45.8963862443746	4.82585262467216	-99.7859405873705	-17.8871136953146	8.29683024848256	-17.3382398890604	-42.6901376837468	3.94251340234691	15.5510201777723	-56.6100746756731	-76.4493835373019	-52.1498403692136	22.091840263322	-1.89065708795664	11.090211471022	45.5708320918662	49.4114916867029	-25.0312774844204	38.3012838579599	4.52156575796246	72.3503138790302	-66.2578557946443	10.5028426049877	22.9188248670224	42.4860734657279	-6.78730109945385	-123.80737000516	-46.6104797725127	-111.74275734774	68.6538927408291	115.775046367813	84.9355626045853	45.2180359623603	113.6786254353	28.5336172456321	-10.944707128041	5.73172741614456
0.315130260521042	-14.6986013720912	3.73627152278541	84.0367301803588	74.6708443990196	33.5762019269993	21.6059127016669	-25.6258389747093	-45.5477043473715	4.81535797748085	-99.2580556452856	-17.7857874608001	8.20396640874562	-17.2508121494864	-42.4862926832682	3.90632304986761	15.4594604001914	-56.3299074913926	-76.0687123575485	-51.9063464195858	21.9306871626711	-1.88378360363083	11.0370944909855	45.3341549629312	49.1509945747941	-24.893748423467	38.0997034194565	4.50169726817575	72.0267692169061	-65.9157017861284	10.4171003043975	22.798032066954	42.2729043989943	-6.73249682668389	-123.139713043443	-46.3544374075576	-111.139687659145	68.2740231056232	115.195338281931	84.4362739423782	44.9220668069748	113.071022111923	28.3660967747086	-10.8840814704244	5.69839651862634
0.317134268537074	-14.6340998921161	3.67559733200607	83.5614400887183	74.2334821277381	33.3802411969315	21.4526810659948	-25.4837435568374	-45.1911094852754	4.80434053485639	-98.7146379059184	-17.6815883414011	8.109606192252	-17.1608761037776	-42.2760973250832	3.86940325315635	15.3655417414009	-56.0409968175861	-75.6767548408671	-51.6546476250465	21.7657038021424	-1.87664946737451	10.9821382247149	45.0903046575151	48.8829721844919	-24.7523099572103	37.8931504414571	4.48135611481984	71.691669877296	-65.5628460845506	10.3292888471972	22.6736694745959	42.0532893890263	-6.67631650771463	-122.452568839107	-46.0907967996567	-110.518976106292	67.8836238212732	114.59766198953	83.9235228251791	44.618335055622	112.445631169424	28.1937500719742	-10.8217478884853	5.66391611843006
0.319138276553106	-14.5671243051044	3.61377256024308	83.0728251234973	73.7840324715585	33.1790724579461	21.2959826337198	-25.3375967174791	-44.8266579652602	4.79280202503954	-98.1557737678066	-17.5745327594217	8.0137644512678	-17.0684458841594	-42.0595847103865	3.831759916013	15.2692792184955	-55.7433886880328	-75.2735735485154	-51.3947839640542	21.5969161866415	-1.86925579642474	10.9253512713315	44.8393196362652	48.6074667792059	-24.6069846364953	37.6816576536556	4.46054555498881	71.345069238063	-65.1993445930642	10.2394220375892	22.5457566532572	41.8272629136331	-6.61876896201978	-121.746046510335	-45.8195995421395	-109.880721291624	67.4827570260739	113.982112202163	83.397390495352	44.306889012727	111.802552052783	28.016604779557	-10.7577162328482	5.62829165141348
0.321142284569138	-14.4976851288675	3.55080692304028	82.5709625648544	73.3225665724675	32.9727273913501	21.1358421171836	-25.1874214471309	-44.4544073346415	4.780744258314	-97.5815520841346	-17.4646375878909	7.91645627166345	-16.9735360154563	-41.8367889367101	3.79339905779492	15.1706882227775	-55.4371305207749	-74.8592328303329	-51.1267967109689	21.424350921116	-1.8616037487868	10.8667425172757	44.5812394862522	48.3245218036221	-24.4577956312195	37.4652585689067	4.4392689207619	70.987022505056	-64.8252549014466	10.1475140032924	22.414313725646	41.5948604592338	-6.55986322410511	-121.020258251737	-45.5408884217544	-109.22502460318	67.0714865235314	113.348786462968	82.8579603153021	43.987778208517	111.141887017589	27.8346893073771	-10.6919966227019	5.59152873401954
0.32314629258517	-14.4257932691635	3.48671031551047	82.0559317895384	72.8491574754694	32.7612384947499	20.9722847722204	-25.0332413709778	-44.0744163718852	4.76816912670492	-96.9920641484528	-17.351920147927	7.817696970586	-16.8761614128239	-41.6077450926867	3.75432681242248	15.0697845172925	-55.1222711104471	-74.433798814305	-50.8507284294607	21.2480352064167	-1.85369452306316	10.8063211349654	44.3161049147799	48.0341818769434	-24.3047667265515	37.2439874779077	4.41752961870927	70.6175867032027	-64.4406362769716	10.0535791933444	22.2793613707669	41.3561185154002	-6.49960854211934	-120.27531931643	-45.2547074120299	-108.551990198385	66.6498777720797	112.697785131196	82.3053177543183	43.6610533910777	110.463741113631	27.6480328283644	-10.6245994441673	5.55363316243728
0.325150300601202	-14.3514600179983	3.42149281083122	81.527814258457	72.363880117121	32.5446390770782	20.8053363942355	-24.8750807452753	-43.6867450774337	4.75507860373656	-96.3874036800527	-17.2363982060652	7.71750209413444	-16.7763373795393	-41.372489252623	3.71454942737213	14.9665842341781	-54.7988606203983	-73.9973393957667	-50.5666229657252	21.0679968350768	-1.8455293582982	10.7440965813969	44.0439577430702	47.7364927859843	-24.1479223190581	37.0178794438291	4.39533112930783	70.2368206672889	-64.0455496550739	9.95763237594221	22.1409208207457	41.111074569356	-6.43801437645246	-119.511347997647	-44.9611016664069	-107.861724987389	66.2179978745385	112.029211366361	81.7395503750566	43.3267665182354	109.768222168055	27.4566652736628	-10.5555353486851	5.51461091170056
0.327154308617234	-14.2746970519682	3.35516465869407	80.986693503826	71.8668113136262	32.322963253423	20.6350233142019	-24.7129644536205	-43.2914546643478	4.74147474408411	-95.7676668089652	-17.1180899714761	7.61588741493252	-16.6740796045827	-41.1310584709282	3.67407326264768	14.8611038720693	-54.4669505745653	-73.5499242263725	-50.2745254414663	20.8842641870262	-1.83710953374195	10.6800785967712	43.764840899786	47.431501478054	-23.9872874128259	36.7869702966732	4.37267700636619	69.8447850324885	-63.640057629671	9.85968863613889	21.9990138575906	40.8597671002148	-6.37509039826577	-118.728465609865	-44.6601175112552	-107.154338616027	65.7759155673327	111.343171111882	81.160747819689	42.984970749176	109.055440768056	27.2606173276736	-10.4848152513556	5.47446813472776
0.329158316633267	-14.1955164303989	3.28773628376305	80.4326551161291	71.3580297488456	32.0962459397939	20.4613723945801	-24.546918003145	-42.8886075487882	4.727359683291	-95.1329520605054	-16.997014093218	7.51286892969845	-16.5694041602976	-40.883490776395	3.63290478973922	14.7533602933693	-54.1265938491742	-73.0916247027843	-49.9744822467142	20.6968662251693	-1.82843636869782	10.6142772029717	43.4787984143404	47.1192560536745	-23.8228876152969	36.5512966277024	4.3495708764467	69.4415422245466	-63.2242244433026	9.75976337354086	21.8536628097986	40.602235573125	-6.31084648804985	-117.926796469433	-44.3518024386321	-106.429943448261	65.3237012094065	110.639773078358	80.5690017957162	42.6357204359535	108.325510243161	27.0599204229584	-10.412450329205	5.43321116142673
0.331162324649299	-14.113930593574	3.21921828404312	79.8657867305836	70.8376159618249	31.8645228476988	20.2844110251506	-24.3769675205643	-42.4782673402315	4.71273563744559	-94.4833603394979	-16.8731896572632	7.40846285679286	-16.4623274999076	-40.6298251663543	3.59105059056957	14.6433707214934	-53.7778446641635	-72.6225139549893	-49.6665410323941	20.5058324909346	-1.81951122229573	10.5467027020999	43.1858754100816	46.7998057591347	-23.6547491332285	36.310895783565	4.32601643828115	69.02715644975	-62.7981159769674	9.65787229995213	21.7048905489802	40.3385204332722	-6.24529273410795	-117.106467874759	-44.0362050989238	-105.688654548244	64.8614267708832	109.919128726328	79.9644060615009	42.2790711147517	107.578546647039	26.854606735015	-10.3384520194761	5.39084649765676
0.333166332665331	-14.0299523607799	3.14962142927959	79.2861780134655	70.3056523341311	31.6278304786592	20.1041671187588	-24.2031397481728	-42.0604988315782	4.69760490281451	-93.8189949141312	-16.7466361836012	7.30268563373252	-16.3528664549774	-40.3701016005832	3.54851735640344	14.5311527380563	-53.4207585744475	-72.14266683449	-49.3507507027281	20.3111930996779	-1.81033549333675	10.4773656749031	42.8861180972436	46.4732009787921	-23.482898768364	36.0658058604713	4.30201746211809	68.601693684526	-62.3617997396816	9.554031436972	21.5527204862673	40.0686630996722	-6.17843943102073	-116.267610085989	-43.7133752932708	-104.930589661939	64.38916582152	109.181352248669	79.3470564113691	41.9150794969581	106.814668738893	26.644709176988	-10.2628320177944	5.34738082424966
0.335170340681363	-13.9435949283792	3.07895665930795	78.6939206479321	69.762223076855	31.3862061185347	19.9206691069369	-24.0254620397655	-41.6353679890681	4.68196985552563	-93.1399613993622	-16.6173736231747	7.19555391462332	-16.2410382328829	-40.1043609952147	3.5053118867659	14.4167242799879	-53.0553924609258	-71.6521599020691	-49.0271614074501	20.1129787360088	-1.80091061999469	10.4062769791738	42.5795737658238	46.1394932273251	-23.3073639131472	35.816065698087	4.27757778915729	68.1652216648535	-61.9153448578528	9.44825711351501	21.3971765688039	39.7927059588907	-6.1102970780582	-115.410356304207	-43.3833639658147	-104.155869198302	63.9069935188262	108.426560552508	78.7170506605398	41.5438034601048	106.033997964419	26.4302613941802	-10.185602276372	5.30282099596861
0.337174348697395	-13.8548718677812	3.00723508236625	78.0891083197012	69.2074142173818	31.1396878318049	19.7339459355769	-23.8439623563621	-41.2029419419312	4.66583295119203	-92.4463677400162	-16.4854223548367	7.08708456762428	-16.1268604141261	-39.8326452163565	3.46144108832981	14.300103636587	-52.681804521306	-71.1510714153766	-48.6958245337812	19.9112206490445	-1.79123807969496	10.3334477481369	42.2662907781552	45.7987351416653	-23.1281725462468	35.5617148734291	4.25270133086595	67.7178098752868	-61.4588220642911	9.34056596334649	21.2382832759798	39.510692358535	-6.04087637759157	-114.534842650186	-43.046223195779	-103.364616210062	63.4149865959898	107.6548732407	78.0744886295961	41.1653020385576	105.236658436343	26.2112977585055	-10.1067750021119	5.25717404044223
0.339178356713427	-13.7637971233567	2.93446797343561	77.4718367023014	68.6413135857879	30.8883144556618	19.5440270603445	-23.6586692619553	-40.7632889719857	4.64919672453285	-91.7383241934761	-16.3508031821311	6.97729467232148	-16.0103509496686	-39.5549970736426	3.41691197375346	14.1813094465477	-52.3000542606959	-70.6394813162036	-48.3567926982222	19.7059506475774	-1.78131938880997	10.2588893887495	41.9463185614846	45.4509804728733	-22.9453532280757	35.3027936945854	4.22739206839447	67.2595295378354	-60.9923036870923	9.23097492247813	21.0760656157167	39.2226666006723	-5.97018823347728	-113.64120814272	-42.7020061893642	-102.556956374052	62.913223349521	106.866412592975	77.419472128731	40.7796354140555	104.422776914503	25.987853362792	-10.0263626546995	5.21044715707058
0.341182364729459	-13.6703850103338	2.86066677243453	76.8422034419899	68.0640108010082	30.632125594011	19.3509424421624	-23.4696119191322	-40.3164785029351	4.63206378899724	-91.0159433120272	-16.2135373301258	6.86620151711439	-15.8915281581905	-39.2714603136295	3.37173166056492	14.0603606948758	-51.9102024819917	-70.1174712174575	-48.010119738178	19.497201095115	-1.7711561024944	10.1826135799825	41.6197076001975	45.0962840777482	-22.7589350961034	35.0393431943647	4.20165405184301	66.7904536003939	-60.5158636381548	9.11950122661971	20.9105491205773	38.9286739350232	-5.89824374936317	-112.729594676363	-42.3507672714593	-101.733017971153	62.4017836266528	106.061303546521	76.7521049416372	40.3868649060617	103.592482785554	25.759964014986	-9.94437794468535	5.16264771590326
0.343186372745491	-13.5746502125636	2.78584308254693	76.2003081424964	67.475597256733	30.3711616113656	19.1547225425341	-23.2768200845212	-39.8625810895587	4.61443683635414	-90.2793399248068	-16.0736464420749	6.75382259654936	-15.7704107232501	-38.9820796130053	3.32590736998725	13.9372767098342	-51.5123112760756	-69.5851243899629	-47.6558607033739	19.2850049049046	-1.76074981439312	10.1046322710706	41.286509428023	44.7347019103398	-22.568947860189	34.7714051237557	4.175491399671	66.3106567250847	-60.0295774015	9.00616240850004	20.7417598438896	38.6287605520904	-5.82505422699785	-111.800146998863	-41.9925618771976	-100.892931865783	61.8807488124998	105.239673676251	76.0724928090785	39.9870529619232	102.74590804222	25.5276662322163	-9.86083383142788	5.11378325652684
0.345190380761523	-13.4766077803197	2.71000866839782	75.5462523493129	66.8761661069968	30.1054636265772	18.9553983187911	-23.0803241042669	-39.4016684067105	4.59631863628513	-89.5286311194218	-15.9311525761087	6.64017560859097	-15.6470176904399	-38.686900571684	3.27944642575757	13.8120771597324	-51.1064440117805	-69.0425257489025	-47.29407184702	19.0693955347894	-1.75010215644224	10.0249576797102	40.9467766200193	44.3662910132374	-22.3754217977543	34.4990219453594	4.1489082979761	65.8202152761713	-59.5335220213669	8.89097629519124	20.5697243556883	38.3229735760825	-5.75063116452767	-110.853012688039	-41.6274465433142	-100.036831485007	61.3502018169431	104.401653174608	75.3807434121893	39.580263146871	101.883187262117	25.2909972347678	-9.77574352114138	5.06386148683723
0.347194388777555	-13.3762731279458	2.63317545426639	74.8801395337448	66.2658122514538	29.8350735065151	18.7530012193262	-22.8801549093281	-38.9338132381248	4.57771203595868	-88.7639362231869	-15.786078201747	6.52527845195244	-15.5213684644716	-38.3859697057795	3.23235625292741	13.6847820497318	-50.6926653256597	-68.4897618399874	-46.9248106169137	18.8504069820497	-1.73921479859566	9.94360229018499	40.600562784363	43.9911095087095	-22.1783877488827	34.2222368266364	4.12190899983229	65.3192073077863	-59.0277760899888	8.77396100538316	20.3944697386219	38.0113610576877	-5.67498625471589	-109.888342128256	-41.2554788993603	-99.164852797258	60.810227061329	103.547374830987	74.6769663554307	39.1665601338102	101.004457586223	25.0499949399284	-9.68912046475804	5.01289028189608
0.349198396793587	-13.2736620315339	2.55535552223988	74.20207507666	65.6446323204976	29.5600338595488	18.5475631786427	-22.6763440107385	-38.4590894650786	4.55861995961063	-87.9853767839957	-15.6384461965053	6.40914922324576	-15.3934828061896	-38.0793344403853	3.18464437664446	13.5554117185731	-50.2710411115629	-67.9269208254746	-46.5481356462124	18.6280737781136	-1.72808944859504	9.86057885151407	40.2479225540505	43.609216589676	-21.9778771113317	33.9410936331129	4.09449782455952	64.8077125513628	-58.5124197351929	8.65513494657388	20.2160235838193	37.6939719667559	-5.59813138316505	-108.906288486417	-40.8767176587151	-98.277134290591	60.2609104648601	102.676974010691	73.9612731492648	38.7460096929807	100.109858696902	24.8046979557422	-9.60097835585809	4.96087768268448
0.351202404809619	-13.1687906264662	2.47656111039869	73.5121662518992	65.0127246599336	29.2803880290127	18.3391166124654	-22.4689234947275	-37.9775720548308	4.53904540806862	-87.1930765508694	-15.4882798422462	6.29180621428103	-15.263380829541	-37.7670431022438	3.1363184209188	13.4239868352508	-49.8416385099857	-67.3540924698127	-46.1641067441073	18.4024309832146	-1.71672785169018	9.7759003754906	39.8889115783835	43.220672510493	-21.7739218354542	33.6556369213914	4.06667915703373	64.2858124028024	-57.9875346077459	8.53451681225725	20.0344139866038	37.370856184811	-5.52007862650821	-107.907007687558	-40.4912226094398	-97.3738169505757	59.7023394307774	101.790588633543	73.2337771924993	38.3186786813812	99.1995327954745	24.555145574573	-9.51133112851923	4.90783189485052
0.353206412825651	-13.0616754049881	2.39680461089574	72.810522209457	64.3701893155518	28.9961800864337	18.1276944126192	-22.2579260177971	-37.4893370489836	4.51899145832639	-86.3871614541225	-15.3356028216615	6.17326790916995	-15.1310829984797	-37.4491449122654	3.08738610739218	13.2905283956354	-49.4045258972828	-66.7713681250879	-45.7727848862853	18.1735141809498	-1.70513179037477	9.68958013476133	39.5235865142759	42.825538577586	-21.5665544190336	33.3659119321332	4.03845744697834	63.7535899093825	-57.4532038684034	8.41212557905427	19.8496695421768	37.0420644974	-5.44084025054738	-106.890658389971	-40.0990546049819	-96.4550442378003	59.134602832317	100.888359152062	72.4945937543802	37.8846350320814	98.2736245794967	24.3013777667026	-9.42019295512559	4.85376128744449
0.355210420841683	-12.9523332136374	2.31609856807625	72.0972539582706	63.717128017308	28.7074548247629	17.9133299419793	-22.0433848016626	-36.9944615515266	4.49846126303095	-85.5677595852245	-15.1804392145176	6.05355298150396	-14.9966101238438	-37.125689977896	3.03785525405449	13.1550577190419	-48.9597728745604	-66.178840716162	-45.3742322052108	17.9413594727354	-1.6933030841316	9.60163166076925	39.1520050175117	42.4238771399374	-21.3558079020159	33.0719645828889	4.00983720821213	63.2111297563952	-56.9095121747856	8.28798050378875	19.6618193412078	36.70764858633	-5.36042870838263	-105.857401959899	-39.7002755546657	-95.5209620649699	58.5577909984197	99.9704285292303	71.7438399563398	37.4439477433356	97.3322812195424	24.0434351736706	-9.32757824416433	4.79867439159174
0.357214428857715	-12.8407812506718	2.2344556765633	71.3724743488095	63.0536441633093	28.4142577514325	17.696057029243	-21.8253336281776	-36.4930237169026	4.47745805003819	-84.7350011762413	-15.0228134939577	5.93268029148262	-14.8599833601446	-36.7967292853941	2.98773377398825	13.0175964447465	-48.5074502565533	-65.5766047256902	-44.9685119801875	17.7060034722317	-1.68124358914665	9.51206874173033	38.7742257336983	42.0157515793708	-21.1417158611956	32.7738414608009	3.98082301790956	62.6585182535261	-56.3565456679984	8.16210112053481	19.4708929653337	36.3676610217425	-5.27885663851323	-104.807402445803	-39.2949484140732	-94.5717187735977	57.9719956991898	99.0369422158881	70.9816347534771	36.9966868675001	96.3756523356505	23.781359101605	-9.23350163792895	4.74257989922478
0.359218436873748	-12.7270370634424	2.15188877927199	70.6362980552997	62.3798428034923	28.1166350812762	17.4759099636691	-21.60380683406	-35.985102737745	4.45598512190628	-83.8890185790195	-14.8627505227068	5.81066888295809	-14.7212242023255	-36.462314691884	2.93702967405707	12.8781665284649	-48.0476300600921	-64.964756178669	-44.5556886272945	17.467483299668	-1.66895519802002	9.42090542053583	38.390308289173	41.6012263006873	-20.9243124047519	32.4715898152663	3.95141951587049	62.0958433209624	-55.7943919589932	8.03450723760237	19.2769204826162	36.0221552540898	-5.19613686290766	-103.740826552208	-38.883137175224	-93.607465110358	57.3773101311642	98.08804812772	70.2080989157464	36.5429234998388	95.4038899733651	23.5151915143945	-9.13797801027235	4.68548666164743
0.36122244488978	-12.6111185456837	2.06841086547947	69.88884155771	61.6958306230579	27.814633729425	17.252923489766	-21.3788393056462	-35.47077883252	4.43404585537671	-83.0299462439883	-14.7002755491872	5.68753798052312	-14.5803544824552	-36.1224989173657	2.88575105360351	12.7367902387446	-47.5803854925855	-64.3433926269809	-44.1358276891127	17.2258365760495	-1.65643983948316	9.32815599264516	38.0003132817228	41.1803667216583	-20.7036321667639	32.1652575504375	3.92163140373384	61.5231944752929	-55.2231401147246	7.90521893451632	19.0799324429101	35.6711856059205	-5.11228238500533	-102.657843613127	-38.4649068565891	-92.6283542029757	56.7738289023079	97.1238966218494	69.42335500886	36.0827297671209	94.4171485793633	23.2449750267796	-9.0410224642325	4.62740368824821
0.363226452905812	-12.4930439347632	1.98403506880488	69.130223123429	61.0017159256583	27.5083013039973	17.0271328018503	-21.1504664735049	-34.9501332330467	4.41164370087077	-82.1579206986124	-14.5354142036087	5.56330698653375	-14.4373963663556	-35.7773355365228	2.83390610312512	12.5934901533439	-47.1057909401672	-63.7126131334949	-43.7089958242757	16.9811014173244	-1.64369947812226	9.23383500388557	37.6043022711279	40.753239262841	-20.4797103016034	31.8548932176391	3.89146344422556	60.940662815072	-54.6428806440723	7.7742565588839	18.8799598730999	35.3148072635479	-5.02730638778043	-101.558625565033	-38.0403234929698	-91.6345415358393	56.1616480168386	96.1446404730758	68.627527374895	35.6161788160752	93.4155849767421	22.9707528973136	-8.94265032969842	4.56834014502412
0.365230460921844	-12.3728318088907	1.89877466518924	68.3605627886522	60.2976086163074	27.1976860987397	16.7985735385925	-20.9187243069365	-34.4232481717671	4.38878218195196	-81.273080525585	-14.3681924939938	5.43799547810102	-14.2923723502366	-35.4268789704183	2.78150310295368	12.4482891555651	-46.6239219557309	-63.0725182560802	-43.2752607968231	16.7333164284816	-1.63073611404881	9.13795724827669	37.2023377695769	40.3199113372389	-20.2525824782419	31.5405460076949	3.86092046037232	60.3483410062287	-54.0537054835014	7.64164072330862	18.6770342723692	34.953076268634	-4.94122223168762	-100.443346919502	-37.6094541251944	-90.6261849251544	55.5408648597621	95.1504348496464	67.8207421126183	35.1433448016584	92.3993583399233	22.6925690212646	-8.84287716098615	4.50830535319456
0.367234468937876	-12.2505010842561	1.81264307087854	67.5799823395425	59.5836201840546	26.8828370855563	16.567281777454	-20.683649308463	-33.8902068689419	4.36546489479449	-80.3755663405976	-14.1986368021252	5.31162320406387	-14.1453052571927	-35.0711844780756	2.72855042186906	12.3012104304876	-46.1348552467538	-62.4232100312528	-42.8346914654188	16.4825206975438	-1.61755178261371	9.04053776575871	36.7944832319486	39.8804513397945	-20.022284874523	31.2222657430995	3.83000733470593	59.7463232671367	-53.4557079825647	7.5073923021892	18.4711876072968	34.5860495095463	-4.85404345259538	-99.3121847353164	-37.1723667896578	-89.6034444937697	54.9115781812558	94.1414372887821	67.0031270575561	34.6643028751983	91.3686301691471	22.4104679233675	-8.74171873440529	4.44730878774998
0.369238476953908	-12.1260710121263	1.72565384033215	66.7886052929991	58.8598636843821	26.5638039068969	16.3332940290743	-20.4452785081408	-33.3510935196132	4.3416955076053	-79.465520769877	-14.0267738794555	5.18421008193737	-13.9962182337168	-34.7103081478887	2.67505651578156	12.1522774612291	-45.6386686629058	-61.7647919576758	-42.3873577723781	16.2287537894854	-1.60414855409025	8.94159183994858	36.3808030459046	39.4349286367634	-19.7888541712883	30.9001028701705	3.79872900846151	59.1347053535106	-52.8489828891125	7.37153242851548	18.2624523069369	34.2137847126471	-4.76578375977216	-98.1653185903287	-36.7291305077178	-88.5664826456505	54.2738880807876	93.1178076717094	66.1748117617774	34.179129172358	90.3235642646406	22.1244947505182	-8.63919104576036	4.38536007596329
0.37124248496994	-11.9995611758622	1.63782066414681	65.986556877302	58.1264537213851	26.2406368680628	16.0966472315808	-20.2036494579073	-32.8059932805054	4.31747776012362	-78.5430884273051	-13.852630842925	5.05577619483594	-13.8451347461167	-34.3443068889294	2.62102992629295	12.0015140250549	-45.1354411835594	-61.0973689794091	-41.9333307325069	15.9720557401068	-1.59052853337579	8.84113499575937	35.9613625218664	38.9834135549022	-19.5523275464664	30.574108451056	3.76709048078502	58.5135845430094	-52.2336263343163	7.23408249062071	18.0508612577878	33.83634043343	-4.6764570337233	-97.0029305527666	-36.27981527492	-87.5154640399089	53.6278959910332	92.079708198366	65.3359274733891	33.6879008009464	89.2643267004032	21.8346952643176	-8.53531030790496	4.32246899588249
0.373246492985972	-11.8709914879348	1.54915736695887	65.1739640123562	57.3835064296869	25.9133869294182	15.8573787448302	-19.9588002257074	-32.2549922566957	4.29281546295289	-77.6084158913625	-13.6762351707837	4.92634178833757	-13.6920785769284	-33.9732384221277	2.56647927936637	11.8489441895801	-44.6252529050349	-60.4210474688717	-41.4726824217742	15.7124670497881	-1.57669385964673	8.73918299709434	35.536227882825	38.5259773705109	-19.3127426690784	30.2443341556164	3.73509680790657	57.8830596196328	-51.6097358174746	7.09506412885935	17.8364477987571	33.4537760475659	-4.58607732409642	-95.8252051522302	-35.8244920500801	-86.4505555645966	52.9737046615912	91.0273033617644	64.486607115763	33.1906958285528	88.1910857975974	21.5411158335631	-8.43009294812497	4.25864547484521
0.375250501002004	-11.7403821868519	1.45967790530302	64.3509552897544	56.6311394561285	25.5821056984747	15.6155263446087	-19.7107693896725	-31.6981774881602	4.26771249704789	-76.6616516815963	-13.4976146982847	4.79592726738538	-13.5370738212431	-33.5971612713083	2.51141328387185	11.6945923087884	-44.1081850277005	-59.7359352096653	-41.0054859658535	15.4500286771985	-1.56264670603229	8.63575184444148	35.1054662540232	38.0626922983062	-19.0701376931366	29.9108322532728	3.70275310229819	57.2432308578399	-50.9774101905826	6.95449923230345	17.6192457159373	33.0661517417013	-4.49465884751526	-94.6323293503009	-35.3632327442173	-85.3719263100545	52.3114181424866	89.9607599219581	63.6269852665398	32.6875932700842	87.1040120976731	21.243803426644	-8.32355560561501	4.19389958788748
0.377254509018036	-11.6077538340128	1.36939636548343	63.5176609525238	55.8694719411894	25.2468454218734	15.3711282166782	-19.4595960321101	-31.1356369361963	4.24217281310875	-75.7029462349134	-13.3167976133765	4.66455319308656	-13.3801448829713	-33.2161347540793	2.45584073019093	11.5384830190975	-43.5843198429376	-59.0421413791299	-40.5318155284747	15.184782032938	-1.54838927930673	8.530857772409	34.6691456524848	37.5936314802218	-18.8245512515195	29.5736556047219	3.67006453185653	56.5942000064789	-50.3367496426907	6.81240993535514	17.3992892374412	32.6735285042993	-4.40221598537934	-93.4244925107251	-34.89611020931	-84.2797475419379	51.6411417674576	88.880246879653	62.7571981363314	32.1786730751075	86.0032783350275	20.9428056037938	-8.21571512883998	4.12824155620849
0.379258517034068	-11.473127310585	1.27832696137654	62.6742128746303	55.0986245001888	24.9076589773229	15.1242229509363	-19.205319733493	-30.5674594696484	4.2162004309252	-74.7324518814889	-13.1338124522868	4.53224027956414	-13.2213164711292	-32.8302189726791	2.39977048878704	11.3806412353505	-43.0537407198552	-58.3397765306512	-40.0517462995522	14.9167689731102	-1.53392381953826	8.42451724729196	34.227334976427	37.1188689739492	-18.5760224496971	29.232857653563	3.63703631906058	55.9360702724337	-49.6878556841107	6.66881861431873	17.1766130280557	32.2759681162011	-4.30876328168853	-92.201886369253	-34.4231982269215	-83.1741926739076	50.9629821370359	87.7859354494771	61.8773835471709	31.6640161150638	84.8890594094115	20.6381705092987	-8.1065885728778	4.06168174556385
0.3812625250501	-11.3365238142505	1.18648403225558	61.8207445402148	54.3187192042848	24.5645998653203	14.8748495352596	-18.947980566322	-29.9937348510569	4.1897994388203	-73.7503228204231	-12.948688095128	4.39900939070938	-13.0606135959849	-32.4394748045941	2.34321150873242	11.2210921467131	-42.5165320918857	-57.6289525758002	-39.5653544832606	14.6460317927561	-1.51925259974401	8.31674696452071	33.7801039944636	36.6384797414361	-18.324590859487	28.8884924178173	3.60367374010774	55.2689463041094	-49.0308311302706	6.52374788398213	16.9512521839499	31.8735331411911	-4.21431544078987	-90.9647050030768	-33.9445714967132	-82.055437239977	50.2770471014485	86.6779990328808	60.9876809106869	31.1437041702902	83.7615323579374	20.3299468635914	-7.99619319678404	3.9942306646464
0.383266533066132	-11.1979648559641	1.09388204058406	60.9573910226193	53.5298795611587	24.2177222009125	14.6230473495591	-18.6876190889094	-29.4145537225858	4.1629739929822	-72.7567150950618	-12.7614537613599	4.26488153697138	-12.8980615652265	-32.0439638931113	2.2861728162972	11.0598612126429	-41.9727794431951	-56.9097827662363	-39.0727172858922	14.3726132193268	-1.50437792554199	8.20756384616847	33.3275233347958	36.1525396371668	-18.0702965125936	28.5406144814125	3.56998212404053	54.5929341745905	-48.3657800855512	6.37722059408949	16.723242227149	31.4662869162784	-4.11888732511197	-89.7131447998886	-33.4603056247284	-80.9236588664949	49.5834457432969	85.5566131907412	60.0882312060941	30.617819916992	82.6208763267574	20.0181839552517	-7.88454646086015	3.92589896344535
0.385270541082164	-11.0574722566062	1.00053556978434	60.0842889630509	52.7322304955639	23.867080705221	14.3688561595172	-18.4242763391457	-28.8300075919011	4.13572831683331	-71.751786568069	-12.5721390052525	4.12987787208456	-12.7336859800399	-31.643748637758	2.22866351344826	10.8969741587284	-41.4225692949426	-56.1823816753805	-38.5739129035158	14.0965564060274	-1.48930213479989	8.09698503835942	32.8696644740961	35.6611253963434	-17.8131798942123	28.1892789854928	3.53596685189813	53.908141364676	-47.6928079267521	6.22925982584179	16.4926191001145	31.0542935420506	-4.02249395287769	-88.447404426626	-32.9704771116168	-79.7790372438618	48.8822883600703	84.4219556155475	59.1791769578631	30.0864469139849	81.4672725424473	19.7029316329419	-7.77166602389686	3.85669743161461
0.387274549098196	-10.9150681436487	0.906459321968942	59.2015765491545	51.9258983295941	23.5127306970137	14.1123161104597	-18.1579938280905	-28.2401888178214	4.10806670038077	-70.7356968961602	-12.3807737112923	3.99401968980236	-12.5675127311903	-31.238892184572	2.17069277637622	10.7324569724526	-40.8659891913705	-55.4468651799333	-38.0690205095646	13.8179049250665	-1.47402759727458	7.98502790862704	32.4065997264348	35.1643146229327	-17.5532819364933	27.8345416197148	3.50163335585243	53.2146767456308	-47.012021286456	6.07988888830737	16.2594191601313	30.6376178727407	-3.92515049581368	-87.1676847978	-32.4751633406757	-78.6217540978381	48.1736864464185	83.2742061032972	58.2606622131836	29.5496695893467	80.3009042829979	19.3842402972204	-7.6575697404237	3.78663699675112
0.389278557114228	-10.770774947711	0.81166811568429	58.3093934931889	51.1110107627561	23.1547280840342	13.8534677210591	-17.8888135335959	-27.6451905958987	4.07999349954512	-69.7086075045969	-12.1873880895175	3.85732842056258	-12.3995679949815	-30.8294584163209	2.11226985399429	10.5663358990534	-40.3031276856948	-54.70335044111	-37.5581202422055	13.536702760909	-1.45855671427337	7.8717100432694	31.9384022319678	34.662185777515	-17.2906440119256	27.4764586134082	3.46698711825395	52.5126505617041	-46.3235280361439	5.92913131485412	16.0236791736736	30.2163255062453	-3.82687227680398	-85.8741890434972	-31.9744425657263	-77.4519931605987	47.457752676294	82.1135465250685	57.3328325191552	29.0075732268954	79.1219568485211	19.062160892269	-7.54227565790277	3.71572872270418
0.39128256513026	-10.6246153991167	0.716176883648216	57.4078810100553	50.2876968517816	22.7931293543897	13.5923518770259	-17.616777893761	-27.0451069438449	4.05151313551701	-68.6706815613793	-11.9920126708133	3.71982562818067	-12.2298782292472	-30.4155119425294	2.05340406646522	10.3986374371951	-39.7340743258992	-53.9519558857668	-37.0412931915853	13.2529943033957	-1.44289191824999	7.75704924469197	31.4651459454623	34.1548181650738	-17.0253079266892	27.1150867266845	3.43203367082688	51.8021744125179	-45.6274372691769	5.77701085947609	15.7854363107482	29.7904827740613	-3.72767476751878	-84.5671224769996	-31.4683938989283	-76.269940141432	46.7346008848496	80.9401607982241	56.3958348997903	28.4602439525771	77.9306175316478	18.7367448975952	-7.42580201387565	3.64398380786927
0.393286573146293	-10.4766125243787	0.620000670388036	56.4971817950482	49.4560869902989	22.4279915676755	13.3290098246876	-17.3419298003842	-26.4400326868141	4.02263009403931	-67.6220839511748	-11.794678302153	3.58153300649328	-12.0584701692456	-29.9971180894563	1.99410480363806	10.2293883347005	-39.1589196403213	-53.1928011872071	-36.5186213869047	12.9668243408565	-1.42703567245028	7.64106352866341	30.986905624817	33.6422919226107	-16.7573159139268	26.7504832414374	3.39677859370569	51.0833612351503	-44.9238592834666	5.62355149314492	15.5447281390803	29.3601567309992	-3.62757358605557	-83.2466925621216	-30.9570972983731	-75.0757826971416	46.0043460502295	79.7542348573404	55.4498178327552	27.907768720695	76.7270755875781	18.4080443195539	-7.30816723312296	3.57141358340106
0.395290581162325	-10.3267896426317	0.523154629959422	55.577440001389	48.6163128882098	22.0593723461859	13.0634831645872	-17.064312592284	-25.8300634425776	3.99334892474203	-66.5629812489329	-11.5954161417943	3.4424723759801	-11.8853708235225	-29.5743428899137	1.93438152358751	10.0586155841974	-38.5777551231328	-52.4260072459441	-35.9901877833753	12.6782380530987	-1.4109904705424	7.52377112158076	30.5037568193608	33.1246880066055	-16.4867106269218	26.3827059522578	3.36122751454007	50.3563252860355	-44.212905564094	5.46877740009911	15.3015926183203	28.9254151448899	-3.52658449448712	-81.913108880121	-30.4406335556033	-73.8697104021238	45.2671042750809	78.555956624764	54.4949312258281	27.3502352999838	75.5115222038395	18.0761116828817	-7.18938992474298	3.4980295114917
0.397294589178357	-10.1751703620265	0.425654023596897	54.6488012175112	47.7685075509073	21.6873298658924	12.7958138449715	-16.7839700486083	-25.2152956065449	3.96367424041819	-65.4935416933351	-11.3942576544086	3.30266568037947	-11.710607469766	-29.1472530729955	1.87424375101334	9.88634641872411	-37.9906732195962	-51.6516961701309	-35.4560762489895	12.3872810043901	-1.39475883620344	7.40519045765368	30.0157758580187	32.6020881804145	-16.2135351322337	26.0118131573067	3.32538610758434	49.6211821226715	-43.4946887656436	5.3127129740805	15.0560680941325	28.4863264861115	-3.42472339649018	-80.5665830963618	-29.9190842829545	-72.6519147181731	44.5229927679697	77.3455159808952	53.5313263932463	26.7877322596087	74.2841504697337	17.7410000220916	-7.06948887925829	3.42384318353719
0.399298597194389	-10.0217785761101	0.327514217327047	53.711412444122	46.9128052582827	21.3119228474154	12.5260441552066	-16.5009463820346	-24.5958263367091	3.93361071632457	-64.4139351598441	-11.1912346061679	3.16213498328841	-11.5342076505455	-28.7159160536787	1.81370107573319	9.71260830732545	-37.3977673112498	-50.869991255876	-34.9163715511789	12.0939991363573	-1.37834332277763	7.28534017612929	29.5230398374209	32.0745750014564	-15.9378329027984	25.6378636490476	3.2892600927931	48.8780485851443	-42.7693226943813	5.15538281459863	14.8081932922662	28.0429599170134	-3.3220063348624	-79.2073289265946	-29.3925319008067	-71.4225889639501	43.7721298245717	76.1231047341293	52.5591560317255	26.2203489550156	73.0451553455041	17.4027628727865	-6.94848306563851	3.34886631835352
0.401302605210421	-9.86663846006487	0.22875067962834	52.7654220710515	46.0493415435086	20.9332105468564	12.2542167192071	-16.2152862318918	-23.971753538422	3.90316308946692	-63.324333133613	-10.9863790598219	3.02090246469744	-11.3561991690726	-28.2803999223376	1.7527631511286	9.53742895062441	-36.799131700894	-50.0810169673591	-34.3711593433353	11.7984387607882	-1.3617465128474	7.16423911838006	29.0256266098323	31.5422318083372	-15.6596478108892	25.2609167049544	3.25285523483913	48.1270427773623	-42.0369222902719	4.99681172308645	14.5580073125163	27.5953852812659	-3.21844948903914	-77.8355621028978	-28.8610596246906	-70.1819282842024	43.0146348087429	74.8889165905429	51.5785741963161	25.6481755136259	71.794733631171	17.0614542629386	-6.82639162832611	3.27311076033375
0.403306613226453	-9.70977446704761	0.129378979003931	51.8109798538642	45.1782531716414	20.5512527465954	11.9803744887397	-15.9270346572338	-23.3431758490538	3.87233615783233	-62.2249086820872	-10.7797233696699	2.8789904175409	-11.1766100849092	-27.8407734341311	1.69143969255386	9.36083627626286	-36.1948615974653	-49.2848989167674	-33.8205261511522	11.500646552453	-1.34497101784183	7.04190632507886	28.5236147709824	31.0051427078218	-15.3790241210838	24.8810320781098	3.21617734223082	47.3682840481991	-41.2976036087676	4.83702469907147	14.3055496226791	27.1436730930357	-3.11406917259792	-76.4515003393677	-28.3247514522252	-68.9301296186246	42.2506281333727	73.6431471231981	50.5897362760187	25.0713028204662	70.5330839351146	16.71712870407	-6.70323388423115	3.19658847760193
0.405310621242485	-9.55121132432971	0.0294147815917628	50.8482368902701	44.2996781180441	20.1661097459895	11.7045607367529	-15.6362371298617	-22.7101926225787	3.84113477970553	-61.1158364273414	-10.5713001764978	2.73642124426908	-10.9954687095763	-27.3971059982676	1.62974047578828	9.18285843446672	-35.5850531007154	-48.4817638440327	-33.2645593588575	11.2006695417791	-1.32801947765747	6.91836103323412	28.017083647774	30.4633925616792	-15.0960064831504	24.4982699877363	3.17923226633005	46.601892972383	-40.5514838024718	4.67604693629412	14.0508600523929	26.687894526118	-3.00888183073802	-75.0553632974262	-27.7836921500152	-67.6673916705525	41.4802312411091	72.3859937412543	49.592798969202	24.4898225036422	69.2604066423384	16.3698411823296	-6.57902931968569	3.11931156014848
0.407314629258517	-9.39097402952741	-0.071126151265739	49.8773455962789	43.413755546529	19.7778423519191	11.4268190505282	-15.3429395272539	-22.0729039139857	3.80956387285771	-59.997292518215	-10.3611424025186	2.59321745329904	-10.8128036022309	-26.9494676672246	1.56767533542949	9.00352379336876	-34.9698031858332	-47.6717395964225	-32.7033471953054	10.8985551075475	-1.31089456022641	6.79362267325606	27.5061132858671	29.9170669734117	-14.8106399248378	24.1126911096703	3.14202590040745	45.8279913311882	-39.7986811025859	4.51390381883541	13.7939787869775	26.228121402919	-2.90290403777866	-73.6473725508826	-27.237967240356	-66.3939148752335	40.7035665848727	71.1176556586783	48.5879202587988	23.9038269196885	67.9769038825048	16.0196471495614	-6.45379758738565	3.04129221793439
0.409318637274549	-9.22908784668277	-0.172227965483047	48.8984596822169	42.520625787457	19.3865118693646	11.1471933249326	-15.0471881254184	-21.4314104636248	3.77762841381311	-58.8694546021869	-10.1492832461796	2.44940165555881	-10.6286435651786	-26.4979291257872	1.50525416332711	8.82286093454884	-34.3492096878565	-46.8549551079351	-32.1369787199609	10.5943509694594	-1.29359896112774	6.6677108659918	26.9907844371612	29.3662522748666	-14.5229698446652	23.7243565667317	3.10456417871938	45.0467020929741	-39.0393148002215	4.35062091711411	13.5349463611513	25.7644261833489	-2.79615249452359	-72.2277515506258	-26.6876629878297	-65.1099013679614	39.9207576082713	69.8383338627661	47.5752593873413	23.3134091388626	66.6827794976301	15.6666025142143	-6.32755850330478	2.96254277896747
0.411322645290581	-9.06557830237586	-0.273874716677374	47.9117341284771	41.6204303155168	18.9921800918348	10.8657277555193	-14.7490295917006	-20.7858136814165	3.74533343708451	-57.7325017970043	-9.93575617702179	2.30499656091336	-10.4430176394508	-26.0425616800436	1.44248690696042	8.6408986483163	-33.7233712859834	-46.0315403785269	-31.5655438086872	10.2881051807174	-1.27613540314006	6.5406454196829	26.4711785471678	28.8110355127362	-14.2330420046374	23.3333279190175	3.0668530754979	44.258149393497	-38.2735052275119	4.18622398399265	13.2738036527493	25.2968819536029	-2.68864402574068	-70.7967255890715	-26.1328663858171	-63.8155549518397	39.1319287258375	68.548231082309	46.5549768316917	22.7186629302243	65.3782390095611	15.3107636322985	-6.20033204354959	2.88307568741598
0.413326653306613	-8.90047118173744	-0.376050372617622	46.9173251610758	40.7133117273984	18.5949092917107	10.5824668316071	-14.448510977546	-20.1362156309642	3.71268403438072	-56.5866146621028	-9.72059493043402	2.1600249746559	-10.2559551002801	-25.5834372462652	1.37938356783793	8.45766592907624	-33.0923874877322	-45.2016264532097	-30.989133139469	9.97986612050483	-1.25850663585612	6.41244632696005	25.9473777422317	28.2515044349296	-13.9409025228454	22.9396671542183	3.02889860400286	43.4624585160762	-37.5013737385852	4.02073895070901	13.0105918763687	24.8255624148545	-2.58039557752958	-69.3545217643222	-25.5736651428362	-62.511081065342	38.3372053030984	67.2475517555462	45.5272342777287	22.1196827467337	64.0634895871691	14.9521872981488	-6.07213834127635	2.80290350159469
0.415330661322645	-8.73379252449896	-0.478738815779	45.915390227036	39.7994137192429	18.19476221054	10.2974553293024	-14.1456797111778	-19.4827190135618	3.67968535381406	-55.4319751697789	-9.50383350236033	2.01450979394014	-10.0674854525563	-25.1206283396499	1.31595419985948	8.27319197063047	-32.4563586130199	-44.365345400933	-30.4078381779763	9.66968248641531	-1.24071543525081	6.28313376172284	25.4194648167012	27.6877474768334	-13.6465978661006	22.5434366777199	2.99070681556161	42.6597558715675	-36.7230426903528	3.85419192292979	12.7453525769286	24.3505418718471	-2.47142421468012	-67.9013689439932	-25.0101476688204	-61.1966867495965	37.5367136365082	65.9365019977909	44.4921945946932	21.5165637101163	62.738740013292	14.5909307352038	-5.94299768344039	2.72203889207853
0.417334669338677	-8.5655686208933	-0.581923845776432	44.9060879695563	38.8788810639681	17.7918020492411	10.010738304511	-13.8405835901787	-18.8254271520799	3.64634259913282	-54.2687666761474	-9.28550614401361	1.8684740042125	-9.87763842624284	-24.654208063029	1.25220890773752	8.08750616150651	-31.8153857780356	-43.5228302933483	-29.8217511630294	9.35760328686317	-1.22276460324609	6.15272807606928	24.8875232199414	27.1198537474851	-13.3501748424514	22.1446993027481	2.95228379854033	41.850168978128	-35.9386354231469	3.68660917661065	12.4781276232251	23.8718952213578	-2.36174711808037	-66.4374977288103	-24.4424030612463	-59.8725806154211	36.7305809332385	64.615289568826	43.4500218094735	20.9094015957309	61.4042006514159	14.2270515867108	-5.81293050768513	2.64049463964824
0.419338677354709	-8.39582600759607	-0.685589181912959	43.8895782029862	37.9518595883637	17.3860924582577	9.72236108586664	-13.5332707741003	-18.1644439747858	3.61266102885409	-53.0971738918972	-9.06564735650532	1.72194067559775	-9.68644397178626	-24.1842500954546	1.18815784532203	7.90063808013741	-31.1695708790527	-42.6742151833746	-29.2309650919115	9.04367783338559	-1.20465696726966	6.02124979717244	24.3516370432714	26.5479130155878	-13.0516805936715	21.7435182404339	2.9136356774303	41.0338264408818	-35.1482762412168	3.51801715398099	12.2089592013983	23.3896979406114	-2.25138158200044	-64.9631404159099	-23.8705210911852	-58.5389728100887	35.9189352908376	63.284123840027	42.4008810805969	20.2982928172516	60.0600834120952	13.8606079063119	-5.6819573990696	2.55828363334806
0.421342685370741	-8.22459146362632	-0.789718465731243	42.8660218876037	37.0184961500628	16.9776975275764	9.43236926760883	-13.2237897769302	-17.4998739990285	3.57864595551484	-51.9173828528257	-8.84429188543788	1.57493295931884	-9.49393225542352	-23.710828680664	1.12381121397196	7.71261749013472	-30.5190165761182	-41.819635083711	-28.6355737055692	8.72795573299114	-1.18639537984474	5.88871962408562	23.8118910067847	25.9720156954632	-12.7511625877174	21.3399570897337	2.87476861178817	40.2108579313465	-34.3520903930524	3.34844245937952	11.9378898083658	22.9040260755516	-2.14034501145082	-63.4785309618905	-23.2945921891875	-57.1960749839186	35.1019056767063	61.9432157612324	41.3449386720988	19.6833344112993	58.7066017192014	13.4916581486709	-5.55009908684254	2.47541886841904
0.423346693386774	-8.05189200615109	-0.894295263506032	41.8355811042616	36.0789386143354	16.5666817767448	9.14080870246855	-12.9121894595336	-16.8318223148505	3.54430274480169	-50.7295808901348	-8.62147471549092	1.42747408406695	-9.30013365452029	-23.2340186154934	1.05917926091435	7.52347433546522	-29.8638262765726	-40.9592259450511	-28.0356714737167	8.41048688033437	-1.16798271812393	5.7551584245786	23.2683704460722	25.3922528329012	-12.4486686110582	20.9340798274265	2.83568879526632	39.3813941667009	-33.5502040515638	3.17791185515816	11.6649622451779	22.4149562290531	-2.02865491945378	-61.9839049455653	-22.7147074311084	-55.8441002565096	34.2796219075123	60.5927778273633	40.2823619272462	19.0646240219837	57.3439704758031	13.1202611599137	-5.41737644119471	2.39191344430375
0.425350701402806	-7.87775488629293	-0.999303068848496	40.7984190287886	35.1333358307028	16.1531101447738	8.84772549444592	-12.5985190220421	-16.1603945685045	3.50963681473672	-49.5339566005804	-8.39723106491111	1.27958735237467	-9.10507875282529	-22.7538952381992	0.994272277597211	7.33323873562138	-29.2041041185163	-40.0931246343005	-27.4313535798036	8.09132144994316	-1.14942188346025	5.62058723191799	22.7211612988433	24.8087160908523	-12.1442467610771	20.525950797916	2.79640245462143	38.5455668889534	-32.7427442940969	3.00645225749583	11.3902196103765	21.9225655490282	-1.91632892432707	-60.4794995304949	-22.1309585238486	-54.483263182906	33.4522146283861	59.2330240447902	39.2133192420006	18.4422598852867	55.9724060299737	12.7464761681343	-5.28381046996777	2.3077805625393
0.427354709418838	-7.70220758491261	-1.10472530527327	39.7546999062474	34.1818376094236	15.7370479800001	8.55316599158141	-12.2828279962057	-15.4856969458759	3.47465363481964	-48.3306998163918	-8.17159638002687	1.1312961369644	-8.90879833573405	-22.270534416626	0.929100598008168	7.14194098076075	-28.539954954108	-39.2214689125513	-26.8227159058953	7.77050988835907	-1.13071580095041	5.48502724161953	22.1703500914411	24.2214977350939	-11.8379454383082	20.11563470306	2.75691584869209	37.7035088438743	-31.9298390823609	2.83409073220601	11.1137052932415	21.4269317164488	-1.80338474698021	-58.9655534272893	-21.5434377909163	-53.1137797193957	32.6198152920618	57.8641698974552	38.137980038402	17.8163408134328	54.592126140248	12.3703627737383	-5.14942231530402	2.22303352477138
0.42935871743487	-7.52527780830484	-1.21054532874376	38.704589025031	33.2245946978091	15.318561029846	8.25717677871778	-11.9651662376139	-14.8078361557913	3.43935872521674	-47.1200015749925	-7.94460632969479	0.982623877096608	-8.71132338549043	-21.7840125364099	0.863674597021125	6.94961152681429	-27.8714843327984	-38.3443974129832	-26.2098550173982	7.44810290623112	-1.11186741898405	5.34849980817249	21.6160239252862	23.630690619742	-11.5298133386885	19.7031965919072	2.71723526739802	36.8553537598283	-31.1116172421466	2.66085449051326	10.8354629670318	20.9281329332515	-1.68984020811119	-57.4423068555934	-20.9522381579659	-51.7358671891381	31.7825561378709	56.4864323128165	37.0565147377309	17.1869661791176	53.2033499409206	11.9919809398247	-5.01423325037703	2.13768573059434
0.431362725450902	-7.34699348390637	-1.3167464302889	37.6482526907416	32.2617587563867	14.8977154305452	7.95980467014385	-11.6455839179634	-14.1269194132919	3.40375765584091	-45.9020540885407	-7.71629679967753	0.833594074884	-8.51268507632604	-21.2944064889636	0.79800468872737	6.7562809906071	-27.1987984844269	-37.4620496185986	-25.5928681477317	7.12415147038154	-1.09287970878391	5.21102644174539	21.0582704631993	23.0363881726784	-11.2198994457669	19.2887018503927	2.6773670307114	36.0012363263837	-30.2882084429484	2.48677088485455	10.555536582182	20.4262479102136	-1.57571322547477	-55.9100015059077	-20.3574531381917	-50.3497442476271	30.9405701705819	55.1000296274668	35.9690947335532	16.5542358996854	51.8062979071018	11.6113909824177	-4.87826467601965	2.05175067546588
0.433366733466934	-7.16738275593575	-1.42331183863545	36.5858581999857	31.2934823349291	14.4745776967872	7.66109670226015	-11.3241315172046	-13.4430544228204	3.36785604553122	-44.6770507133138	-7.48670388706226	0.684230291636748	-8.31291476966175	-20.8017936594707	0.732101324766685	6.56198014489217	-26.5220043022182	-36.5745658398156	-24.9718531828519	6.79870679581561	-1.07375566397064	5.07262880485444	20.497177915652	22.4386843809256	-10.9082530228473	18.872216190976	2.63731748765308	35.1412921728809	-29.4597431774342	2.3118674045439	10.273970359403	19.9213558546806	-1.46102181107605	-54.3688805011539	-19.7591768176463	-48.9556308478586	30.0939911391519	53.7051815525963	34.8758923645528	15.9182504211679	50.4011918195993	11.228653560749	-4.74153811732408	1.96524194861861
0.435370741482966	-6.98647398100819	-1.53022472278442	35.517573813933	30.3199188483222	14.049214711322	7.36110012621027	-11.0008598156603	-12.7563493612431	3.33165956117028	-43.4451859188674	-7.25586389457645	0.534556144142442	-8.11204400918494	-20.3062519147843	0.665974992621164	6.36673991339649	-25.8412093257151	-35.6820871920109	-24.3469086456996	6.47182033769732	-1.05449830005316	4.9333287090444	19.9328350269249	21.8376737758506	-10.5949236050828	18.4538056421991	2.59709301523901	34.2756578467523	-28.626352740797	2.13617167156438	9.99080878279855	19.4135364582558	-1.34578406837043	-52.8191883580015	-19.1575038404509	-47.5537482053681	29.2429535153823	52.3021091392318	33.7770808873002	15.2791107023194	48.9882547295546	10.8438296673901	-4.60407522028233	1.87817323091562
0.437374749498998	-6.80429572372253	-1.6374681946371	34.4435687317506	29.3412225523152	13.6216937144524	7.05986240041906	-10.6758198860948	-12.066912860903	3.29517391679542	-42.2066552570403	-7.02381332489751	0.38459530097091	-7.91010451594542	-19.8078595911943	0.599636213940099	6.1705913658766	-25.156521723511	-34.78475557283	-23.7181336805499	6.14354378326907	-1.035110654006	4.79314811144822	19.3653310611475	21.233451418356	-10.2799609915599	18.0335365382626	2.55670001749816	33.4044707917587	-27.7881692099765	1.95971143619855	9.70609659291889	18.9028698843946	-1.23001818945096	-51.2611709479828	-18.5525293939368	-46.1443187630157	28.3875924724095	50.8910347432274	32.672834448777	14.6369181985024	47.5677109229394	10.4569806184445	-4.46589774836453	1.79055829268127
0.43937875751503	-6.62087675220772	-1.74502531167712	33.3640130639291	28.357548519146	13.1920822935298	6.75743118318357	-10.3490630857234	-11.3748539925271	3.25840487270987	-40.961655330815	-6.79058887493442	0.234371478766607	-7.70712818337046	-19.3066954821611	0.533095542861776	5.97356571309013	-24.46805027602	-33.8827136394748	-23.0856280372208	5.81392904376203	-1.0155957837472	4.65210911148039	18.7947557882971	20.6261128839471	-9.96341523733621	17.6114755084844	2.51614492439725	32.5278693260599	-26.9453254227433	1.78251457271796	9.41987877973126	18.3894367558982	-1.11374245221722	-49.6950754584343	-17.9443491936718	-44.7275661556352	27.5280438631555	49.4721819901216	31.5633280588529	13.9917748455244	46.1397858847628	10.068168043568	-4.32702757907547	1.70241099156612
0.441382765531062	-6.43624603362893	-1.85287907957792	32.2790778053621	27.3690526129675	12.760448372341	6.45385432513046	-10.0206410481944	-10.680282248105	3.22135823457835	-39.7103837630029	-6.55622743005962	0.0839084385254672	-7.50314707232965	-18.8028388259871	0.466363564285525	5.77569430177046	-23.7759043580648	-32.976104785834	-22.4494920552521	5.48302824625374	-0.995956767743584	4.51023394731883	18.2211994701174	20.0157542477058	-9.6453366454007	17.1876894667267	2.47543419083069	31.645992620175	-26.0979549566839	1.60460907502596	9.13220057561781	17.8733181423644	-0.996975217494291	-48.1211503531517	-17.3330594684186	-43.3037151744279	26.6644441985922	48.0457757396611	30.4487375625454	13.3437830434275	44.704706263217	9.67745387605844	-4.1874867005205	1.61374527036526
0.443386773547094	-6.25043272965018	-1.9610124548599	31.1889348083684	26.3758914652402	12.3268602004764	6.14917986173549	-9.69060567549635	-9.98330752365037	3.18403985254139	-38.4530391647099	-6.32076605832232	-0.0667700181406792	-7.29819340612506	-18.2963692933913	0.399450892205945	5.57700860962629	-23.0801939213694	-32.0650731194847	-21.8098266479587	5.15089372546349	-0.976196704435838	4.36754499252368	17.6447528459071	19.4024720692297	-9.32577575864001	16.762245600817	2.43457429556396	30.7589806747951	-25.2461921080366	1.42602305228197	8.84310744828679	17.3545955475514	-0.879734926220268	-46.5396453329393	-16.7187569450123	-41.8729917312568	25.7969306259861	46.6120420502826	29.3292396121832	12.6930456401443	43.2626998335549	9.28490034284219	-4.04729720794652	1.52457515480863
0.445390781563126	-6.06346619194354	-2.06940834759109	30.0937567555536	25.3782224499384	11.8913863426111	5.84345600573427	-9.35900912985916	-9.28404010195554	3.14645562026431	-37.1898211037949	-6.08424200463687	-0.21764005273347	-7.09229956541935	-17.7873669749851	0.33236816798496	5.37754024023553	-22.3810294770441	-31.1497634386514	-21.1667332863666	4.81757801555389	-0.956318711831391	4.22406475253474	17.0655071182449	18.7863633774015	-9.00478335174877	16.3352113618793	2.39357174020798	29.8669742984511	-24.3901718704498	1.2467847245163	8.55264509363695	16.8333508966416	-0.762040096518668	-44.9508112958801	-16.1015388331132	-40.4356228227051	24.9256409069984	45.1712081433068	28.2050116394611	12.0396659151508	41.8139954618191	8.89056995441399	-3.90648130022086	1.43491475139492
0.447394789579158	-5.8753759575181	-2.17804962401638	28.9937171325213	24.3762036586593	11.4540956677798	5.5367311395796	-9.02590382556814	-8.5825906352034	3.10861147407327	-35.9209300729839	-5.84669268491214	-0.368677793637777	-6.88549808321353	-17.2759123687262	0.26512605865496	5.17732091800129	-21.6785220778709	-30.2303212089877	-20.5203139831237	4.48313384189837	-0.936325926982296	4.07981586118454	16.483553938688	18.167525655182	-8.68241042311519	15.9066544536461	2.35243304816561	28.9701150851091	-23.5300299136031	1.06692241820781	8.26085942861589	16.3096665234631	-0.643909320833048	-43.3549002974749	-15.4815028099571	-38.9918364939789	24.0507133956966	43.7235023669573	27.0762318273201	11.3837475629983	40.3588230684028	8.4945254947834	-3.76506127636917	1.34477824513528
0.44939879759519	-5.68619174416087	-2.28691910928306	27.8889902004646	23.369993875593	11.0150573385093	5.22905380777142	-8.69134242074379	-7.87907012757297	3.0705133919794	-34.6465674580398	-5.6081556801902	-0.51985933985729	-6.67782163973465	-16.7620863672881	0.197735255206398	4.97638248306132	-20.9727833006263	-29.3068925403142	-19.8706712762649	4.14761411276772	-0.916221505522168	3.93482107719275	15.8989853933486	17.5460568242668	-8.35870818668169	15.4766428217146	2.31116476357188	28.0685453915896	-22.6659025617296	0.886464561833489	7.96779658402854	15.7836251576473	-0.525361263033634	-41.7521655106139	-14.8587470049407	-37.5418618026549	23.1722870165082	42.2691541602406	25.943079081754	10.7253946768329	38.8974135914555	8.09683001133087	-3.6230595320294	1.25417989734367
0.451402805611222	-5.49594344578742	-2.3959995901042	26.7797509686162	22.3597525524363	10.5743408000118	4.92047270925205	-8.35537780913416	-7.17358991781709	3.03216739277136	-33.3669355056497	-5.36866873074456	-0.671160764765634	-6.46930305734208	-16.2459702453402	0.130206470869179	4.77475688616326	-20.2639252282113	-28.3796241632261	-19.2179082129484	3.81107191101059	-0.896008621140968	3.78910328060459	15.3118939883897	16.9220552296812	-8.03372806373095	15.0452446427879	2.2697734502715	27.1624083149049	-21.7979267720383	0.705439681452277	7.67350289730532	15.2553099116794	-0.406414655477341	-40.1428611852965	-14.2333699842063	-36.0859287822721	22.2905012420245	40.8083940166044	24.8057330034687	10.0647117318056	37.4299989501301	7.69754680465145	-3.4804985559276	1.16313404340858
0.453406813627255	-5.30466112774606	-2.50527381746553	25.6661751666226	21.3456397831265	10.1320157692682	4.61103668973916	-8.01806311178591	-6.46626166166601	2.9935795350674	-32.0822372912432	-5.12826973012258	-0.822558119900999	-6.25997529537789	-15.7276456468306	0.0625504394002548	4.57247618354294	-19.5520604318067	-27.4486634056544	-18.562128333069	3.47356048574001	-0.875690465115721	3.64268546927596	14.7223726354775	16.295619624297	-7.70752167466894	14.6125283138626	2.22826569073117	26.2518476694667	-20.9262401130028	0.523876396220512	7.37802490522368	14.7248042679168	-0.287088296074004	-38.527242608242	-13.6054707351066	-34.6242684057968	21.4054960707922	39.3414534474668	23.6643738594649	9.40180356847993	35.9568120076558	7.2967394183798	-3.33740092633807	1.07165509049944
0.455410821643287	-5.11237502212501	-2.61472450933237	24.5484392167449	20.3278162785431	9.68815222406291	4.30079473401226	-7.67945166872158	-5.75719731429316	2.95475591635199	-30.7926766866809	-4.8869967192095	-0.974027438714156	-6.04987144500789	-15.2071945720887	-0.00522208664120547	4.36957253178099	-18.8373019528972	-26.5141581692676	-17.9034356528138	3.13513324395485	-0.855270245816378	3.49559075523106	14.130514637181	15.6668491533216	-7.38014083082335	14.1785624413858	2.18664808500773	25.3370079642097	-20.0509807426131	0.341803413901145	7.08140933662025	14.192192065527	-0.167401045361934	-36.9055660623578	-12.9751486506153	-33.1571125488631	20.5174120049873	37.868564945554	22.5191825544462	8.73677537609343	34.4780865343151	6.89447162894691	-3.193789307497	0.979757515341487
0.457414829659319	-4.91911552301613	-2.72433435336275	23.4267202059694	19.3064433410216	9.24282039197017	3.98979595818979	-7.33959703059518	-5.04650911268766	2.91570267206832	-29.4984583278054	-4.64488788023352	-1.12554474034754	-5.83902472402539	-14.6846993649898	-0.0731003375906761	4.16607818269049	-18.1197632852027	-25.5762569058659	-17.2419346481483	2.79584374211448	-0.834751188189918	3.34784236113503	13.5364136722378	15.0358433386343	-7.05163752612717	13.7434158303654	2.14492724967914	24.4180343795344	-19.1722873864998	0.159249526357425	6.7837031050596	13.6575574873883	-0.047371823567937	-35.2780887860056	-12.3425035136831	-31.6846939529708	19.6263900279981	36.3899619480943	21.370340602224	8.06973267588724	32.9940571702306	6.49080743533055	-3.0496864460409	0.887455861915927
0.459418837675351	-4.72491318175998	-2.83408600962358	22.3011958580343	18.2816828388908	8.79609073937731	3.6780896020404	-6.99855295024826	-4.33430955794921	2.87642597458964	-28.1997875818844	-4.40198153075217	-1.27708603342988	-5.62746847168292	-14.160242700002	-0.141073528446616	3.962025478071	-17.3995583566255	-24.6351085936522	-16.5777302382355	2.45574567772599	-0.814136533250671	3.199463616605	12.9401637808575	14.4027020631916	-6.72206392884254	13.3071574734585	2.10310981678466	23.4950727442942	-18.2902993159305	-0.0237563949503101	6.48495330145313	13.1209850468598	0.0729803924103677	-33.6450689321302	-11.7076354814742	-30.2072461884679	18.7325715819807	34.9058787998726	20.2180300969579	7.40078130429605	31.5049593880686	6.08581104879327	-2.90511516740779	0.794764739163306
0.461422845691383	-4.52979870215356	-2.94396211331934	21.1720445053071	17.2536971808021	8.34803396029968	3.36572502112331	-6.6563733743033	-3.62071139759221	2.83693203231793	-26.8968705149506	-4.15831611763252	-1.42862731983977	-5.41523614341205	-13.6339075691581	-0.209130860548685	3.75744684463663	-16.6768015110408	-23.6908627134236	-15.9109277687411	2.11489288089718	-0.793429537617251	3.05047795463301	12.3418593498536	13.7675255551962	-6.39147237320393	12.8698565400629	2.06120243277757	22.568269512499	-17.4051563257821	-0.207185403492706	6.18520718667498	12.5825595746106	0.19363657191345	-32.0067655272648	-11.0706450696507	-28.7250036174808	17.8360985453402	33.4165507161389	19.0624336842846	6.7300273961162	30.0110294555276	5.67954688250548	-2.76009837224452	0.701698818699263
0.463426853707415	-4.33380293562083	-3.05394527750832	20.0394450605876	16.2226492900349	7.89872096536657	3.05275167911517	-6.31311243466698	-2.90582760773804	2.79722708868329	-25.589913859005	-3.91393021099407	-1.58014459850959	-5.20236130560231	-13.1057772690309	-0.277261523339864	3.55237478871721	-15.9516074901015	-22.743669224722	-15.2416329951385	1.77333930585221	-0.77263347294694	2.90090890788458	11.7415950978135	13.1304143724115	-6.05991535113268	12.4315823653096	2.01921175742187	21.6377717400753	-16.5169987124162	-0.391008482233646	5.88451218413434	12.0423662052622	0.314577633549979	-30.3634384303993	-10.431633136448	-27.2382013566427	16.9371132100929	31.9222137453361	17.9037345324273	6.05757736761168	28.5125043978647	5.27207954128657	-2.61465903275829	0.608272832502322
0.465430861723447	-4.13695687642973	-3.16401809586541	18.9035769888172	15.1887025787041	7.44822287056482	2.73921913992243	-5.96882444006452	-2.18977137537264	2.75731742115557	-24.2791249791549	-3.66886249812054	-1.73161386921393	-4.98887763033966	-12.5759353875905	-0.345454696063323	3.34684189116462	-15.2240914149387	-21.7936785419074	-14.5699520659044	1.4311390224318	-0.751751625463299	2.7507801050502	11.139466060162	12.4914693862219	-5.72744550378383	11.9924044390952	1.97714446277913	20.7037270614767	-15.6259672514208	-0.575196548170755	5.58291587232298	11.5004903640846	0.4357844481741	-28.7153482916863	-9.79070086682798	-25.7470752397777	16.0357582592108	30.4231047317289	16.7421163031844	5.38353789964184	27.0096219601167	4.86347381117199	-2.46882018912395	0.51450157057372
0.467434869739479	-3.93929165676016	-3.27416314539213	17.7646202787053	14.1520209218883	6.9966109861097	2.42517705988696	-5.62356386743106	-1.47265608040822	2.71720934027788	-22.9647118406526	-3.42315177737479	-1.88301113633006	-4.77481889009214	-12.0444657910825	-0.413699549505894	3.14088080205089	-14.4943687678011	-20.8410415101277	-13.8959915056877	1.08834620758715	-0.730787295421627	2.60011526715011	10.5355675741538	11.8507917657738	-5.39411561322022	11.552392395052	1.93500723209592	19.7662836661794	-14.7322031753648	-0.759720456947384	5.28046597731605	10.9570177535448	0.55723784189379	-27.0627565110677	-9.14794975646772	-24.2518617804273	15.1321767439439	28.9194612779484	15.5777631228189	4.70801592069589	25.5026205693875	4.45379464907985	-2.32260494582306	0.420399878643842
0.469438877755511	-3.74083854185576	-3.38436298918258	16.6227554142238	13.1127686316979	6.54395680517604	2.11067517996061	-5.27738535341492	-0.754595277887992	2.6769091886721	-21.6468829758037	-3.17683695209512	-2.03431241267913	-4.5602189524266	-11.5114526107864	-0.48198524772912	2.93452423552784	-13.7625553736785	-19.8859093812777	-13.2198581983617	0.745015136814826	-0.709743796614819	2.44893820380496	9.92999526387866	11.2084829620292	-5.05997859395938	11.1116159995001	1.8928067587627	18.8255902751474	-13.8358481513692	-0.944551007362028	4.97721036530722	10.4120343399224	0.678918599085424	-25.4059251967788	-8.50348159580718	-22.7527981342954	14.2265120609902	27.4115217073288	14.4108595529164	4.03111858985283	23.9917392968825	4.04310717236244	-2.17603646798599	0.32598265580097
0.471442885771543	-3.54162892511984	-3.49460017914898	15.478163346075	12.07111043121	6.09033199263867	1.79576331783625	-4.93034368574722	-0.0357026800386002	2.63642334003191	-20.3258474508408	-2.92995702443246	-2.18549372327423	-4.34511177467572	-10.976980229776	-0.550300949784764	2.72780496455318	-13.0287673818603	-18.9284337899032	-12.5416593700845	0.401200175613429	-0.688624455823283	2.29727280954061	9.32284502513219	10.564644691714	-4.72508748456681	10.6701451403993	1.85054974523846	17.8817961171875	-12.9370442587366	-1.12965894603936	4.6731970350038	9.86562633973097	0.800807465386597	-23.7451171237038	-7.85739845392584	-21.2501220615944	13.3189079297247	25.8995250261596	13.2415905611313	3.35295327981591	22.4772178199565	3.6314766484013	-2.02913797774644	0.231264852138672
0.473446893787575	-3.34169432315526	-3.60485725880315	14.3310254630587	11.0272114284437	5.63580837378483	1.48049136006948	-4.58249379461773	0.683907861699211	2.59575819814702	-19.0018148326946	-2.68255108921868	-2.33653110914606	-4.12953139858639	-10.4411332696084	-0.618635811455178	2.5207558156694	-12.293121247428	-17.9687667289921	-11.8615025722953	0.0569557709060231	-0.667432612308374	2.14514306004012	8.71421301033702	9.91937892131275	-4.38949543919349	10.2280498162507	1.80824290197239	16.93505090525	-12.0359339663829	-1.3150149719925	4.36847411013388	9.3178802062244	0.922885150782169	-22.0805956916814	-7.20980266244429	-19.7440718892666	12.4095083693138	24.3837108858922	12.070141491899	2.67362755981971	20.9592963840367	3.21896848416814	-1.88193275055562	0.136261466424951
0.475450901803607	-3.1410663708293	-3.71511676596653	13.181523563363	9.98123709016762	5.18045792298006	1.16490925422522	-4.23389074402588	1.40412237460884	2.55492019588059	-17.6749951556726	-2.43465832779452	-2.48740063110028	-3.91351194498356	-9.90399657700781	-0.68697898697192	2.31340966380126	-11.5557337127209	-17.0070605257983	-11.1794956645908	-0.28766355753117	-0.646171617330677	1.99257300834915	8.1041956133269	9.27278785097359	-4.05325571912576	9.78540012498322	1.76589294635341	15.9855048126159	-11.1326601103269	-1.50058974124428	4.06308983183839	8.76888261578125	1.04513233258154	-20.4126248836866	-6.56079679940402	-18.2348864731994	11.4984576757763	22.864319545131	10.8966980370763	1.99324917854658	19.4382157644281	2.80564821573906	-1.7344441115088	0.0409875437247745
0.477454909819639	-2.93977681630113	-3.82536123557961	12.0298398257793	8.93335321569155	4.72435275230292	0.84906700095278	-3.88458972312234	2.12482678268891	2.51391579414688	-16.3455988881337	-2.18631800183122	-2.63807837354633	-3.69708760839376	-9.36565521046385	-0.755319630743693	2.10579942695704	-10.8167217887663	-16.0434678175512	-10.4957467976945	-0.632603225730227	-0.624844833522234	1.83958678117141	7.49288945414335	8.62497389832246	-3.716421684273	9.34226625289035	1.72350660160688	15.0333084490547	-10.2273658710194	-1.68635387147037	3.7570925510539	8.218720454271	1.16752965849229	-18.74146922394	-5.91048367301367	-16.7228051602607	10.5859003990855	21.3415918316342	9.7214462065105	1.31192604704298	17.9142172280964	2.39158149784927	-1.58669543166258	-0.0545418270053684
0.479458917835671	-2.73785751601516	-3.93557320241508	10.8761567808747	7.88372591062123	4.26756510019219	0.533014646085855	-3.53464603747928	2.84590692469408	2.47275148092909	-15.0138368989832	-1.93756944710876	-2.78854044826098	-3.48029265162821	-8.82619442680951	-0.823646899081175	1.89795806103536	-10.0762027366645	-15.0781415271652	-9.810364396227	-0.977808594087306	-0.603455634463885	1.68620857503989	6.8803913637981	7.97603968235551	-3.37904678471135	8.89871846343836	1.6810905957566	14.0786128369307	-9.32019475069005	-1.87227794660187	3.45053072093266	7.66748080338901	1.290057749672	-17.0673937358939	-5.25896630543555	-15.2080677503335	9.67198132014914	19.8157691041412	8.54457229858374	0.629766221542684	16.387542495321	1.97683409338555	-1.43871012432726	-0.150311515242103
0.481462925851703	-2.53534042968814	-4.0457352038717	9.72065728209514	6.83252156055072	3.8101673200195	0.216802272754896	-3.18411510040091	3.56724857215098	2.43143377022585	-13.6799204242481	-1.68845206733127	-2.93876299817674	-3.26316140042496	-8.28569966775794	-0.89194995192807	1.68991855453572	-9.3342940489287	-14.1112348389178	-9.12345714150088	-1.32322497603032	-0.582007404110316	1.53246265250976	6.26679836892674	7.32608800716042	-3.04118455219003	8.45482708614062	1.63865166053091	13.1215693871774	-8.4112905506046	-2.05833252150258	3.14345288915391	7.11525092692935	1.4126972037584	-15.3906639002084	-4.60634791647279	-13.6909144582271	8.75684542779968	18.2870932141645	7.36626287070744	-0.0531221136447918	14.8584337013446	1.56147186289746	-1.29051164134681	-0.246306351319256
0.483466933867735	-2.33225761529629	-4.15582978269988	8.56352447681678	5.7799068046678	3.35223186865256	-0.0995200065875108	-2.83305242417189	4.28873744740833	2.38996920104744	-12.3440610334912	-1.43900532790523	-3.08872220117337	-3.04572823801645	-7.74425654644876	-0.960217954579719	1.48171392332803	-8.59111343080169	-13.142901174032	-8.4351339543474	-1.66879764667106	-0.56050353623999	1.37837333839796	5.65220767651076	6.6752218457278	-2.70288859155695	8.01066250542232	1.59619653029975	12.1623298753168	-7.50079734827221	-2.2444881265717	2.83590769028487	6.56211825704516	1.53542859794918	-13.7115456125968	-3.95273190732177	-12.171585875606	7.84063789575283	16.7558064676743	6.18670470975157	-0.736630663335913	13.3271333579175	1.14556075410536	-1.14212346942856	-0.342511128836405
0.485470941883767	-2.12864122400642	-4.2658394897987	7.40494177731555	4.72604850937497	2.89383129506509	-0.415902058038711	-2.48151361129335	5.01025924169642	2.34836433637459	-11.0064705962251	-1.1892687496493	-3.23839427385698	-2.82802759970636	-7.20195083388254	-1.02844007941104	1.27337720537873	-7.8467787815836	-12.1732941663418	-7.74550397775915	-2.01447185140137	-0.538947433954777	1.22396501589842	5.03671665850011	6.02354432362596	-2.36421257231165	7.56629514941991	1.55373194101185	11.2010464173282	-6.58885947464658	-2.43071527243655	2.52794383810451	6.00817038046558	1.65823249207253	-12.0303051416503	-3.298221844138	-10.6503229327739	6.92350405954771	15.2221515867538	5.00608480243034	-1.42065103864062	11.7938843147854	0.729166791361841	-0.993569126379632	-0.438910607014596
0.4874749498998	-1.92452349510095	-4.37574688696319	6.24509283175601	3.67111374183887	2.43503822877889	-0.732293734229934	-2.129554345694	5.73169963322072	2.30662576213608	-9.66736124827641	-0.939281902615947	-3.38775547531429	-2.6100939674341	-6.65886844539871	-1.09660550756097	1.06494145553892	-7.10140817580817	-11.2025676378057	-7.0546765596294	-2.360192814623	-0.517342509129884	1.06926212279677	4.4204228363892	5.37115870271906	-2.02521022000606	7.12179547887069	1.51126462910384	10.2378714455155	-5.67562149122459	-2.61698445459254	2.21961011792101	5.45349502468774	1.78108943164208	-10.3472090865991	-2.64292144171398	-9.12736686044997	6.00558939344335	13.6863716711	3.82459030571594	-2.10507477417956	10.2589297211869	0.312356065141162	-0.844872157433522	-0.535489513167044
0.489478957915832	-1.71993675090906	-4.48553454962856	5.08416149508049	2.61526974353671	1.97592536846129	-1.04864488225119	-1.77723038395679	6.4529443051996	2.26476008617072	-8.32694535811567	-0.689084399798194	-3.53678211092895	-2.39196186433613	-6.11509542708517	-1.1647034307101	0.856439740226967	-6.35511984459895	-10.230875574111	-6.36276123540433	-2.70590574835309	-0.495692181882412	0.914289147582473	3.80342386584258	4.71816836484496	-1.68593530776326	6.67723397585949	1.46880133044052	9.27295768436286	-4.76122816716041	-2.8032661580649	1.91095537880847	4.89818004409421	1.90397995093674	-8.66252433498769	-1.98693454704199	-7.60295915152817	5.08703948731536	12.148710159565	2.64240851716519	-2.78979334524851	8.7225129872079	-0.104805278474483	-0.696056131461691	-0.632232545061067
0.491482965931864	-1.51491339171918	-4.5951850696827	3.92233179987962	1.55868390370625	1.51656547037347	-1.36490535159794	-1.42459754650212	7.1738789639797	2.22277393715203	-6.98543549315651	-0.438715890848718	-3.68545053608298	-2.17366584928246	-5.57071794215983	-1.23272305274028	0.647905132222922	-5.60803215678945	-9.25837210016835	-5.66986771067927	-3.05155586094158	-0.473999880011958	0.75907062563554	3.18581752120563	4.06467679541531	-1.34644164770306	6.23268113269272	1.42634877924269	8.30645812624716	-3.84582445633609	-2.98953086209836	1.60202852598662	4.34231340614505	2.02688457608055	-6.97651802038991	-1.33036512290487	-6.07734152273874	4.1680000235618	10.6094107915872	1.45972684520583	-3.4746981851133	7.1848777452295	-0.522251048321086	-0.54714463730635	-0.729124373354605
0.493486973947896	-1.30948589062318	-4.70468105815138	2.7597879272536	0.50152373286421	1.05703133690886	-1.68102500209909	-1.07171170873985	7.8943893571389	2.18067396361239	-5.64304438599854	-0.188216055861143	-3.83373715999491	-1.95524051141932	-5.02582225737091	-1.30065359148429	0.439370705385234	-4.8602636001768	-8.28521145565943	-4.97610584382614	-3.39708836570466	-0.452269038494037	0.603631135310704	2.56770168006499	3.41078756707162	-1.00678308240798	5.78820744070091	1.38391370705218	7.33852600726245	-2.9295554743576	-3.17574904480328	1.29287851296112	3.7859831774113	2.14978382812561	-5.28945747996872	-0.673317231379832	-4.55075587631997	3.24861675392203	9.068717568559	0.276732779512952	-4.1596807021307	5.64626781121377	-0.939915018706929	-0.398161279979616	-0.826149644026523
0.495490981963928	-1.10368678845063	-4.81400514803566	1.59671417759569	-0.556043163799629	0.5973958049948	-1.99695371191336	-0.718628792277366	8.61436129148674	2.13846683282115	-4.29998490071707	0.0623754010009608	-3.98161844938073	-1.73672046470565	-4.48049472932879	-1.36848428039472	0.230869529429648	-4.11193276269782	-7.3115479705416	-4.28158562858349	-3.74244848962667	-0.430503098914464	0.447995294117929	1.94917430774375	2.75660432328847	-0.667013476382978	5.34388337905377	1.34150284157582	6.36931478281122	-2.01256647560996	-3.36189118783292	0.983554333890843	3.22927750971106	2.2726582261226	-3.60161021214484	-0.0158950174137031	-3.02344426165845	2.32903547638891	7.52687471518107	-0.906386138785556	-4.84463229703093	4.10692714608328	-1.35773093987035	-0.249129676986981	-0.923292980825558
0.49749498997996	-0.897548688560153	-4.92313999701566	0.433294941403749	-1.61384911294445	0.137731734630978	-2.31264138541073	-0.365404756009487	9.33368065124817	2.09615922977458	-2.95646999904704	0.313018757691718	-4.1290709322921	-1.51814034242162	-3.93482179083479	-1.43620437028749	0.0224346646583738	-3.36315831362056	-6.33753604057374	-3.58641717661241	-4.08758148204636	-0.408705508937923	0.292187754763064	1.33033344178103	2.10223076193637	-0.327186707477932	4.8997794035876	1.29912290574063	5.3989781034039	-1.09500283019103	-3.54792778107623	0.674105015771699	2.67228462615239	2.39548829022858	-1.91324383414725	0.641797307701293	-1.49564883689837	1.40940201207111	5.98412664081036	-2.08944234677298	-5.5294443801349	2.56709981701331	-1.77563254858046	-0.10007345452025	-1.02053898763536
0.499498997995992	-0.69110425174878	-5.03206829022897	-0.730285329942503	-2.67172639969363	-0.321888002693364	-2.6280379611905	-0.0120955873327132	10.0522334160577	2.05375785613299	-1.61271270664471	0.563674280647727	-4.27607120177728	-1.29953479168334	-3.38888993720061	-1.5038031310107	-0.185900843282788	-2.61405898469551	-5.36333010279877	-2.8907107000089	-4.43243262328422	-0.386879721748554	0.136233201337674	0.711277176433401	1.4477706188756	0.0126433416059949	4.4559659356079	1.25678061650974	4.42766979020362	-0.177010000885872	-3.73382932732575	0.36457961069203	2.11509280713259	2.51825454475573	-0.22462603956991	1.2996554828455	0.0323881694429155	0.489862182036921	4.4407179006811	-3.2722482894917	-6.21400838849684	1.02702995870551	-2.19355357859802	0.0489837562314201	-1.11787225100115
0.501503006012024	-0.484386191040217	-5.14077274302104	-1.89384215344453	-3.72950729421268	-0.781390535532495	-2.94309341994721	0.341242706780398	10.7699056790532	2.01126942916096	-0.268926079280962	0.814302231056508	-4.42259591965092	-1.08093846799487	-2.84278571255845	-1.57126985316946	-0.394103968625554	-1.86475355133157	-4.38908461106664	-2.19457649386911	-4.77694723337845	-0.365029195512312	-0.019843654643406	0.0921036471078563	0.793327651497335	0.352422791934301	4.01251335075098	1.21448268391589	3.45554381072619	0.741266479846613	-3.91956634694556	0.055027188056861	1.55779037643704	2.64093752131646	1.46397544409328	1.95757521356805	1.56042449689674	-0.429438215810945	2.89689315721258	-4.45461644966311	-6.89821580321169	-0.513038265266942	-2.61142777120157	0.198018322857509	-1.21527734250094
0.503507014028056	-0.277427266532078	-5.24923610367381	-3.05719104369524	-4.78702407830273	-1.24070300404833	-3.25775779249805	0.694554108622932	11.4865836649132	1.96870068065831	1.07467683093429	1.0648628711498	-4.5686218202172	-0.862386029694611	-2.2965956961183	-1.63859384978862	-0.602141710715808	-1.1153608137628	-3.41495401155101	-1.49812491879548	-5.12107068072781	-0.343157392851741	-0.176018078117508	-0.527088985155428	0.139005622311288	0.692097776801697	3.56949196778964	1.17223580992706	2.48275425440351	1.65968103302368	-4.10510938255783	-0.25450317318161	1.00046568717635	2.76351776185977	3.15229289783275	2.61545218862973	3.08821789141826	-1.34835342984188	1.35289714120513	-5.63635937742932	-7.58195816652356	-2.05286070121371	-3.02918888571666	0.347006615461707	-1.31273882123492
0.505511022044088	-0.0702602802182936	-5.35744115619656	-4.22014754218249	-5.84410907200955	-1.69975257156216	-3.571981167627	1.04778259864815	12.2021537478952	1.92605835590337	2.41788300931535	1.31531647052173	-4.7141257139402	-0.643912132507292	-1.75040648848116	-1.70576445804685	-0.809981099268899	-0.365999578202644	-2.44109271825666	-0.801466383402916	-5.46474839075615	-0.321267780239956	-0.332265314414825	-1.14620254928739	-0.515091717550494	1.0316144503345	3.12697203748239	1.13004668743334	1.50945530819038	2.57808805612406	-4.29042900371697	-0.563962392312166	0.443207107838556	2.88597582178831	4.84005865361623	3.27318209653959	4.61552614383933	-2.26673777782876	-0.191025386920471	-6.81728972004201	-8.26512709906779	-3.59219324397593	-3.44677070994255	0.49592501041304	-1.41024123623711
0.50751503006012	0.137081929219577	-5.46537072301413	-5.38252724649934	-6.90059466021393	-2.1584664361001	-3.88571370008429	1.40087216433918	12.9165024698449	1.88334921259328	3.76047951241047	1.56562331242834	-4.85908449119803	-0.425551424036948	-1.20430469787459	-1.77277104088344	-1.01758919953792	0.383211361976862	-1.46765508858905	-0.10471132681566	-5.80792585456769	-0.299363827534469	-0.488560593158707	-1.76513887971979	-1.1688606447646	1.37091899598118	2.6850237314506	1.08792199918404	0.53580123216513	3.49634194622871	-4.47549581158686	-0.87330139465273	-0.113896991776828	3.00829227303517	6.52700513679164	3.93066064209778	6.14210712818462	-3.18444566999544	-1.73462967588345	-7.9972202515606	-8.94761431698881	-5.13079187564943	-3.86410707072497	0.644749894109418	-1.50776912893672
0.509519038076152	0.344566491605482	-5.57300766773911	-6.54414583962576	-7.95631331922828	-2.6167718419666	-4.19890561846158	1.75376680911595	13.629516558209	1.8405800197438	5.10225350169673	1.81574370006223	-5.00347512593459	-0.207338538253673	-0.658376926431755	-1.8396029887697	-1.22493311757212	1.13215324507534	-0.494795398895857	0.59202979881725	-6.15054863764259	-0.277449007352527	-0.6448791321846	-2.38379983194287	-1.82219748025343	1.70995763506499	2.24371713101837	1.04586841669067	-0.438053664913254	4.41429712306514	-4.66028044359947	-1.18247111930745	-0.670758254525252	3.13044770717163	8.21286490854907	4.58778356295085	7.66771884012139	-4.10133163214813	-3.27767102237204	-9.17596390255977	-9.62931164913243	-6.66841270420549	-4.28113184432683	0.793457666675925	-1.60530703563197
0.511523046092184	0.552160510489991	-5.68033489789424	-7.7048191191358	-9.01109764334035	-3.0745960912837	-4.51150723311064	2.10641056118626	14.3410829439586	1.79775755666062	6.44299227732767	2.06563796289872	-5.14727467935161	0.0106919099885397	-0.11270975645801	-1.9062497213064	-1.43198000537274	1.88070735986626	0.477332179963437	1.28864654584066	-6.49256238843321	-0.255526794567637	-0.801196141496282	-3.00208729811274	-2.47499860568453	2.04867663528077	1.80312221611149	1.00389259923241	-1.41195505004181	5.33180805210775	-4.84475357814762	-1.49142252700146	-1.22728834997686	3.25242273844974	9.89737070820861	5.24444664610971	9.19211943523517	-5.01725032867936	-4.81990480976975	-10.3533337897437	-10.3101110541295	-8.2048120021767	-4.69777896696371	0.942024745762553	-1.70283948990798
0.513527054108216	0.759831068340328	-5.78733536764731	-8.86436302644514	-10.0647803714037	-3.53186655555208	-4.82346894407762	2.45874748248067	15.0510887795761	1.75488861183922	7.78248331185294	2.31526646294559	-5.29046030357582	0.228505330461944	0.432610263339758	-1.97270068893305	-1.63869706612345	2.62875506442402	1.44857360700139	1.98502848858713	-6.8339128470255	-0.233600665722203	-0.95748682716927	-3.61990322260285	-3.12716047989534	2.38702231920406	1.36330885413145	0.962001192765271	-2.38574859035742	6.24872926763151	-5.02888593922185	-1.80010660783799	-1.78339898843889	3.37419800693809	11.5802554956792	5.90054574451112	10.7150672673988	-5.93205658559681	-6.36108654694704	-11.5291432456039	-10.989904637551	-9.73974624520936	-5.11398244519633	1.09042757026425	-1.80035102510745
0.515531062124248	0.967545231801882	-5.89399208049941	-10.0225936760027	-11.117194413347	-3.98851068716234	-5.13474124892223	2.81072167748805	15.7594214569292	1.71197998189266	9.12051428386343	2.5645896010924	-5.43300924529206	0.4460671630472	0.977496631580306	-2.03894537457194	-1.84505155935553	3.37617780487956	2.4187749954647	2.68106524088009	-7.17454585374455	-0.211674098511619	-1.11372639531637	-4.23714961754922	-3.77857965532728	2.72494107278474	0.924346788901005	0.920200828890337	-3.35927997760147	7.16491539579053	-5.21264830108454	-2.10847438908959	-2.33900193498744	3.4957541815861	13.2612524937031	6.55597679355123	12.2363209270355	-6.84560541352109	-7.90097190702184	-12.7032058480117	-11.6685846689481	-11.2729721506654	-5.5296763663697	1.23864260404405	-1.89782617678585
0.517535070140281	1.17527005687271	-6.00028809204461	-11.1793273844853	-12.1681728766997	-4.44445603097159	-5.44527475066441	3.16227730218423	16.4659686251866	1.66903847047008	10.4568731116301	2.81356782335402	-5.57489884940729	0.663342883271489	1.52186290795697	-2.10497329528148	-2.0510108061037	4.12285713421635	3.38778263718691	3.3766464734904	-7.51440735780981	-0.189750571227982	-1.26989005600352	-4.85372857843296	-4.42915279446599	3.06237935383758	0.486305629575531	0.878498123809505	-4.33239495250053	8.0802211776562	-5.3960114929254	-2.4164769429801	-2.89400902348984	3.61707196327585	14.9400952301622	7.21063582759423	13.7556392793671	-7.75775203063064	-9.43931676602375	-13.875335449764	-12.3460435989108	-12.8042467161253	-5.94479490900248	1.38664633969977	-1.99524948515724
0.519539078156313	1.38297259418057	-6.10620651265207	-12.3343806999366	-13.2175490930916	-4.89963023578991	-5.75502016559738	3.51335857287378	17.1706182086358	1.62607088719379	11.7913479866839	3.06216162718259	-5.71610656268056	0.880298007734734	2.06562272695861	-2.1707740039282	-2.25654219408687	4.86867473096694	4.35544302685732	4.07166193165187	-7.85344342588776	-0.16783356217271	-1.42595302721223	-5.46954229961311	-5.07877668626613	3.39928370050788	0.0492548396103094	0.836899677281284	-5.30493932917823	8.99450149223981	-5.57894640347968	-2.72406539449145	-3.4483321706364	3.73813208794548	16.6165175802606	7.86441899650894	15.2727815025989	-8.66835188561906	-10.975877241667	-15.0453462081016	-13.0221740760991	-14.3333272578714	-6.35927235317326	1.53441530227159	-2.09260549755876
0.521543086172345	1.59061989418852	-6.2117305101729	-13.4875704309087	-14.2651566446697	-5.35396106590714	-6.06392833115034	3.86390977509378	17.8732584244775	1.58308404657161	13.123727407355	3.3103315677546	-5.8566099373001	1.09689809965082	2.60868981160302	-2.23633709079972	-2.46161318283284	5.61351241799967	5.32160288628977	4.76600145249925	-8.19160025067569	-0.145926549128217	-1.58189053875232	-6.08449308988115	-5.72734826255434	3.73560073970293	-0.386736274275282	0.79541207155792	-6.27675901955145	9.90761137952763	-5.76142398574272	-3.03119092910211	-4.00188338995977	3.85891532963483	18.2902538087438	8.51722258215578	16.7875071260812	-9.57726068048159	-12.5104097319275	-16.2130526141924	-13.6968689642046	-15.8599714492885	-6.77304309088825	1.68192605299628	-2.18987877089029
0.523547094188377	1.79817901244709	-6.31684331261907	-14.6387136755049	-15.3108293905174	-5.80737641258563	-6.37195021371397	4.21387527244941	18.5737778006125	1.54008476689664	14.4538002122691	3.55803826419896	-5.99638663452251	1.31310877431111	3.15097798717649	-2.30165218525805	-2.66619130881246	6.35725218115922	6.28610918864803	5.4595549825309	-8.52882415950409	-0.124033008814051	-1.737677836243	-6.69848338798143	-6.37476461442291	4.07127719555458	-0.821598573077645	0.754041870415759	-7.24770005766758	10.8194060634444	-5.94341526148865	-3.33780480057209	-4.55457480584794	3.97940250354967	19.9610386119226	9.16894301486741	18.2995760683605	-10.4843343934569	-14.0426709537075	-17.3782695225069	-14.3700213589202	-17.3839373592328	-7.18604163638666	1.82915519299306	-2.28705387409131
0.525551102204409	2.00561701481229	-6.42152821088276	-15.7876278504715	-16.3544014930459	-6.25980430553728	-6.67903691645963	4.56319951549288	19.2720651933647	1.49707986919063	15.7813556137526	3.80524240594	-6.13541442822191	1.52889570457283	3.69240119492064	-2.36670895736817	-2.87024419057059	7.09977618795078	7.24880918258409	6.15221259502185	-8.8650616228489	-0.102156416327482	-1.89329018502874	-7.31141577807558	-7.02092300856442	4.40625989782276	-1.25526309649504	0.712795618033335	-8.21760862406039	11.7297409748108	-6.12489132600364	-3.6438583387032	-5.10631866753565	4.0995744691292	21.6286071597403	9.8194768899201	19.8087486752167	-11.3894293017108	-15.5724179813561	-18.5408121802424	-15.0415246048268	-18.9049834902979	-7.59820263646494	1.97607936701166	-2.38411539057438
0.527555110220441	2.2129009827009	-6.52576856137492	-16.9341307201536	-17.3957074443022	-6.7111729244007	-6.98513968710887	4.91182705056823	19.9680098050906	1.45407617610693	17.1061832312142	4.05190475886337	-6.27367120847324	1.74422462632569	4.23287350573777	-2.43149711951087	-3.07373953379181	7.84096680614337	8.20955041637024	6.84386450745238	-9.20025926285628	-0.0803002445716741	-2.04870287413545	-7.92319300530948	-7.66572090364986	4.74049579028961	-1.68766107386398	0.671679838052808	-9.18633107004061	12.6384717742726	-6.30582335265431	-3.94930295710226	-5.65702736311122	4.21941213311958	23.2926951376971	10.4687209839958	21.314785757618	-12.2924020041355	-17.0994082852192	-19.7004962565492	-15.7112723122821	-20.4228688170318	-8.00946088076664	2.12267526713361	-2.48104792067402
0.529559118236473	2.41999801831781	-6.62954778871966	-18.0780404254534	-18.4345820922388	-7.16141061014997	-7.29020992572785	5.25970252861582	20.6615012018901	1.41108051085211	18.4280731244166	4.29798617165595	-6.41113498507961	1.95906134394611	4.77230913386524	-2.49600642799579	-3.27664513642521	8.58070662239799	9.16818076191933	7.53440109886509	-9.53436386188901	-0.0584679637180276	-2.2038912201988	-8.5337179912218	-8.30905596663216	5.07393193915371	-2.11872393506446	0.630701032495342	-10.1537139420145	13.5454543752211	-6.48618259744693	-4.25409016089475	-6.20661343347374	4.33889645261344	24.9530387887089	11.1165722715446	22.8174486295589	-13.193109443977	-18.6233997700451	-20.8571378718308	-16.3791583742142	-21.9373528240788	-8.41975131202265	2.26891963649239	-2.57783608410195
0.531563126252505	2.62687524991443	-6.73284938839283	-19.2191755127141	-19.470860666944	-7.61044587655619	-7.5941991924626	5.60677071406365	21.352429331113	1.36809969609814	19.7468158267147	4.54344758194688	-6.54778389113382	2.17337173577935	5.31062245054671	-2.56022668469298	-3.47892889371279	9.31887846079637	10.124548438833	8.22371292723751	-9.867322370958	-0.0366630406498879	-2.35883057142353	-9.14289384919287	-8.95082608904042	5.4065155413714	-2.54838332142221	0.589865680751068	-11.1196040056905	14.4505449665885	-6.66594040371397	-4.55817155450672	-6.75498958631814	4.45800843808926	26.6093749548888	11.762927941244	24.3164991458632	-14.0914089314791	-20.1441508134129	-22.0105536268453	-17.0450769829141	-23.4481955441913	-8.82900903624792	2.41478927291883	-2.67446452239908
0.533567134268537	2.83349983697558	-6.83565692939473	-20.3573549625448	-20.5043788068032	-8.0582074215714	-7.89705921525574	5.95297649355729	22.0406845388904	1.32514055288856	21.0622023781689	4.78825002261639	-6.68359618650848	2.38712175955642	5.84772799764739	-2.6241477385868	-3.68055880325833	10.055365401351	11.0785020382818	8.91169074681439	-10.1990819182221	-0.0148889384248922	-2.51349631151171	-9.75062389989358	-9.5909294032213	5.73819393298259	-2.9765710965331	0.549180238587698	-12.0838482702954	15.3536000356905	-6.84506820662662	-4.86149884932241	-7.30206871002091	4.57672915646944	28.2614411191977	12.4076854123083	25.8116997398695	-14.9871581664051	-21.6614203039896	-23.1605606318567	-17.7089226467455	-24.9551575962192	-9.23716933299409	2.56026103269223	-2.77091790136897
0.535571142284569	3.03983897551523	-6.93795405686685	-21.4923982185866	-21.5349725845982	-8.50462413869068	-8.19874189758491	6.2982648847953	22.7261575875846	1.28220989956929	22.3740243586128	5.03235462793374	-6.81855026134911	2.60027745786383	6.38354050131599	-2.68775948740442	-3.88150297005267	10.7900507984719	12.0298905468861	9.59822552538391	-10.5295898173948	0.0068508843124043	-2.66786386359103	-10.3568116866566	-10.2292642985959	6.06891459743657	-3.40321935708459	0.508651137112511	-13.0462940127622	16.2544763909877	-7.02353753779124	-5.16402387143511	-7.84776388761587	4.69503973413495	29.9089754470116	13.0507423508356	27.3028134610324	-15.8802152605481	-23.1749676797807	-24.3069765355844	-18.3705902068342	-26.4580002229199	-9.64416766542499	2.70531183417961	-2.8671809135174
0.537575150300601	3.24585990325099	-7.03972449472111	-22.6241252162003	-22.562478533529	-8.94962512830812	-8.49919932608622	6.6425810453181	23.4087396732054	1.23931455069165	23.6820739206047	5.27572263980699	-6.9526246395705	2.81280496353253	6.91797488552852	-2.75105187918836	-4.08172961150217	11.5228182993925	12.978563370543	10.2832084615416	-10.8587935761787	0.0285529738402091	-2.82190869415859	-10.9613609908164	-10.8657294378174	6.39862517387434	-3.82826044364285	0.468284781787186	-14.0067888017814	17.1530311847945	-7.20132002979299	-5.46569856930484	-8.39198841065497	4.81292135996155	31.5517168275606	13.6919966861336	28.789604012437	-16.7704387601287	-24.6845529662662	-25.4496195541795	-19.0299748536479	-27.9564853287366	-10.0499396904823	2.84991866152778	-2.9632382804983
0.539579158316633	3.45152990485938	-7.14095204826594	-23.7523564110711	-23.5867336731795	-9.39313970903538	-8.79838377823981	6.98587028121297	24.0883224426863	1.1964613159339	24.9861438223113	5.51831541392404	-7.08579798228765	3.02467050509518	7.45094628569734	-2.81401491383487	-4.28120706236386	12.2535518625058	13.9243703580894	10.9665310019199	-11.1866409046286	0.0502138819561902	-2.97560631699986	-11.5641758470527	-11.5002237729221	6.72727346535491	-4.25162695136852	0.428087551402224	-14.9651805219457	18.0491219359473	-7.37838742074252	-5.76647502146252	-8.93465579307847	4.9303552883251	33.1894049153001	14.3313466269046	30.2718357881575	-17.6576876681184	-26.1899368144527	-26.5883085000198	-19.6869721436016	-29.4503755174211	-10.4544212689765	2.99405856830882	-3.05907475553775
0.541583166332665	3.65681631718452	-7.24162060681681	-24.8769128077719	-24.6075755354146	-9.83509742899549	-9.09624772998091	7.32807805590912	24.7647980112108	1.15365699900112	26.2860274602424	5.76009442594646	-7.21804909124686	3.2358404121627	7.98237006218705	-2.87663864471928	-4.47990377978636	12.9821357757224	14.86716182499	11.6480848583714	-11.5130797234899	0.0718301664840488	-3.12893229711689	-12.1651605587117	-12.1326465614776	7.05480744711278	-4.67325174074483	0.388065797101096	-15.9213173977019	18.9426065523485	-7.55471155883203	-6.06630544414903	-9.47567978505701	5.04732284211615	34.821780171077	14.9686906775368	31.7492739105602	-18.5418214665631	-27.6908805388442	-27.7228628104684	-20.3414780155008	-30.9394341295517	-10.8575484755974	3.13770868117478	-3.15467512587054
0.543587174348697	3.86168653444684	-7.34171414627265	-25.9976159881849	-25.6248421901785	-10.2754280770576	-9.39274386329529	7.66914999884224	25.4380589793578	1.11090839656231	27.5815189019328	6.00102127764743	-7.34935691228463	3.44628112079762	8.51216181382095	-2.93891318019089	-4.67778834821084	13.7084546746695	15.8067885768661	12.3277620250771	-11.8380581725678	0.093398391873325	-3.28186225461625	-12.7642197129723	-12.7628973825913	7.38117527474698	-5.09306794819697	0.348225841363991	-16.8750480173272	19.833343353613	-7.73026440680117	-6.36514219894172	-10.0149743868059	5.1638054157358	36.4485839032116	15.6039276542305	33.2216842674514	-19.4227001386856	-29.1871461552459	-28.8531025765312	-20.9933888070188	-32.4234252799384	-11.259257608933	3.28084620351878	-3.2500242151425
0.545591182364729	4.06610801346725	-7.44121673169529	-27.1142881398905	-26.6383722712052	-10.7140616940715	-9.68782507375881	8.00903191419053	26.1079984502383	1.06822229715956	28.8724129184866	6.24105770302167	-7.47970053865931	3.65595917893721	9.04023739137831	-3.00082868515172	-4.87482948430001	14.4323935609461	16.7431019329936	13.0054547956829	-12.1615246189412	0.114915129705971	-3.43437186865588	-13.3612581961366	-13.3908761529713	7.70632529237599	-5.5110089967208	0.308573977041292	-17.8262213568286	20.721191093448	-7.90501804645892	-6.66293780039339	-10.5524538623247	5.27978447808544	38.0695583084647	16.2369567011279	34.6888335491036	-20.300184191038	-30.6784964185421	-29.9788485713681	-21.6426012710257	-33.9021138949042	-11.6594852014466	3.42344841907066	-3.34510688585946
0.547595190380762	4.27004827882926	-7.54011251991071	-28.2267520844461	-27.6480050016858	-11.1509285840592	-9.9814444781018	8.34766978951754	26.7745100465602	1.02560548010167	30.1585050170014	6.48016557442025	-7.60905921446965	3.86484125169542	9.56651291098582	-3.06237538257932	-5.07099604185778	15.1538378202077	17.6759537496648	13.6810557802964	-12.4834276652979	0.136376959258861	-3.58643688134852	-13.9561812087428	-14.0164831428635	8.03020604077703	-5.92700860645557	0.269116466355968	-18.7746868037363	21.6060089821279	-8.07894468314947	-6.95964492360912	-11.0880327531989	5.39524157555025	39.6844465128152	16.86767730643	36.1504892851793	-21.1741346755022	-32.1646948603261	-31.0999222787848	-22.2890125919379	-35.3752657494017	-12.0581680293836	3.56549269551138	-3.43990804179267
0.549599198396794	4.47347492813732	-7.63838576200458	-29.3348313055327	-28.6535802197871	-11.5859593253312	-10.2735554216709	8.68500980441804	27.4374879275565	0.983064714429276	31.4395914728925	6.71830690863255	-7.73741233797702	4.07289412676111	10.0909047675837	-3.12354355506826	-5.2662570167054	15.8726732402471	18.6051964435155	14.3544579225111	-12.8037161580802	0.157780468066309	-3.73803310160918	-14.5488942807223	-14.6396189920005	8.35276626548501	-6.34100080521005	0.229859539949478	-19.720294180906	22.4876567087747	-8.25201665026167	-7.25521641183868	-11.6216258922463	5.51015833494539	41.2929926121004	17.4959893183768	37.606419881484	-22.0444132111839	-33.6455058263737	-32.2161459214709	-22.9325204018856	-36.8426475040051	-12.4552431226452	3.7069564881247	-3.53441263034694
0.551603206412826	4.67635563710124	-7.73602080592664	-30.4383499770562	-29.6549384041104	-12.0190847816435	-10.564111485922	9.02099833914222	28.0968268058949	0.940606757777342	32.7154693620522	6.95544387295273	-7.86473946494324	4.28008471966888	10.6133296482118	-3.18432354630633	-5.460581551511	16.5887860290107	19.5306830146839	15.0255545163255	-13.1223391957389	0.179122252451496	-3.8891364090927	-15.1393032864322	-15.2601847254329	8.67395492487906	-6.75291993889549	0.190809395874843	-20.6628937701571	23.3659944636686	-8.4242064135955	-7.54960528399736	-12.1531484172041	5.6245164664995	42.8949417125178	18.1217929612652	39.0563946565975	-22.9108820062641	-35.1206945140241	-33.3273424892835	-23.573022796916	-38.3040267418001	-12.8506477746248	3.84781734332455	-3.62860564502827
0.553607214428858	4.87865816479459	-7.83300209897381	-31.537132991099	-30.6519206990359	-12.4502361131935	-10.8530664958105	9.35558198316076	28.7524219644911	0.898238355337199	33.9859365929291	7.1915387912368	-7.99102031191547	4.48638007914143	11.1337045453852	-3.24470576262846	-5.65393894065018	17.3020628325023	20.4522670699238	15.6942392230247	-13.439246136836	0.200398918067237	-4.03972275805988	-15.7273144597278	-15.8780817693607	8.99372119816959	-7.16270068197708	0.151972198648767	-21.60233633592	24.2408829603976	-8.59548657585592	-7.84276474223348	-12.6825157843591	5.73829776676669	44.4900399709356	18.7449888513454	40.5001838783385	-23.7734038797159	-36.5900270094328	-34.4333357673268	-24.2104183530493	-39.7591720050495	-13.2443195519946	3.98805290227246	-3.72247212777158
0.55561122244489	5.08035035876079	-7.92931419031375	-32.6310059857809	-31.644368939967	-12.8793447877171	-11.1403745272255	9.68870754375793	29.4041692732071	0.855966238778117	35.2507919384446	7.4265541498976	-8.11623475952055	4.69174739237898	11.6519467703429	-3.30468067447422	-5.84629863498581	18.0123907526715	21.369802845621	16.3604060880183	-13.7543866081367	0.221607080470915	-4.1897681812032	-16.3128344088616	-16.4932119668522	9.31201449343192	-7.57027804785099	0.113354078309969	-22.538473148725	25.1121834580065	-8.76582988101006	-8.13464817936852	-13.209643782086	5.85148412159452	46.0780346350613	19.3654780126611	41.9375588000879	-24.6318422829351	-38.0532703246856	-35.5339503638534	-24.8446061422736	-41.2078528317445	-13.6361963044386	4.12764090442362	-3.81599717138342
0.557615230460922	5.28140016018453	-8.02494173349593	-33.7197953730157	-32.6321256784976	-13.3063425914012	-11.4259899142925	10.0203220545252	30.0519652054775	0.813797125134716	36.5098350677459	7.66045260393081	-8.24036285570329	4.89615399030841	12.1679739662813	-3.36423881787656	-6.03763024664475	18.7196573651504	22.2831452306292	17.0239495575794	-14.0677105127399	0.242743365627954	-4.33924879358746	-16.8957701314506	-17.1054775935635	9.62878445552813	-7.97558739912182	0.0749611294309033	-23.4711560086689	25.9797577829446	-8.93520921871271	-8.42520918642418	-13.7344485444154	5.96405750902047	47.6586740834177	19.9831618929274	43.3682916970014	-25.4860613212589	-39.5101924347311	-36.6290117381789	-25.4754857485165	-42.6498397920059	-14.0262161743155	4.26655919107598	-3.90916592187287
0.559619238476954	5.48177560901652	-8.11986948890991	-34.8033283661016	-33.6150342073803	-13.7311616398504	-11.709867256721	10.3503727838643	30.6957068548748	0.771737715772065	37.7628665778616	7.89319698288198	-8.36338481898344	5.09956735285095	12.6817041215274	-3.42337079595655	-6.22790355379454	19.4237507369926	23.1921497891063	17.6847644955455	-14.3791680380464	0.263804410492973	-4.48814079641031	-17.4760290293065	-17.7147813733178	9.94398097404745	-8.378564457905	0.0367994101885269	-24.4002372687955	26.843468351047	-9.10359762863546	-8.71440156001585	-14.2568465644973	6.0760000021777	49.2317078651349	20.5979423791696	44.7921559019138	-26.3359257753781	-40.9605623142055	-37.7183462283288	-26.1029572833953	-44.0849045242748	-14.4143176063452	4.40478570890691	-4.00196358087248
0.561623246492986	5.68144484908895	-8.21408232625922	-35.8814330072599	-34.5929385854911	-14.1537343889646	-11.9919614270794	10.678807243462	31.3352919515212	0.729794695301056	39.00968802515	8.12475029680102	-8.48528104160394	5.30195511412776	13.1930555826731	-3.48206728035307	-6.41708850531128	20.1245594442789	24.0966727831421	18.3427461999456	-14.6887096637709	0.284786863522576	-4.63642048089312	-18.0535189232324	-18.3210264936818	10.2575541911628	-8.77914531599554	-0.0011250585835831	-25.3255698583045	27.7031781893605	-9.27096830483013	-9.00217930980204	-14.7767547080517	6.1872937721978	50.796886739578	21.2097218134575	46.2089258412744	-27.1813011226538	-42.4041499740705	-38.8017810786049	-26.7269214020416	-45.5128197713537	-14.8004393571254	4.54229851346951	-4.09437540795362
0.563627254509018	5.88037613323092	-8.30756522702884	-36.9539381949679	-35.5656836625956	-14.5739936457355	-12.2722275779866	11.0055731966781	31.9706188784325	0.687974730487573	40.250101956666	8.3550757421533	-8.60603209274125	5.5032850676904	13.701947067643	-3.54031901269584	-6.60515522551289	20.821972589627	24.9965711952998	18.9977904195583	-14.9962861698856	0.305687385209894	-4.78406423209125	-18.6281480677468	-18.924116621449	10.5694545094874	-9.17726644501185	-0.0388062943244621	-26.2470073057447	28.5587509578613	-9.43729460002679	-9.28849666585607	-15.2940902266912	6.29792109106994	52.353962715723	21.8184030084913	47.61837707071	-28.0220535582601	-43.8407264981078	-39.8791444670395	-27.3472793187406	-46.9333594162986	-15.184520504706	4.6790757727013	-4.18638672299767
0.56563126252505	6.07853782835594	-8.40030328689073	-38.0206737112144	-36.5331151040033	-14.9918725790741	-12.5506211493499	11.3306186669618	32.6015866878033	0.646284469205152	41.4839119412733	8.58413670770581	-8.72561872165043	5.70352517168284	14.2082976787227	-3.59811680602261	-6.79207401881763	21.515879819688	25.8917027510752	19.6497933704052	-15.301848644492	0.326502648665743	-4.93104853269171	-19.1998251657503	-19.5239559180381	10.8796325998038	-9.57286470652415	-0.0762383536812068	-27.1644037621244	29.4100509711101	-9.60255002994744	-9.57330808598496	-15.8087707713102	6.40786433453731	53.9026890914302	22.4238892631407	49.0202863105622	-28.8580500163383	-45.2700640792531	-40.9502655326105	-27.9639328224846	-48.3462985180407	-15.5665004580316	4.8150957704205	-4.27798290857359
0.567635270541082	6.27589842054005	-8.49228171814655	-39.0814702485937	-37.495079415141	-15.4073047304956	-12.8270978754699	11.6538919461954	33.2280951171149	0.604730539393872	42.7109226006913	8.81189678041021	-8.84402186078543	5.90264355400355	14.7120269155118	-3.6554515462305	-6.97781537434684	22.2061713424448	26.7819259411651	20.2986517521414	-15.6053484916871	0.347229340100336	-5.07734996682025	-19.7684593831345	-20.1204490548281	11.1880394088799	-9.96587736201491	-0.113415333425778	-28.0776140238277	30.2569432197889	-9.76670827758855	-9.85656826307629	-16.3207144053016	6.51710598490976	55.4428204923972	23.0260843778533	50.4144314811178	-29.6891581908508	-46.691936055696	-42.0149744024192	-28.576784292485	-49.7514133469332	-15.9463189663726	4.95033690976638	-4.36914941221273
0.569639278557114	6.47242652007205	-8.58348585208646	-40.136159437278	-38.4514239659335	-15.8202240247975	-13.1016137921568	11.9753416029804	33.8500446051678	0.56331954793533	43.9309396402595	9.03831975123001	-8.96122262886645	6.10060851743648	15.2130546878279	-3.7123141934683	-7.16234997054927	22.8927379445533	27.6671000436749	20.9442627644117	-15.9067374393452	0.367864159385795	-5.22294522384844	-20.3339603632992	-20.7135012284381	11.494626167133	-10.3562420828829	-0.150331371384234	-28.9864935555098	31.0992933921267	-9.92974319741348	-10.1382321323642	-16.829839617775	6.62562863390426	56.9741129109818	23.6248926701156	51.800591737733	-30.515246556481	-48.1061169469023	-43.0731022186222	-29.1857367135366	-51.1484814199974	-16.3239161286714	5.08477771664272	-4.45987174880503
0.571643286573146	6.66809086649428	-8.67390114140699	-41.1845738717913	-39.4019970150815	-16.2305647806728	-13.3741252437854	12.2949164909412	34.4673363080563	0.522058079648818	45.1437698796579	9.26336962093971	-9.07720233396289	6.29738854476963	15.7113013285599	-3.76869578353497	-7.34564867975097	23.5754710084201	28.5470851461222	21.5865241230702	-16.2059675469122	0.388403820590693	-5.36781110211367	-20.8962382415784	-21.3030181758634	11.7993443962626	-10.7438969603168	-0.18698064734421	-29.8908985128494	31.9369678952216	-10.0916288196475	-10.41825487868	-17.3360653367054	6.73341498548857	58.4963237447824	24.2202189896914	53.1785475057278	-31.3361843892905	-49.5123824893512	-44.1244811652306	-29.7906936913085	-52.5372815360187	-16.6992324028401	5.21839684316121	-4.55013550285524
0.573647294589178	6.86286033362183	-8.76351316256368	-42.2265471377083	-40.3466477341818	-16.6382617212612	-13.6445888903097	12.6125657569203	35.0798721149501	0.480952696212915	46.3492212833232	9.4870106059053	-9.19194247653902	6.49295230385764	16.2066876064323	-3.82458742929059	-7.52768257272995	24.2542625293452	29.4217421673871	22.2253340763816	-16.5029912130447	0.40884505250838	-5.51192451269827	-21.4552036596795	-21.8889061896067	12.1021459169047	-11.1287805151186	-0.223357383921993	-30.7906857651861	32.769833876252	-10.252339354408	-10.6965919436404	-17.8393109419953	6.840447858641	60.0092118349443	24.8119687338554	54.548080515051	-32.1518417873024	-50.9105096721319	-45.1689444947868	-30.3915594675284	-53.917593810441	-17.072208614985	5.35117307102901	-4.63992633081687
0.57565130260521	7.05670393456155	-8.85230761811123	-43.2619138381613	-41.2852262317565	-17.043249984616	-13.9129617141771	12.9282388491521	35.6875546638069	0.440009935118159	47.5471029907562	9.70920714379022	-9.30542475243433	6.68726865267509	16.6991347387068	-3.8799803220238	-7.70842292315723	24.9290051324684	30.290932879464	22.8605914210977	-16.7977611833047	0.429184599163556	-5.65526248318062	-22.0107677799229	-22.4710721326765	12.4029828561278	-11.5108317074783	-0.259455847497977	-31.6857129180452	33.5977592435535	-10.4118491959031	-10.9731990328452	-18.3394962784935	6.94671019014738	61.512537504349	25.4000478625503	55.9089738347665	-32.962089690951	-52.300276772366	-46.2063265548093	-30.9882389350775	-55.2891997100316	-17.4427859685931	5.48308531494866	-4.72922996338891
0.577655310621243	7.24959082665973	-8.9402703390064	-44.2905096201506	-42.21758357704	-17.4454651341742	-14.1792010272811	13.241885525427	36.2902873569768	0.399236308594851	48.7372253466143	9.92992389932031	-9.41763105584705	6.88030664435427	17.1885644038645	-3.93486573278504	-7.88784121212182	25.599592089642	31.1545199291101	23.4921955184408	-17.0902305577275	0.449419220362352	-5.79780216133033	-22.5628422995196	-23.0494234535111	12.7018076549946	-11.8899899466446	-0.295270349105487	-32.5758383355767	34.4206126876184	-10.5701329265716	-11.2480321229664	-18.8365416689328	7.052185037395	63.006062595445	25.9843629134101	57.2610119073519	-33.7667999033126	-53.6814633903293	-47.2364628140781	-31.5806376529485	-56.6518820873121	-17.8109060536287	5.6141126259652	-4.81803220778448
0.579659318637275	7.44149031648698	-9.02738728695747	-45.3121712007587	-43.1435718237076	-17.8448431690656	-14.4432644778138	13.5534558611685	36.8879743766918	0.358638302621669	49.9193999306185	10.1491257699059	-9.5285434822679	7.07203553217627	17.6748987541315	-3.9892350137975	-8.06590913254378	26.2659173361755	32.0123668593146	24.1200463100249	-17.3803527983795	0.469545692211334	-5.93952081882829	-23.1113394646432	-23.6238682008024	12.9985730759735	-12.2661951005629	-0.330795245285431	-33.4609211628067	35.23826370189	-10.7271653211846	-11.5210474688616	-19.3303679268026	7.15685558106709	64.4895505078993	26.5648210167426	58.603980582679	-34.565845110382	-55.0538504845107	-48.2591898888058	-32.1686618611376	-58.005425214813	-18.1765108555894	5.74423419483189	-4.90631895003063
0.581663326653307	7.63237186477037	-9.11364455666504	-46.3267363931845	-44.0630440334104	-18.2413205344332	-14.7051100570254	13.8629002574546	37.4805207003841	0.318222375806856	51.0934395872354	10.3667778912822	-9.63814433140456	7.26242477451242	18.1580604280209	-4.0430795997313	-8.24259859355937	26.9278754875246	32.8643381306427	24.7440443336499	-17.6680817368421	0.489560807630292	-6.08039585493698	-23.6561720845733	-24.1943150382646	13.2932322103359	-12.6393875054127	-0.366024938959593	-34.3408213478088	36.0505826035508	-10.8829213509267	-11.7922016106103	-19.8208963691434	7.26070512790254	65.9627662359932	27.1413299103691	59.9376671518886	-35.359098900949	-56.4172204063169	-49.274345568541	-32.7522184953946	-59.3496148190695	-18.5395427644721	5.87342935531697	-4.9940761571842
0.583667334669339	7.82220509130369	-9.19902837810931	-47.3340441325229	-44.9758542991182	-18.6348341316581	-14.9646961060273	14.1701694490387	38.0678321159391	0.277994958440341	52.2591584552236	10.5828456431319	-9.74641611006568	7.45144403979058	18.6379725627276	-4.09639100907096	-8.41788172490921	27.585361855809	33.710299142459	25.3640907390423	-17.9533715816141	0.509461376874346	-6.22040480018943	-24.1972535455724	-24.7606732592341	13.5857384855552	-13.0095079750555	-0.400953880325676	-35.2153996637382	36.8574405540651	-11.0373761874546	-12.0614513805222	-20.3080488292676	7.36371711340278	67.4254764057517	27.7137979544365	61.2618603809582	-36.1464357865762	-57.7713569346565	-50.2817688419228	-33.3312152018827	-60.6842381143666	-18.8999445836771	6.00167758750098	-5.08128987960982
0.585671342685371	8.0109597798361	-9.2835251187815	-48.3339345015153	-45.8818577683752	-19.0253213285159	-15.2219813224736	14.4752145122782	38.6498152368055	0.237962451374928	53.4163719968655	10.7972946546071	-9.85334153497656	7.63906321138677	19.114558806509	-4.14916084539267	-8.59173088126441	28.2382724662559	34.5501162539271	25.9800873034718	-18.2361769255337	0.529244228059171	-6.35952532001292	-24.7344978248331	-25.3228528012676	13.8760456725359	-13.3764978104857	-0.435576567677769	-36.0845177307356	37.6587095796527	-11.1905052069183	-12.3287539100825	-20.7917476694138	7.4658751045325	68.8774493118262	28.2821341460828	62.5763505440519	-36.9277312212646	-59.1160453102342	-51.2812999222857	-33.905560351719	-62.0090838362998	-19.2576595388529	6.12895852105242	-5.16794625323621
0.587675350701403	8.19860588294512	-9.3671212859215	-49.3262487559722	-46.7809106663228	-19.4127199692523	-15.4769247671841	14.777986873009	39.2263775169567	0.19813122504423	54.5648970270873	11.0100908098925	-9.95890353564145	7.82525239247339	19.5877433309307	-4.20138079869447	-8.76411864649353	28.8865040735098	35.3836568049184	26.5919364472474	-18.5164527530284	0.548906207661351	-6.49773521837134	-25.267819504246	-25.8807642605584	14.1641078929014	-13.7402988090731	-0.469887548285848	-36.9480380376881	38.4542625916149	-11.3422839939456	-12.5940666368644	-21.2719157932938	7.56716280233328	70.318454954093	28.8462481340033	63.8809294566584	-37.7028616210329	-60.4510722696684	-52.272780272995	-34.4751630553615	-63.3239422750166	-19.6126312866784	6.25525193851272	-5.25403150171609
0.589679358717435	8.38511352687858	-9.44980352869638	-50.3108293501294	-47.6728703185976	-19.7969683845991	-15.729485870739	15.0784383143871	39.7974272657547	0.158507618433989	55.7045517423121	11.2212002536631	-10.0630852570815	8.00998191087981	20.0574508430698	-4.25304264665176	-8.93501783794829	29.5299541778304	36.2107891367137	27.1995412491627	-18.7941544474063	0.568444181043597	-6.63501244136091	-25.7971337840741	-26.4343189063015	14.4498796261264	-14.1008532738675	-0.503881419225569	-37.8058239638252	39.2439734065002	-11.4926883456016	-12.8573473114063	-21.748476658579	7.66756404465536	71.7482650740043	29.4060502329333	65.1753905084038	-38.4717043833168	-61.7762260793229	-53.256052632638	-35.0399331769635	-64.6286053082893	-19.9648039235281	6.38053777847857	-5.33953193867932
0.591683366733467	8.57045301635934	-9.53155864040078	-51.2875199617217	-48.5575951740153	-20.1780054017072	-15.9796244400175	15.3765209847011	40.3628736626663	0.119097938053386	56.835155749092	11.4305893965253	-10.1658700625946	8.19322232389084	20.5236065976517	-4.30413825588841	-9.10440151065596	30.1685210411784	37.031382612589	27.8028054618081	-19.0692377980381	0.587855032933351	-6.77133508081523	-26.3223564965896	-26.9834286949298	14.7333157166939	-14.4581040227394	-0.537552828198718	-38.6577398002343	40.0277167661655	-11.6416942753257	-13.1185540040052	-22.2213542893166	7.76706280872779	73.1666531906395	29.9614514380555	66.4595286957331	-39.2341379062554	-63.0912965689455	-54.2309610400238	-35.5997813485203	-65.9228664342748	-20.3141219941424	6.50479613882476	-5.42443396992393
0.593687374749499	8.75459483937125	-9.61237356060127	-52.2561655169544	-49.4349448271243	-20.5557703540075	-16.22730066465	15.6721874050335	40.922626771807	0.0799084569156871	57.956530092532	11.638224920428	-10.2672415365056	8.37494442298607	20.9861364090053	-4.35465958324167	-9.27224296149937	30.8021037031525	37.845307638175	28.4016335267525	-19.3416590074648	0.607135667957325	-6.90668137786061	-26.8434041195433	-27.5280062842454	15.0143713811598	-14.8119943974445	-0.570896474387867	-39.5036507711833	40.80536835766	-11.7892780167861	-13.3776451115018	-22.6904732882082	7.86564321378145	74.5733946364693	30.5123634392341	67.7331406542188	-39.9900416077457	-64.3960751650088	-55.1973508589021	-36.1546189839293	-67.2065208040469	-20.6605305001401	6.62800727990832	-5.50872409557603
0.595691382765531	8.9375096719421	-9.69223537726206	-53.216612215182	-50.3047800405195	-20.9302030909943	-16.4724751234323	15.9653904769766	41.4765975564269	0.0409454135437449	59.068497284475	11.8440737840173	-10.3671834867831	8.55511923862287	21.4449666630844	-4.40459867697725	-9.43851573336895	31.430601996836	38.6524356817382	28.9959305896504	-19.61137469848	0.626283011157401	-7.04102972642791	-27.3601937895935	-28.0679650474673	15.2930022151139	-15.1624682726061	-0.603907109223996	-40.3434230552783	41.5768048329532	-11.9354160278104	-13.6345793639894	-23.1557588488736	7.96328952362226	75.9682665928533	31.0586986351984	68.99602469068	-40.739295944406	-65.6903549238673	-56.1550688025592	-36.7043582929373	-68.4793652538364	-21.003974908515	6.75015162767944	-5.59238891226839
0.597695390781563	9.11916838285504	-9.77113132887389	-54.1687075534697	-51.166962767029	-21.3012439879154	-16.7151087906875	16.2560834902383	42.0246978931972	0.00221501095374404	60.1708813314404	12.0481032279507	-10.4656799477404	8.73371804487006	21.9000243292647	-4.45394767805737	-9.60319361925569	32.0539165644852	39.4526392941584	29.5856025152589	-19.8783419211044	0.645294008425722	-7.17435867684513	-27.8726433155575	-28.6032190871197	15.5691642001818	-15.5094700646682	-0.636579537262894	-41.1769238065317	42.3419038285484	-12.0800849941247	-13.8893158314932	-23.6171367679428	8.05998614922624	77.3510481252483	31.6003701475658	70.2479808149943	-41.481782430304	-66.9739305645695	-57.1039629581791	-37.2489122949522	-69.7411983370452	-21.3444011600333	6.87120977684517	-5.67541511530344
0.599699398797595	9.29954203833515	-9.84904880652691	-55.1123003509144	-52.021356171708	-21.6688339553968	-16.9551630425278	16.544220130165	42.5668405863505	-0.0362765843548333	61.2635077623432	12.2502807801776	-10.5627151825774	8.91071236410072	22.3512369721097	-4.50269882130616	-9.76625066628508	32.6719488731116	40.2457921288802	30.1705559022367	-20.1425181595406	0.66416562708274	-7.30664693924668	-28.3806711916882	-29.1336832488619	15.8428137108562	-15.8529447406814	-0.668908616918603	-42.0040211752062	43.1005439849098	-12.2232618332071	-14.1418139305522	-24.0745334571207	8.15571765124746	78.7215202180653	32.1372918348262	71.4888107717036	-42.2173836555751	-68.2465985014743	-58.0438828109298	-37.7881948326858	-70.9918203559174	-21.6817556775501	6.99116249396175	-5.75778950075731
0.601703406813627	9.47860190677328	-9.92597535597738	-56.0472407727494	-52.8678246535624	-22.032914448984	-17.1925996630676	16.829754485248	43.102939381719	-0.0745232433626271	62.3462036559727	12.4505742611506	-10.6582736860379	9.0860739716135	22.7985327630659	-4.55084443660305	-9.92766117975725	33.2846012298906	41.031768961558	30.7506980979716	-20.4038613390071	0.682894856296776	-7.43787338711007	-28.8841966106647	-29.6592731351471	16.1139075213275	-16.1928378270517	-0.700889261299416	-42.8245843285593	43.8526049657366	-12.3649236979925	-14.3920334308173	-24.5278759551492	8.25046874254787	80.0794658092907	32.6693783061321	72.7183180712357	-42.9459833048366	-69.5081568766003	-58.9746792679181	-38.3221205857472	-72.2310333930124	-22.0159853742575	7.10999072049263	-5.83949896761174
0.603707414829659	9.65631946329768	-10.0018986796895	-56.9733803542464	-53.7062338672007	-22.3934274785802	-17.4273808506387	17.1126410545286	43.6329089805766	-0.112518875552868	63.41879766818	12.6489517890221	-10.7523401868678	9.25977490016998	23.2418404919957	-4.59837695010726	-10.0873997271188	33.8917767975266	41.8104457096348	31.3259372131439	-20.6623298325481	0.701478707624772	-7.56801706066207	-29.3831394766295	-30.1799051188191	16.3824028122498	-16.5290954181949	-0.732516438972399	-43.6384834713735	44.597967477083	-12.5050479806389	-14.6399344615126	-24.9770919396073	8.34422429069278	81.4246698247463	33.1965449350157	73.93630802096	-43.6674661754209	-70.7584055916486	-59.8962046818426	-38.8506050840195	-73.4586413423415	-22.3470376618456	7.22767557588525	-5.92053051987983
0.605711422845691	9.83266639444187	-10.076806638843	-57.8905720244277	-54.5364507441943	-22.7503156178196	-17.6594692238101	17.3928347549918	44.1566650533784	-0.150257429877902	64.4811200588876	12.8453817847628	-10.8448996503604	9.43178744459118	23.6810895786852	-4.6452888853735	-10.2454411418908	34.4933796093318	42.5816994516141	31.8961821363081	-20.9178824677395	0.719914215466034	-7.69705717033458	-29.8774204180613	-30.6954963565349	16.6482571773975	-16.8616641850934	-0.763785174731014	-44.4455898663404	45.3365132863054	-12.6436123161575	-14.8854775179302	-25.4221097387084	8.43696932040608	82.7569192120396	33.7187078729674	75.1425877558619	-44.3817181954602	-71.9971463398232	-60.8083128744674	-39.373564720973	-74.6744499402198	-22.6748604585951	7.34419836057003	-6.00087126864786
0.607715430861723	10.0076146026821	-10.1506872553285	-58.7986701294966	-55.3583435142632	-23.1035220133313	-17.8888278274734	17.6702909288297	44.6741242533138	-0.187732895716399	65.5330027187701	13.0398329772739	-10.9359372807993	9.60208416621097	24.1162100842192	-4.69157286452359	-10.4017605275604	35.089314584327	43.3454084462561	32.4613425482258	-21.1704785333584	0.738198437565697	-7.82497310012414	-30.3669608004794	-31.2059648021126	16.9114286303224	-17.1904913837392	-0.79469055036897	-45.2457758543111	46.0681252408534	-12.7805945860768	-15.1286234677829	-25.8628583429267	8.52868901603783	84.0760029742051	34.2357840629113	76.3369662689994	-45.0886264417495	-73.2241826372672	-61.7108591598314	-39.8909167667397	-75.8782667958557	-22.9994021973773	7.45954055893455	-6.08050843420417
0.609719438877755	10.1811362110181	-10.2235287137083	-59.6975304561203	-56.1717817262658	-23.4529903939391	-18.1154201387754	17.944965350688	45.1852042297014	-0.2249393038896	66.5742791957266	13.2322744084002	-11.0254385238666	9.77063789736067	24.5471327222408	-4.73722160936842	-10.5563332614056	35.6794875421005	44.101452151533	33.0213289361559	-21.4200777859566	0.756328455483999	-7.95174441099194	-30.851682739136	-31.7112292197086	17.1718756108707	-17.5155248635381	-0.82522770543541	-46.038914874329	46.7926872868751	-12.9159729220413	-15.3693335575473	-26.2992674165424	8.61936872395726	85.3817122030514	34.7476912525464	77.5192544416204	-45.7880791574804	-74.4393198543265	-62.6037003672515	-40.402579381204	-77.0699014215839	-23.3206118335443	7.57368384235057	-6.15942934802188
0.611723446893788	10.3532035674331	-10.2953193631528	-60.5870102544095	-56.9766362689689	-23.7986650797607	-18.3392100730072	18.2168142348149	45.6898236412685	-0.261870727587445	67.6047847210572	13.4226754379427	-11.1133890690612	9.93742174574796	24.973788870139	-4.7822279425267	-10.7091349983498	36.2638052175354	44.849711243387	33.5760526079727	-21.6666404563612	0.774301375074889	-8.07735084417354	-31.3315091114973	-32.2112091969107	17.4295569917065	-17.8367130755669	-0.85539183796836	-46.8248814834582	47.5100844876348	-13.0497257093827	-15.607569418757	-26.7312673091131	8.70899395497374	86.6738401120947	35.2543480075492	78.689265072998	-46.4799657697221	-75.6423652464452	-63.4866948640726	-40.9084716267876	-78.2491652628866	-23.6384388528137	7.68661007203318	-6.23762145485051
0.61372745490982	10.5237892493903	-10.3660477193671	-61.4669682607267	-57.7727793916211	-24.1404909911612	-18.5601619894441	18.4857942421678	46.1879021692316	-0.298521283331992	68.6243562353952	13.6110057485816	-11.1997748520232	10.1024090988668	25.3961105801195	-4.82658478854385	-10.8601416746659	36.8421752754197	45.5900676343064	34.1254257061923	-21.910127256087	0.79211432693976	-8.20177232453536	-31.8063635696529	-32.7058251576573	17.6844320846949	-18.1540050807651	-0.88517820525614	-47.6035513765729	48.2202030418237	-13.1818315906312	-15.8432930741838	-27.1587890667577	8.79755038668631	87.9521820692029	35.7556737246666	79.8468129099481	-47.1641769067663	-76.8331279847707	-64.3597025781487	-41.4085134812102	-79.4158717279803	-23.9528332789666	7.7983013019715	-6.31507231471424
0.615731462925852	10.6928660683088	-10.4357024664404	-62.3372647202389	-58.5600847242934	-24.4784136577506	-18.7782406970794	18.7518624874284	46.6793605302286	-0.334885131950161	69.632832414346	13.7972353507681	-11.284582056849	10.2655736283112	25.8140305901711	-4.87028517492991	-11.0093295116931	37.4145063248882	46.32240449172	34.6693612218293	-22.1504993837224	0.809764466937135	-8.3249889638037	-32.2761705526195	-33.194998375079	17.9364606472607	-18.4673505580223	-0.914582124521078	-48.3748014057607	48.922930301601	-13.3122694689936	-16.0764669440287	-27.5817644434381	8.88502386583936	89.2165356289512	36.2515886446506	80.99171467604	-47.840604415282	-78.0114191864893	-65.2225850201233	-41.90262585003	-80.5698362172427	-24.2637456815488	7.90873978180956	-6.39176960492269
0.617735470941884	10.860407073889	-10.5042724587601	-63.1977614092044	-59.338427297993	-24.8123792270852	-18.9934114603084	19.0149765459605	47.1641204891067	-0.370956479484319	70.6300536938655	13.9813345875753	-11.3677971183326	10.426889294045	26.2274823349255	-4.91332223326913	-11.1566750195572	37.9807079337153	47.0466062561407	35.2077730081186	-22.3877185312071	0.827248976592894	-8.4469810638807	-32.7408552984584	-33.6786509841408	18.1856028886475	-18.7766998121771	-0.943598973696465	-49.138509599767	49.6181547905008	-13.441018511809	-16.3070538519668	-28.0001259120384	8.9714004106131	90.4667005645017	36.7420138651403	82.1237891005362	-48.5091413772068	-79.1770519448164	-66.07520530542	-42.3907305790805	-81.7108761521785	-24.5711271834228	8.01790795968688	-6.4677011220102
0.619739478957916	11.026385558551	-10.5717467227834	-64.0483216570781	-60.1076835645963	-25.1423344734818	-19.2056400045631	19.2750944606877	47.6421048714938	-0.406729578158808	71.6158622953467	14.1632741394689	-11.4494067242337	10.5863303486477	26.6363999564032	-4.9556892002641	-11.3021550007167	38.5406906424647	47.7625586591879	35.7405757941552	-22.6217468899862	0.844565063603736	-8.5677291200268	-33.200343856318	-34.1567059942227	18.431819476174	-19.0820037818611	-0.972224192076081	-49.8945551830311	50.3057662211622	-13.5680581539487	-16.5350170312162	-28.4138066753757	9.05666621296377	91.7024788992599	37.2268713532574	83.242856946928	-49.169682126541	-80.3298413586978	-66.9174281760281	-42.8727504667623	-82.8388110041595	-24.8749294682573	8.12578848503238	-6.54285478375275
0.621743486973948	11.190775061695	-10.6381144589053	-64.8888103683006	-60.8677314165066	-25.46822680657	-19.4148925218129	19.5321747488841	48.1132375762704	-0.442198727290532	72.5901022504443	14.3430250290405	-11.5293978174381	10.7438713415126	27.0407183146489	-4.99737941875205	-11.4457465536046	39.0943659784625	48.4701487413017	36.2676851983196	-22.8525471571785	0.861709962266061	-8.68721382407107	-33.6545630983588	-34.629087301489	18.6750715412905	-19.3832140473527	-1.00045328105075	-50.6428185947334	50.9856555128358	-13.6933681011541	-16.7603201304651	-28.8227406770903	9.1408076408301	92.9236749380951	37.7060839582244	84.3487410412136	-49.8221222658815	-81.4696045621909	-67.7491200219468	-43.348609276129	-83.9534623228148	-25.1751047879304	8.23236421135205	-6.61721863107932
0.62374749498998	11.3535493740559	-10.7033650431769	-65.7190940438911	-61.6184502061113	-25.7900042798232	-19.6211356760404	19.7861764089306	48.5774435878231	-0.477358274224405	73.5526194255832	14.520558625703	-11.6077575981017	10.8994871229896	27.4403729982481	-5.03838633874286	-11.5874270761099	39.6416464696543	49.1692648693549	36.7890177416173	-23.0800825416122	0.87868093394214	-8.80541606758427	-34.1034407314757	-35.0957197011696	18.9153206856801	-19.6802828382254	-1.02828180478584	-51.3831815074893	51.657714808728	-13.8169283333836	-16.9829272197922	-29.2268626124353	9.22381124038965	94.1300952982203	38.1795754237584	85.4412662998654	-50.4663586827347	-82.5961607535103	-68.5701489024702	-43.8182317468837	-85.0546537640696	-25.4716059698421	8.33761819897317	-6.69078083001112
0.625751503006012	11.5146825418951	-10.7674880290925	-66.5390408027731	-62.3597207650228	-26.1076155989779	-19.8243366086337	20.0370589269532	49.0346489881375	-0.512202615228401	74.503261546196	14.6958466502849	-11.6844735257765	11.0531528484753	27.8353003347631	-5.07870351841044	-11.7271742690795	40.182445658246	49.8597967539759	37.304490860855	-23.3043167697545	0.895475267510742	-8.92231694500844	-34.546905308999	-35.5565288996814	19.1525289872411	-19.9731630409149	-1.05570539088011	-52.1155268459553	52.3218374931409	-13.938719108045	-17.202802796484	-29.6261079388875	9.30566373826844	95.3215489397007	38.6472704003061	86.520259757374	-51.1022895657045	-83.7093312237655	-69.3803845671215	-44.2815436071791	-86.1422111178631	-25.7643864241026	8.44153371775431	-6.76352967355112
0.627755511022044	11.6741488712339	-10.8304731492927	-67.3485204028112	-63.0914254230327	-26.4210101303497	-20.0244629437101	20.2847822834021	49.4847809687257	-0.546726196413461	75.4418782206503	14.8688611796286	-11.7595333214336	11.2048439824592	28.2254374009859	-5.11832462506233	-11.8649661397431	40.7166781142469	50.5416354666822	37.8140229216568	-23.5252140916103	0.912090279777369	-9.03789775676157	-34.9848862421375	-36.0114415266019	19.386659005982	-20.2618082062435	-1.08271973107432	-52.8397388051713	52.9779182084218	-14.0587209632553	-17.4199117907972	-30.0204128867348	9.38635204372261	96.4978471956436	39.1090944572239	87.5855505935509	-51.7298144203957	-84.8089393853571	-70.1796984763761	-44.7384715852966	-87.2159623355507	-26.0534001506864	8.5440942497829	-6.83545358357675
0.629759519038076	11.8319229320329	-10.8923103172674	-68.1474042616523	-63.8134480268956	-26.7301379090012	-20.2214827932932	20.5293069595594	49.9277678423803	-0.580923514665837	76.3683209638958	15.039574651073	-11.8329249695426	11.3545363025358	28.6107220331376	-5.15724343613117	-12.0007810051043	41.2442594487842	51.2146734568206	38.317533231361	-23.7427392865338	0.928523315959071	-9.15214001228326	-35.4173138113776	-36.4603851464856	19.6176737898246	-20.5461725567604	-1.10932058186962	-53.5557028687725	53.6258528716931	-14.1769147210109	-17.6342195716737	-30.4097144694383	9.46586325077037	97.6588038019055	39.5649740947146	88.6369701604632	-52.3488340851422	-85.8948108000308	-70.9679638220704	-45.1889434211269	-88.275737556932	-26.3386017464438	8.6452834919858	-6.90654111270457
0.631763527054108	11.9879795622886	-10.9529896290093	-68.9355654772426	-64.5256739588046	-27.0349496468964	-20.4153647625595	20.7705939439509	50.3635390547352	-0.614789118464443	77.2824432208007	15.2079598669341	-11.9046367199762	11.5022059033485	28.9910928369131	-5.19545384011939	-12.1345974952621	41.7651063273078	51.8788045682598	38.8149420517689	-23.9568576688938	0.944771750088461	-9.26502543312076	-35.8441191777214	-36.9032882705738	19.8455368804026	-20.8262109940207	-1.13550376518958	-54.2633058268871	54.2655386914039	-14.2932814903293	-17.8456919523193	-30.7939504939374	9.54418464030536	98.8042349265108	40.0148367556589	89.6743520089996	-52.959250746527	-86.9667732066209	-71.7450555476056	-45.6328878775128	-89.3213691369286	-26.6199464120371	8.74508535877089	-6.97678094614248
0.63376753507014	12.1422938721169	-11.0125013646733	-69.7128788481164	-65.2279901546815	-27.3353967408258	-20.6060779548262	21.0086047387012	50.7920251956617	-0.648317608816306	78.1841003891715	15.3739899988783	-11.9746570900217	11.6478292004807	29.3664891974262	-5.23294983751917	-12.2663945567118	42.2791364826086	52.5339240558644	39.3061706116999	-24.1675350937301	0.960832985439487	-9.37653595590005	-36.2652343937815	-37.3400803683155	20.0702123187395	-21.1018791057326	-1.16126516902969	-54.9624357939502	54.8968741836836	-14.4078026703295	-18.0542951957974	-31.1730595708313	9.621303682213	99.9339591986537	40.4586108373351	90.6975319151093	-53.5609679546798	-88.0246565483895	-72.5108503677662	-46.0702347514442	-90.3526916719536	-26.8973899587813	8.8434839846035	-7.04616190346434
0.635771543086172	12.294841247849	-11.0708359901244	-70.4792208933781	-65.9202851221669	-27.6314312803655	-20.7935919766199	21.2433013657646	51.2131580104636	-0.681503640139179	79.0731498424801	15.5376385922636	-12.0429748662323	11.791382934334	29.7368512889834	-5.26972554172923	-12.3961514555711	42.7862687276449	53.1799286017738	39.7911411194477	-24.3747379623102	0.976704454996705	-9.48665373528757	-36.6805924146925	-37.7706918787293	20.2916646507748	-21.3731331728314	-1.18660074807893	-55.652982226229	55.5197591884467	-14.5204599532892	-18.259996020502	-31.5469811243671	9.69720803741856	101.047797737296	40.8962257028834	91.706347905653	-54.1538906383738	-89.068293000105	-73.2652267883644	-46.5009148850562	-91.3695420258899	-27.1708888153847	8.94046372652369	-7.11467294049636
0.637775551102204	12.4455973559569	-11.1279841585784	-71.2344698724752	-66.602448958435	-27.9230060555752	-20.9778769425526	21.474646373126	51.6268704109245	-0.714341921091329	79.949450952265	15.698879570444	-12.1095791062552	11.9328441738828	30.1021200848018	-5.30577517994675	-12.5238477807464	43.2864229682406	53.8167163314385	40.2697767750561	-24.5784332275278	0.992383621803358	-9.59536114695815	-37.0901271089725	-38.1950542216602	20.5098589329513	-21.6399301763974	-1.21150652431956	-56.3348359391701	56.1340948853291	-14.6312353276447	-18.4627616055595	-31.9156554023973	9.7718855598824	102.145574179393	41.3276116927708	92.7006402840107	-54.7379251198626	-90.097516994682	-74.0080651255427	-46.924860176491	-92.3717593557169	-27.440400034612	9.03600916668225	-7.18230315100775
0.639779559118236	12.594538147031	-11.1839367121123	-71.9785058045962	-67.2743733676495	-28.2100745647117	-21.158903480183	21.7026028408882	52.0330964861422	-0.746827215438612	80.8128651102403	15.8576872389434	-12.1744591406993	12.0721903204594	30.462237366532	-5.34109309409043	-12.6494634471313	43.7795202155725	54.4441868293921	40.7420017824116	-24.7785883993224	1.00786797942754	-9.70264079046043	-37.493773269143	-38.6130998088244	20.7247607376229	-21.9022278044956	-1.23597858764559	-57.007889124496	56.7397838094046	-14.7401110809211	-18.662559596161	-32.2790234861046	9.84532429865415	103.227114707729	41.7527001359236	93.6802516551468	-55.3129791295401	-91.1121652494889	-74.7392475247783	-47.3420035905609	-93.3591851367803	-27.7058812998046	9.13010511479581	-7.24904176852882
0.641783567134269	12.7416398597149	-11.2386846831655	-72.7112104879119	-67.9359516782746	-28.4925910217405	-21.3366427347552	21.9271343872705	52.4317715131666	-0.778954342940196	81.6632557500343	16.0140362896543	-12.2376045748349	12.209399111415	30.8171457337148	-5.37567374158673	-12.7729786986082	44.2654825985144	55.062241154871	41.2077413612332	-24.9751715499067	1.02315505237556	-9.80847549210403	-37.8914666222702	-39.0247620547335	20.9363361584063	-22.1599844588707	-1.26001309648432	-57.6720353671547	57.3367298666493	-14.8470698026878	-18.8593581088396	-32.6370272996694	9.91751249979654	104.292248078292	42.1714233608434	94.6450269504908	-55.878961820385	-92.1120767923668	-75.4586579796569	-47.7522791692866	-94.3316631876701	-27.9672909313353	9.22273661058343	-7.31487816804779
0.643787575150301	12.8868790245154	-11.2922192960658	-73.4324675184141	-68.5870788600617	-28.7705103637885	-21.5110663738822	22.1482051745415	52.8228319674698	-0.810718180141056	82.5004883686654	16.1679018048962	-12.2990052903623	12.344448623762	31.1667886130392	-5.40951169626802	-12.894374111135	44.744233375773	55.6707818571518	41.6669217588697	-25.1681513189973	1.03824239648035	-9.91284830777516	-38.2831438403138	-39.4299753874472	21.144551815458	-22.4131592615911	-1.28360627831539	-58.3271696619623	57.9248383492664	-14.9520943873434	-19.0531257366453	-32.9896096197618	9.98843860832459	105.340805647323	42.5837147065034	95.5948134523303	-56.4357837821267	-93.0970929871377	-76.1661823503118	-48.1556220422372	-95.2890396948094	-28.2245878929922	9.3138889261751	-7.37980186775122
0.645791583166333	13.0302324676718	-11.3445319684401	-74.1421623085507	-69.2276515407638	-29.0437882584596	-21.6821465921306	22.365779914824	53.206215533233	-0.842113661229723	83.3244305476584	16.3192592614779	-12.3586514470399	12.4773172777917	31.5111102675482	-5.44260164916821	-13.0136305956968	45.2156969478687	56.2697129906239	42.1194702619288	-25.3574969188772	1.05312759929315	-10.0157425257399	-38.6687425503618	-39.8286752591466	21.3493748606486	-22.6617120615008	-1.30675443032025	-58.9731884300926	58.5040159506901	-15.0551680369652	-19.2438315542659	-33.3367140849207	10.0580912701201	106.372621397863	42.9895085330827	96.5294608178813	-56.9833570552269	-94.0670575588746	-76.861708381536	-48.5519684366924	-96.2311632365397	-28.477731798175	9.40354756845194	-7.44380253069906
0.647795591182365	13.1716773148758	-11.3956143126534	-74.8401821055303	-69.8575680226652	-29.3123811110322	-21.8498561155291	22.5798238758917	53.5818611134002	-0.873135778849423	84.1349519738431	16.4680845346537	-12.4165334843413	12.6079838405611	31.8500558056352	-5.47493840936495	-13.1307294012494	45.6797988689326	56.8589401297162	42.5653152077331	-25.5431781394055	1.06780828048433	-10.1171416693885	-39.0482013446647	-40.2207981565849	21.550772982691	-22.9056034406121	-1.32945391989809	-59.6099895353066	59.074170780457	-15.1562742640815	-19.4314451230345	-33.6782852047621	10.1264593338024	107.387531966007	43.3887402325425	97.448821102948	-57.5215951446442	-95.0218166187481	-77.5451257206768	-48.9412556876498	-97.1578848069333	-28.7266829160802	9.49169828138946	-7.50686996649979
0.649799599198397	13.3111909950259	-11.4454581372075	-75.526416009366	-70.4767282987523	-29.5762460715299	-22.014168205973	22.7903028867938	53.949708839614	-0.903779584924753	84.9319244597872	16.6143539020327	-12.472642123021	12.7364274293797	32.1835711899486	-5.50651690471928	-13.2456521175941	46.1364658583176	57.4383703835008	43.0043859956691	-25.7251653529495	1.08228209225675	-10.2170294999699	-39.4214597905746	-40.6062816113471	21.7487144121406	-23.1447947203526	-1.35170118522215	-60.2374722999696	59.6352123788065	-15.255396894329	-19.6159364959167	-34.0142683691007	10.1935318525621	108.385376666604	43.7813462390736	98.3527487853114	-58.0504130332974	-95.9612186884665	-78.2163259351669	-49.3234222476579	-98.0690578391982	-28.9714021777296	9.57832704834804	-7.56899413293268
0.651803607214429	13.4487512438728	-11.494055448074	-76.2007549905747	-71.0850340686711	-29.8353410417167	-22.1750566655932	22.9971833434151	54.309700081837	-0.934040191444848	85.7152219639572	16.7580440474049	-12.526968366675	12.8626275152348	32.5116032461615	-5.53733218269611	-13.3583806781868	46.5856258120191	58.0079124100885	43.4366130982919	-25.9034295191676	1.0965467197094	-10.3153900192183	-39.7884584402823	-40.9850642099095	21.9431679263433	-23.379247967712	-1.37349273581153	-60.8555375208455	60.1870517310601	-15.3525200691375	-19.7972762223813	-34.3446098568846	10.2592980859419	109.365997518604	44.167264039313	99.2411007875479	-58.5697271953943	-96.8851147243825	-78.8752025297514	-49.6984076964411	-98.9645382286815	-29.2118511819191	9.66342009429499	-7.63016513760426
0.653807615230461	13.584336107668	-11.5413984500494	-76.8630919076707	-71.6823887544133	-30.0896246818879	-22.3324958409647	23.2004322139737	54.6617774578963	-0.963912771274518	86.4847206104777	16.8991320645573	-12.5795035031948	12.9865639261536	32.8340996715806	-5.5673794110541	-13.4688973629014	47.027207813935	58.5674764308062	43.8619280723047	-26.0779421897614	1.11059988121653	-10.4122074720752	-40.1491388404384	-41.3570856036189	22.1341028542738	-23.6089260012466	-1.39482515301288	-61.464087484592	60.7296012817875	-15.4476282483565	-19.9754353531734	-34.6692568449843	10.3237475016482	110.329239269987	44.5464321824307	100.113736499631	-59.0794556094508	-97.7933581412002	-79.5216509634528	-50.0661527503971	-99.8441843554794	-29.4479922010551	9.74696388804219	-7.69037323950534
0.655811623246493	13.7179239467158	-11.587479548017	-77.513321524212	-72.2686975156743	-30.3390564176635	-22.4864606272862	23.4000170444007	55.0058848427569	-0.993392558931198	87.2402987085891	17.0375954609475	-12.6302391062317	13.1082168504758	33.1510090436117	-5.59665387866	-13.57718480077	47.4611421469044	59.1169742440551	44.2802635693588	-26.2486755130933	1.12443932881611	-10.50746634921	-40.5034435415425	-41.7222865184077	22.3214890813063	-23.833792397006	-1.41569509057231	-62.0630259831785	61.2627749487166	-15.5407062127595	-20.150385445057	-34.9881574168856	10.3868697772451	111.274949422227	44.9187902900475	100.970517801074	-59.5795177711041	-98.685804835252	-80.1555686661824	-50.4265992718954	-100.707857106679	-29.6797881868757	9.82894514440598	-7.74960885059284
0.657815631262525	13.8494934388979	-11.6322913482487	-78.1513405257038	-72.8438672650231	-30.5835964465119	-22.6369264724545	23.5959059636294	55.3419673776341	-1.02247485135258	87.9818367717516	17.1734121613616	-12.6791670366103	13.227566840136	33.4622808281321	-5.62515099611321	-13.68322597261	47.8873603035818	59.6563192390249	44.6915533466819	-26.4156022387214	1.13806284855484	-10.6011513896432	-40.8513161072758	-42.0806087643878	22.5052970538891	-24.0538114942946	-1.43609927509526	-62.6522583288564	61.7864881364143	-15.6317390665898	-20.3220985654458	-35.3012605711886	10.4486548019195	112.202978254355	45.2842790659806	101.811309082654	-60.0698347056559	-99.56231320745	-80.7768550550565	-50.779690278346	-101.555419898223	-29.9072027761041	9.90935082633605	-7.8078625373686
0.659819639278557	13.9790235831539	-11.6758266595956	-78.777047536104	-73.4078066827195	-30.8232057442601	-22.7838693810272	23.7880676887918	55.6699714788472	-1.05115500868909	88.7092175363757	17.3065605114816	-12.726279443659	13.3445948138297	33.7678653876675	-5.65286629651349	-13.7870042136495	48.3057949971281	60.1854264090798	45.0957322775299	-26.5786957218186	1.15146826088901	-10.6932475832133	-41.1927011235789	-42.4319952452792	22.6854977841216	-24.2689484013468	-1.45603450658422	-63.2316913690831	62.300657749765	-15.7207122400032	-20.4905472969341	-35.6085162299623	10.5090926780724	113.113178846528	45.6428403058129	102.635977267805	-60.550328980454	-100.422744185793	-81.3854115503763	-51.1253699511837	-102.386738696276	-30.1302002959462	9.98816814699143	-7.86512502236488
0.661823647294589	14.1064937028905	-11.7180784947002	-79.3903431340053	-73.9604262312656	-31.057846071456	-22.9272659181445	23.9764715303246	55.9898448465339	-1.0794284550218	89.4223259802362	17.4370192814352	-12.7715687665029	13.459282060156	34.0677139894472	-5.67979543610113	-13.8885032160852	48.7163801716745	60.7042123649036	45.4927363614459	-26.7379299275452	1.16465342100464	-10.7837401731076	-41.5275442076147	-42.7763899676192	22.8620628542767	-24.4791690008403	-1.47549765888619	-63.8012335010812	62.8052022071694	-15.8076114914139	-20.6557047418002	-35.9098752470017	10.5681737230094	114.005407103211	45.9944169062565	103.444391833552	-61.0209247169129	-101.266961247477	-81.9811415913349	-51.4635836445737	-103.201682038344	-30.3487457695292	10.0653845718289	-7.92138718565479
0.663827655310621	14.2318834493724	-11.7590400711458	-79.9911298685786	-74.5016381697044	-31.2874799795556	-23.0670932133083	24.1610873969636	56.3015364731227	-1.10729067911144	90.1210493405468	17.5647676691793	-12.8150277353564	13.5716102406411	34.3617788132946	-5.70593419490028	-13.9877070315284	49.119051012631	61.212595347426	45.8825027343632	-26.893279435266	1.17761621918729	-10.8726146582666	-41.8557920165668	-43.1137380498301	23.0349644211765	-24.6844399553343	-1.49448568021175	-64.3607946861977	63.3000414535227	-15.8924229099409	-20.8175445263729	-36.2052894158488	10.6258884705259	114.879521775905	46.338952874417	104.236424831075	-61.4815476024048	-102.094830440631	-82.5639506513796	-51.7942778939978	-104.000121053843	-30.5628049211786	10.1409878206045	-7.97664006631291
0.665831663326653	14.3551728049946	-11.7987048126223	-80.5793122751305	-75.031356567611	-31.5120708170487	-23.2033289641116	24.3418858007067	56.6049966516174	-1.13473723515663	90.8052771315788	17.6897853039196	-12.8566493727134	13.6815613928059	34.6500129594254	-5.73127847739644	-14.084600073488	49.5137439567743	61.7104952404769	46.2649696785412	-27.0447194426874	1.19035458118568	-10.9598567957777	-42.1773922562292	-43.4439857310989	23.2041752205493	-24.8847287125408	-1.51299559354213	-64.9102864640374	63.7850969729443	-15.9751329176019	-20.9760408053264	-36.4947114777522	10.6822276724607	115.735384485377	46.6763933367788	105.011950905862	-61.9321249018264	-102.906220405605	-83.1337462532093	-52.117400424621	-104.781929484357	-30.7723441816394	10.2149658693189	-8.03087486388531
0.667835671342685	14.4763420865922	-11.8370663499733	-81.1547968904122	-75.5494973187831	-31.7315827354074	-23.3359514398469	24.5188378615563	56.9001769836533	-1.16176374350874	91.474901162086	17.8120522493977	-12.8964269945007	13.7891179330716	34.932370456036	-5.75582431314558	-14.1791671197634	49.9003967021653	62.1978335831775	46.6400766322932	-27.1922257699154	1.2028664685038	-11.0454526032679	-42.4922936895033	-43.7670803800851	23.3696685712222	-25.0800035105331	-1.5310244971389	-65.4496219663148	64.2602918012647	-16.0557282716006	-21.1311682659131	-36.7780951293834	10.7371823002283	116.572859743511	47.0066845481081	105.770847317425	-62.3725854689582	-103.701002395871	-83.6904379835314	-52.4329001595023	-105.546983703439	-30.9773306931794	10.2873069521724	-8.08408293979738
0.669839679358717	14.5953719486106	-11.874118522278	-81.717492267531	-76.0559781546503	-31.9459806949344	-23.4649394850455	24.6919153122807	57.1870303873317	-1.188365891368	92.1298155522021	17.9315490071146	-12.9343542112029	13.8942626596626	35.2088062667598	-5.7795678573367	-14.2713933147229	50.2789482178446	62.6745335820827	47.0077641994893	-27.3357748634064	1.21514987878945	-11.1293883611881	-42.8004461446365	-44.0829705034266	23.531418379276	-25.2702333827149	-1.54856956492004	-65.9787159304474	64.7255505382705	-16.1341960664898	-21.2829021320971	-37.0553950305007	10.7907435463264	117.391814974629	47.3297739001088	106.512993958666	-62.8028597575375	-104.4790502985	-84.2339375074095	-52.7407272275473	-106.295162735995	-31.17773231453	10.3579995634449	-8.13625581873993
0.67184368737475	14.7122433862719	-11.9098553778917	-82.2673089905912	-76.5507186574024	-32.1552304704542	-23.5902725229027	24.8610905030138	57.4655111049053	-1.21453943348901	92.7699167500955	18.0482565195188	-12.9704249289405	13.9969787554034	35.4792762979981	-5.80250539141954	-14.3612641715936	50.6493387533276	63.1405201230399	47.3679741590297	-27.4753437997581	1.22720284614803	-11.2116506150758	-43.1018005233553	-44.391605754072	23.6893991421074	-25.4553881627936	-1.56562804696028	-66.49748471296	65.1807993596941	-16.2105237363157	-21.4312181685847	-37.3265668113522	10.8429028257806	118.192120536407	47.6456099299188	107.238273374748	-63.2228798321418	-105.240240654244	-84.7641585823396	-53.0408329713839	-107.02634827729	-31.3735176257876	10.427032459339	-8.18738519006456
0.673847695390782	14.8269377386803	-11.9442711754254	-82.8041596890424	-77.0336402728363	-32.3592986569064	-23.7119305586341	25.0263364057888	57.7355747101814	-1.24028019288616	93.3951035481826	18.1621561730867	-13.0046333504491	14.0972497905063	35.743737406068	-5.82463332362985	-14.4487655746871	51.0115098479369	63.5957197828376	47.7206494739253	-27.61091028952	1.23902344142856	-11.292226177814	-43.3963088087936	-44.6929369394416	23.843585952357	-25.6354384895405	-1.58219726983916	-67.0058463025651	65.6259660289772	-16.2846990566721	-21.5760926847812	-37.5915670800038	10.8936517775526	118.97364974029	47.9541423284082	107.946570781594	-63.6325793787464	-105.984452677154	-85.2810170719608	-53.3331699549322	-107.740424711478	-31.5646559331749	10.494394659798	-8.23746290908274
0.675851703406814	14.9394366918606	-11.9773603846995	-83.3279590515937	-77.5046663228497	-32.5581526747848	-23.8298941827141	25.1876266189488	57.997178115772	-1.26558406150808	94.005277099018	18.2732298013396	-13.0369739760958	14.195059725266	36.0021474042143	-5.84594818956121	-14.5338837815405	51.365404339852	64.040060840533	48.0657343003477	-27.7424526807704	1.25060977260587	-11.3711021317854	-43.683924073271	-44.9869160293988	23.9939545017819	-25.8103558114623	-1.59827463708236	-67.5037203330139	66.0609799087222	-16.3567101467241	-21.7175025386597	-37.8503534294281	10.9429822659634	119.736278871502	48.2553219483524	108.637774083992	-64.0318937151039	-106.711568273822	-85.784430959454	-53.6176919708638	-108.437279129774	-31.7511172736773	10.5600754502619	-8.28648099843946
0.677855711422846	15.0497222817332	-12.0091176876668	-83.8386238399186	-77.9637220176861	-32.7517607754361	-23.9441445740328	25.344935371435	58.2502795800462	-1.29044700088712	94.6003409307744	18.3814596877843	-13.0674416047802	14.2903929126823	36.2544650694674	-5.86644665265915	-14.6166054250174	51.7109663750854	64.4734732885472	48.4031739964398	-27.8699499626873	1.26195998503235	-11.4482658310257	-43.9646004858735	-45.2734961640012	24.1404810850064	-25.9801123913355	-1.61385762955016	-67.9910280957138	66.4857719719588	-16.4265454711713	-21.8554251405557	-38.1028844445374	10.9908863819955	120.479887208456	48.549100812314	109.311773893206	-64.4207598007613	-107.42147206214	-86.274320360572	-53.8943540478274	-109.116801348125	-31.9328724195652	10.6240643833952	-8.33443164933459
0.679859719438878	15.1577768970569	-12.0395379793389	-84.3360729019538	-78.410734467868	-32.9400920462375	-24.0546635029583	25.4982375270543	58.4948387139642	-1.31486504283243	95.1802009623933	18.486828568834	-13.0960313347827	14.3832341010245	36.5006501493322	-5.8861255047371	-14.6969175153278	52.0481414161245	64.895888843511	48.7329151309217	-27.9933817689544	1.27307226178915	-11.5237049033155	-44.238293319871	-45.5526316611267	24.2831426032394	-26.1446813105603	-1.62894380581661	-68.4676925520574	66.9002748131142	-16.4941938421694	-21.9898384568345	-38.3491197089589	11.0373564446261	121.204357041865	48.8354321204337	109.968463544199	-64.7991162469578	-108.114051389706	-86.7506075363574	-54.1631124574969	-109.778883924533	-32.1098928828594	10.6863512807373	-8.38130722285614
0.68186372745491	15.2635832823033	-12.0686163685723	-84.8202271848676	-78.8456326958056	-33.1231164156468	-24.1614333342972	25.6475085885346	58.7308164876256	-1.33883429002973	95.7447655183284	18.5893196365558	-13.122738564623	14.4735684363607	36.7406633683293	-5.90498166645493	-14.774807442039	52.376876250404	65.3072409567635	49.0549054915121	-28.1127283811055	1.28394482395033	-11.5974072522405	-44.5049589599405	-45.8242780238336	24.421916567786	-26.304036473505	-1.64353080253313	-68.9336383454709	67.3044226587506	-16.5596444211227	-22.1207210135148	-38.5890198116913	11.0823850021109	121.90957369325	49.1142702579761	110.607739112458	-65.1669033261629	-108.789196351698	-87.213216905536	-54.4239247214121	-110.423422175872	-32.2821509196049	10.7469262343867	-8.42710025114568
0.683867735470942	15.3671245404576	-12.0963481789416	-85.2910097477651	-79.2683476471517	-33.3008046580973	-24.2644370301671	25.7927247015682	58.9581752366183	-1.36235091673127	96.2939453429131	18.688916541421	-13.1475589938142	14.5613814649851	36.9744664343821	-5.92301218779137	-14.850262975987	52.6971189986721	65.7074648247133	49.3690940931896	-28.2279707317311	1.29457593090295	-11.6693610591683	-44.7645549092514	-46.0883919476039	24.5567811036026	-26.4581526115903	-1.65761633478902	-69.3887918132741	67.6981513780044	-16.6228867205491	-22.2480518997529	-38.8225463535909	11.12596483318	122.595425533001	49.3855708026891	111.2294994303	-65.5240629813378	-109.446799808404	-87.6620750565101	-54.6767496176416	-111.05031419433	-32.4496195340754	10.8057796085335	-8.4718034386632
0.685871743486974	15.4683841357901	-12.1227289495198	-85.7483457739448	-79.6788122017668	-33.4731283987559	-24.3636581527591	25.93386265869	59.1768786681816	-1.38541116932768	96.8276536143513	18.7856033949844	-13.1704886236065	14.6466591357801	37.2020220450508	-5.94021424847288	-14.9232722711347	53.0088191229587	66.0964973987771	49.6754311861979	-28.339090407621	1.30496388061437	-11.7395547852373	-45.0170397963062	-46.3449313273429	24.6877149526354	-26.6070052873226	-1.67119819645019	-69.8330809981694	68.0813984928107	-16.6839106057459	-22.371810771276	-39.0496619537024	11.1680889482942	123.261803997986	49.6492905320233	111.833646102829	-65.8705388350689	-110.086757402268	-88.097110759047	-54.9215471872067	-111.659460863388	-32.6122724828633	10.8629020410688	-8.51540966333394
0.687875751503006	15.5673458965417	-12.1477544355991	-86.1921625829044	-80.0769611844779	-33.6400601181815	-24.4590808670262	26.0708999030915	59.3868918670517	-1.40801136698813	97.3458059583427	18.8793647724413	-13.1915237576176	14.7293878025471	37.4232938935522	-5.95658515841184	-14.9938238663745	53.3119274345097	66.4742773951697	49.9738682639304	-28.4460696527258	1.31510700991503	-11.8079771732553	-45.2623733816624	-46.5938552642002	24.814697477126	-26.7505708981636	-1.68427426050106	-70.2664356595641	68.4541031878298	-16.7427062965299	-22.4919778537114	-39.270330255409	11.2087505907384	123.908603608643	49.9053874300654	112.420083523439	-66.2062761982699	-110.708967574483	-88.5182549756501	-55.1582787403934	-112.250765873337	-32.7700842788546	10.9182844450332	-8.55791197770443
0.689879759519038	15.6639940175717	-12.1714206094214	-86.6223896419829	-80.4627313754524	-33.8015731567724	-24.55068994325	26.2038145323059	59.5881813012395	-1.43014790225084	97.8483204612906	18.97018571513	-13.2106610025197	14.8095542262533	37.6382466747331	-5.97212235807953	-15.0619066872719	53.6063961014354	66.8407453043606	50.2643580705726	-28.5488913711061	1.32500369478751	-11.8746172495771	-45.5005165644341	-46.8351240722086	24.9377086628137	-26.8888266802783	-1.69684247937396	-70.68878728459	68.8162063201404	-16.7992643687855	-22.6085339457875	-39.4845159324024	11.2479432377997	124.535721985605	50.1538206943692	112.988718888809	-66.53122207875	-111.313331581172	-88.925440872505	-55.3869068627473	-112.824135736433	-32.9230301950575	10.9719180101213	-8.59930361006445
0.69188376753507	15.7583130629434	-12.1937236608526	-87.0389585776194	-80.8360615202552	-33.9576417191576	-24.6384707595242	26.332585301792	59.7807148274159	-1.45181724161046	98.3351176831402	19.0580517329742	-13.2278972685678	14.8871455771794	37.8468460907386	-5.98682341893804	-15.1275100477687	53.8921786561165	67.1958434002455	50.5468546085325	-28.6475391297234	1.33465235061513	-11.9394643259161	-45.7314313886476	-47.0686992847012	25.0567291220265	-27.0217507121273	-1.70890088521328	-71.1000690987795	69.167650428625	-16.8535757560835	-22.7214604225282	-39.692184694526	11.2856606018145	125.143059865834	50.3945507425536	113.539462213575	-66.8453251894401	-111.89975350911	-89.3186038301266	-55.6073954209846	-113.379479801496	-33.0710862683476	11.0237942040607	-8.63957796555027
0.693887775551102	15.8502879684168	-12.2146599980351	-87.4418031863182	-81.196892339666	-34.1082408783675	-24.7224093041257	26.4571916284174	59.9644616962112	-1.47301592609302	98.8061206698661	19.1429488068417	-13.2432297701341	14.96214943707	38.0490588566405	-6.00068604375423	-15.1906236517892	54.1692300024728	67.5395157490998	50.8213131457316	-28.7419971610913	1.34405143247096	-12.0025080011062	-45.955081049326	-47.2945436605705	25.1717400966938	-27.1493219179696	-1.72044759023913	-71.5002160766188	69.5083797431537	-16.9056317511575	-22.8307392382583	-39.8933032934119	11.3218966312257	125.730521118244	50.627539218658	114.072226344434	-67.1485359563894	-112.468140290965	-89.697681453677	-55.8197095686142	-113.916710268175	-33.214229303107	11.0739047740145	-8.67872862720757
0.695891783567134	15.9399040439375	-12.2342262479662	-87.8308594452523	-81.5451665391082	-34.2533465799456	-24.8024921778145	26.5776135938218	60.1393925571901	-1.49374057183394	99.261254965471	19.2248633908198	-13.2566560261961	15.0345538011413	38.2448527058297	-6.01370806697574	-15.2512375948289	54.4375064229468	67.8717082181838	51.0876902226348	-28.8322503659073	1.3531994353261	-12.0637381628583	-46.1714298985098	-47.5126211902764	25.2827234612294	-27.2715200711943	-1.73148078698348	-71.8891649516677	69.8383401934136	-16.9554240073241	-22.9363529295562	-40.0878395279662	11.356645511595	126.298012758842	50.8527489993949	114.586926973889	-67.4408065264724	-113.018401720152	-90.0626135828484	-56.0238157514075	-114.43574220069	-33.352436874705	11.122241747883	-8.71674935702939
0.697895791583166	16.0271469760272	-12.2524192570852	-88.2060655225004	-81.8808288177991	-34.3929356458268	-24.8787065959842	26.6938319476675	60.3054794636724	-1.51398787059399	99.7004486236964	19.3037824144117	-13.2681738607499	15.1043470800797	38.434196395252	-6.02588745503555	-15.309342365421	54.6969655853378	68.1923684841185	51.3459436591248	-28.9182843154805	1.36209489434796	-12.1231449894068	-46.3804434510057	-47.7228971017131	25.389661725354	-27.3883257975336	-1.74199874856056	-72.2668542265571	70.1574794175261	-17.0029445399281	-23.038284618119	-40.2757622496622	11.3899016665454	126.845444965404	51.0701442001299	115.083482653513	-67.7220907748513	-113.550450465173	-90.4133423014663	-56.2196817126286	-114.936493541149	-33.4856873328889	11.1687974355997	-8.75363409696929
0.699899799599198	16.1120028300984	-12.2692360918173	-88.5673617869579	-82.2038258775718	-34.5269857781819	-24.9510403908061	26.8058281108277	60.4626958773043	-1.53375459034038	100.123632219291	19.3796932846601	-13.2777814032141	15.1715181019463	38.6170597105215	-6.03722230666589	-15.3649288466408	54.9475665493437	68.50144604096	51.5960325611313	-29.000085254146	1.37073638511164	-12.1807189511696	-46.5820883899653	-47.9253378658312	25.4925380367987	-27.4997205781057	-1.75199982896835	-72.6332241825392	70.4657467704139	-17.0481857276041	-23.1365180135409	-40.4570413676954	11.4216597587179	127.37273109159	51.2796901806803	115.561814806779	-67.9923443121514	-114.064202083529	-90.7498119467195	-56.4072764981313	-115.418885122414	-33.6139598050561	11.2135644303683	-8.78937696987682
0.70190380761523	16.1944580527672	-12.2846740390398	-88.9146908178655	-82.5141064313511	-34.6554755629917	-25.0194820131319	26.9135841783955	60.6110166723627	-1.55303757574096	100.53073885888	19.4525838882102	-13.2854770887006	15.2360561140017	38.793413470805	-6.0477108531748	-15.4179883174294	55.1892697729786	68.7988922079994	51.8379173271291	-29.0776401014593	1.37912252383612	-12.2364508122955	-46.7763325722959	-48.1199112020892	25.5913361839034	-27.6056867524011	-1.76148246328121	-72.9882168889508	70.7630933317968	-17.0911403135695	-23.2310374159426	-40.6316478539131	11.4519146906449	127.879787680612	51.4813535509376	116.021847741394	-68.2515244913669	-114.55957503517	-91.0719691179988	-56.586570461145	-115.882840680527	-33.7372341994059	11.2565356098499	-8.82397228053863
0.703907815631262	16.2744994740281	-12.2987306065825	-89.2479974140109	-82.8116212113888	-34.7783844736053	-25.0840205344446	27.0170829226388	60.7504181399138	-1.57183374869562	100.921704191442	19.5224425932829	-13.2912596583339	15.2979507844991	38.9632295335841	-6.0573514587352	-15.4685124539645	55.4220371186765	69.0846601372903	52.0715596543194	-29.1509364543962	1.38725196762042	-12.290331632237	-46.9631450338596	-48.3065860836586	25.6860405981432	-27.7062075210305	-1.77044516793272	-73.3317762122322	71.0494719140547	-17.1318014068087	-23.3218277185754	-40.7995537476438	11.4806616055926	128.366534478371	51.6751021762435	116.463508661235	-68.4995904144712	-115.036490695463	-91.3797626854092	-56.7575352669614	-116.328286866651	-33.8554912079664	11.2977041372879	-8.85741451651445
0.705911823647295	16.3521143094301	-12.311403523607	-89.5672286025837	-83.0963229770675	-34.8956928740435	-25.144645648587	27.116307795807	60.8808779916567	-1.59014010883044	101.296466418403	19.5892582515124	-13.2951281594725	15.3571922043592	39.1264807992292	-6.06614262056201	-15.5164933309094	55.6458318592461	69.3587048208372	52.2969225447374	-29.2199625893548	1.39512341467981	-12.3423527671922	-47.1424959944834	-48.485332742493	25.7766363565059	-27.8012669484279	-1.77888654091768	-73.663847824766	71.3248370696678	-17.1701624832662	-23.4088744102733	-40.9607321602715	11.5078958883778	128.832894446103	51.8609051826053	116.886727677798	-68.7365029388435	-115.494873367746	-91.6731437979095	-56.9201438973446	-116.755153258565	-33.968712309503	11.3370634626456	-8.88969834906943
0.707915831663327	16.4272901621554	-12.3226907410164	-89.8723336476186	-83.3681665224617	-35.0073820222531	-25.2013476734957	27.2112429328565	61.0023753635916	-1.60795373399184	101.6549663033	19.6530201998505	-13.2970819458517	15.4137708888515	39.2831412154129	-6.07408296919495	-15.5619234226067	55.8606186835794	69.6209830976033	52.5139703110566	-29.284707464082	1.40273560452298	-12.3925058715871	-47.3143568627917	-48.6561226741421	25.8631091838291	-27.890849965365	-1.78680526198789	-73.9843792133796	71.5891450984978	-17.2062173868597	-23.492163577837	-41.1151572796713	11.5336131661241	129.278793772495	52.0387329616959	117.291437821201	-68.96222468328	-115.934650295355	-91.9520658911186	-57.0743706547725	-117.163372371733	-34.0768797723409	11.3746073236346	-8.9208186340195
0.709919839679359	16.500015025043	-12.3325904318165	-90.1632640581632	-83.6271086835482	-35.1134340731399	-25.2541175527393	27.3018731540394	61.1148908194283	-1.62527178070961	101.997147181095	19.7137182622325	-13.297120677748	15.4676777790711	39.4331857813492	-6.08117126869437	-15.6047956042314	56.066363702153	69.8714536601398	52.722668582221	-29.3451607195038	1.4100873181851	-12.4407828994154	-47.4787002408305	-48.8189286423666	25.945445455007	-27.9749423713012	-1.79420009286975	-74.293319687606	71.8423540547154	-17.2399603305653	-23.5716819082835	-41.2628043744879	11.5578093090283	129.70416188534	52.2085571756091	117.677575050703	-69.1767200338669	-116.355751673225	-92.216484694666	-57.2201911664377	-117.552879669847	-34.1799766569813	11.4103297467193	-8.95077041258908
0.711923847695391	16.5702772825398	-12.3411009914135	-90.439973596013	-83.8731083451051	-35.2138320814962	-25.3029468570197	27.3881839674146	61.2184063538279	-1.64209148468179	102.322954966993	19.7713427512559	-13.2952443220166	15.5189042435259	39.5765905518486	-6.08740641679659	-15.6451031528625	56.263034452283	70.1100770609599	52.9229843088773	-29.4013126814103	1.41717737843602	-12.4871761056118	-47.6354999285369	-48.9737246835794	26.023632197072	-28.0535308367136	-1.80106987745996	-74.59062038764	72.0844237534887	-17.271385897349	-23.6474166911026	-41.4036497982325	11.5804804309862	130.108931462611	52.37035076149	118.045078264801	-69.3799551494817	-116.758110659021	-92.4663582393051	-57.3575823880909	-117.923613574955	-34.2779868187156	11.4442250480855	-8.97954891217252
0.713927855711423	16.6380657126123	-12.3482210379098	-90.7024182831207	-84.106126447226	-35.3085600047542	-25.3478277855237	27.4701615711913	61.3129053952867	-1.65841016120037	102.63233816498	19.8258844697522	-13.2914531521443	15.5674420795078	39.7133326412285	-6.09278744507865	-15.6828397485217	56.4505999031537	70.3368157186299	53.1148857685834	-29.4531543620682	1.42400464995125	-12.531678047317	-47.7847309279402	-49.120486111041	26.0976570912123	-28.1266029051271	-1.80741354197167	-74.876234291989	72.3153157773783	-17.3004890410781	-23.7193558202364	-41.5376709931051	11.6016228903004	130.493038443108	52.524087935883	118.393889310828	-69.5718979670794	-117.141663383768	-92.701646863586	-57.4865226076403	-118.275515477149	-34.3708949100333	11.4762878345643	-9.00714954715144
0.715931863727455	16.703369488574	-12.3539494122869	-90.950556408638	-84.3261259916041	-35.3976027056529	-25.3887531672411	27.5477928560099	61.3983728089213	-1.67422520562061	102.925247875816	19.8773347123044	-13.2857477481967	15.6132835144413	39.8433902270418	-6.097313519123	-15.7179994751054	56.6290304606905	70.5516339235872	53.2983425708243	-29.5006774616689	1.43056803951706	-12.5742815851178	-47.9263694472369	-49.2591895188657	26.1675084747079	-28.1941469951311	-1.81323009509916	-75.1501162248766	72.5349934824726	-17.3272650873319	-23.7874877961341	-41.6648464938169	11.6212332902492	130.856422036503	52.6697441989209	118.723952994124	-69.7525182066369	-117.506348962038	-92.9223132201333	-57.60699144852	-118.60852974368	-34.4586863829288	11.5065130044772	-9.03356791959088
0.717935871743487	16.7661781808475	-12.3582851786979	-91.184348535595	-84.5330720473899	-35.4809459546557	-25.4257164620771	27.6210654071019	61.4747948989635	-1.68953409374018	103.201637804779	19.9256852666135	-13.2781289967588	15.6564212071887	39.9667425535924	-6.10098393862943	-15.7505768213012	56.7982979721376	70.754497843638	53.4733256617926	-29.5438743697215	1.43686649620138	-12.6149798842373	-48.0603929046658	-49.389812785844	26.2331753426738	-28.2561524022038	-1.81851862819808	-75.4122228633183	72.7434220041807	-17.3517097342405	-23.8518017276033	-41.7851559310527	11.63930847969	131.199024732939	52.8072963382721	119.035217086713	-69.9217873759237	-117.852109501655	-93.1283222816437	-57.7189698729133	-118.922603727766	-34.5413474910916	11.534895748478	-9.05879981999451
0.719939879759519	16.8264817586674	-12.3612276245606	-91.4037575072146	-84.7269317567734	-35.5585764323277	-25.4587117619895	27.6899675063196	61.5421594110013	-1.70433438223427	103.461464268829	19.9709284149163	-13.2685980907833	15.6968482492652	40.0833699353692	-6.10379813749267	-15.780566681403	56.9583757304124	70.9453755291566	53.6398073289966	-29.5827381663045	1.44289901152474	-12.6537664156662	-48.1867799321284	-49.5123350789948	26.2946473497945	-28.3126093004214	-1.82327831537561	-75.6625127439529	72.9405682627983	-17.3738190531757	-23.9122873336167	-41.8985800348861	11.6558455535309	131.520792312077	52.93672243291	119.327632335482	-70.0796787748621	-118.178890112921	-93.3196413464339	-57.8224401847172	-119.21768777677	-34.6188652920139	11.5614315503082	-9.08284122794481
0.721943887775551	16.8842705917277	-12.3627762607189	-91.6087484528644	-84.9076743402701	-35.6304817314743	-25.4877337918937	27.7544881340438	61.6004555340115	-1.71862370908442	103.704686203498	20.0130569351693	-13.2571565294376	15.7345581659269	40.1932537602032	-6.10575568390196	-15.8079643560996	57.1092384782976	71.1242369180672	53.7977612056145	-29.617262623188	1.44866461964368	-12.6906349572473	-48.3055103786701	-49.6267368569718	26.351914811949	-28.3635087439717	-1.82750841364891	-75.9009462695379	73.1264009688099	-17.3935894893745	-23.9689349449709	-42.0051006379219	11.6708418532751	131.821673851621	53.0580018566749	119.601152469999	-70.2261674996979	-118.486638917355	-93.4962400436832	-57.9173860323177	-119.493735240032	-34.6912276488894	11.5861161875276	-9.10568831278681
0.723947895791583	16.939535451729	-12.3629308215333	-91.7992887936285	-85.0752711015413	-35.696650359223	-25.5127779105787	27.8146169710026	61.6496739021686	-1.7323997939049	103.931265169306	20.0520641022391	-13.2438061178559	15.7695449173143	40.2963764923108	-6.10685628040931	-15.8327655531865	57.2508624123539	71.2910538404496	53.9471622746779	-29.6474422049031	1.45416239749674	-12.7255795947106	-48.4165653137711	-49.7329998732488	26.4049687076502	-28.4088426686119	-1.83120826303531	-76.1274857151801	73.3008906278175	-17.4110178625928	-24.021735505887	-42.1047006783257	11.6842949674219	132.101621735364	53.1711152815651	119.855734209743	-70.3612304469035	-118.775307055982	-93.6580903382355	-58.0037924111352	-119.750702476161	-34.7584232324808	11.60894573221	-9.12733743422788
0.725951903807615	16.9922675139146	-12.361691264924	-91.9753482475542	-85.2296954320466	-35.757071738842	-25.5338401114227	27.8703443999704	61.6898065964197	-1.74566043834669	104.141165357795	20.0879436890269	-13.2285489668746	15.8018028993876	40.392721675146	-6.10709976394513	-15.8549663881909	57.3832251866061	71.4458000228813	54.0879868729842	-29.6732720696052	1.45939146494747	-12.758594722652	-48.5199270303702	-49.8311071790314	26.4538006794804	-28.4486038929296	-1.83437728664859	-76.3420952342691	73.4640095452769	-17.4261013675739	-24.0706805754749	-42.1973642026151	11.6962027319073	132.36059166065	53.2760446809095	120.091337270934	-70.4848463166933	-119.044848697104	-93.8051665350923	-58.0816456659988	-119.98854885988	-34.8204415228048	11.6299165515433	-9.14778514294069
0.727955911823647	17.0424583584805	-12.3590577724056	-92.1368988344309	-85.3709228152486	-35.8117362115233	-25.5509170230886	27.9216615073444	61.7208471457846	-1.75840352645486	104.334353597091	20.1206899674855	-13.2113874926685	15.8313269448873	40.4822739340891	-6.10648610586476	-15.8745633849994	57.5063059160391	71.5884510925201	54.2202126948849	-29.6947480699386	1.46435098494603	-12.7896750454752	-48.6155790477863	-49.9210431260798	26.4984030353623	-28.4827861194658	-1.83701499080467	-76.5447408641143	73.61573183088	-17.4388375745927	-24.1157623291561	-42.2830763683074	11.7065632304313	132.598542645366	53.3727733322617	120.307924372849	-70.5969956163984	-119.295221043629	-93.9374452835129	-58.1509334932503	-120.207236788393	-34.8772728107071	11.6490253084664	-9.16702818108523
0.729959919839679	17.0900999719684	-12.3550307490491	-92.2839148803655	-85.498930830535	-35.8606350379374	-25.5640059100496	27.9685600846018	61.7427905284707	-1.77062702500738	104.510799357145	20.1502977094827	-13.1923244164222	15.8581123241701	40.5650189789392	-6.10501541190195	-15.8915534763146	57.6200851798335	71.7189845808628	54.3438187957699	-29.7118667536764	1.46904016366279	-12.8188155782462	-48.7035061143259	-50.0027933691847	26.5387687497557	-28.5113839357239	-1.83912096509002	-76.7353905313061	73.7560334027065	-17.4492244297975	-24.1569735598916	-42.3618234463623	11.7153747948113	132.815437034404	53.4612858201376	120.505461243735	-70.6976606634441	-119.526384339871	-94.0549055807244	-58.2116449427054	-120.406731687287	-34.9289081993731	11.6662689621387	-9.18506348289317
0.731963927855711	17.1351847485862	-12.3496108234393	-92.4163730218068	-85.6136991567801	-35.903760399681	-25.5731046730802	28.0110326296517	61.7556331727312	-1.78232898383826	104.6704747545	20.1767621877652	-13.1713627638318	15.8821547459856	40.640943606223	-6.10268792220917	-15.9059340042022	57.7245450243953	71.8373799271749	54.4587855953922	-29.7246253643295	1.47345825062202	-12.8460116475481	-48.7836942098345	-50.0763448685298	26.5748914647392	-28.5343928150284	-1.84069488238954	-76.9140140567289	73.8848919910342	-17.4572602556141	-24.1943076794062	-42.4335928234599	11.7226360052407	133.011240505561	53.5415680384549	120.683916626135	-70.7868255881094	-119.738301877921	-94.1575287752629	-58.2637704193407	-120.587002015965	-34.9753396056054	11.6816447684652	-9.20188817512466
0.733967935871743	17.1777054913827	-12.3427988475868	-92.5342522093433	-85.7152095756083	-35.9411054005452	-25.5782118495449	28.049072348072	61.7593729574893	-1.79350753617326	104.813354556624	20.200079176617	-13.1485058646954	15.9034503582166	40.7100357013643	-6.09950401125201	-15.9177027204111	57.8196689661469	71.9436184817329	54.5650948809578	-29.7330218415914	1.47760453879509	-12.8712588922423	-48.8561305479123	-50.1416858918238	26.606765491001	-28.5518091172076	-1.84173649897369	-77.0805831603685	74.0022871418914	-17.4629437509882	-24.2277587192514	-42.4983730040644	11.7283456905371	133.185922074959	53.6136071928734	120.843262281883	-70.8644763359919	-119.930940003489	-94.2452985699695	-58.3073016847955	-120.748019272554	-35.0165597610852	11.6951502805657	-9.21749957752519
0.735971943887776	17.2176554135004	-12.334595896761	-92.6375337110249	-85.8034459742651	-35.9726640676469	-25.5793266137001	28.0826731541942	61.7540092127057	-1.80416089890332	104.939416185897	20.220244952624	-13.1237573523225	15.9219957484748	40.7722842406542	-6.09546418780603	-15.9268577867744	57.9054419940695	72.0376835086337	54.6627298100061	-29.7370548216954	1.48147836478694	-12.8945532641742	-48.9208035780061	-50.1988060161461	26.6343858086973	-28.5636300891914	-1.84224565452325	-77.2350714657163	74.1082002203228	-17.4662739916401	-24.2573213317783	-42.5561536123387	11.7325029283445	133.339454101921	53.6773918028278	120.98347299646	-70.9306006701703	-120.104268121278	-94.3182010245974	-58.3422318586795	-120.889757998411	-35.0525622134417	11.7067833491137	-9.23189520328552
0.737975951903808	17.2550281392316	-12.325003269384	-92.7262011154034	-85.8783943482034	-35.9984313524259	-25.5764487768119	28.1118296721659	61.7395427195861	-1.81428737292335	105.048639723121	20.2372562952586	-13.0971211629837	15.9377879446862	40.8276792930256	-6.09056909481072	-15.9333977754238	57.9818505720769	72.1195601884419	54.7516749130672	-29.7367236376724	1.48507910884541	-12.9158910288971	-48.9777029872893	-50.2476961297183	26.6577480682504	-28.5698538654577	-1.8422222721356	-77.3774545039771	74.202614413367	-17.4672504302045	-24.2829907910233	-42.606925393853	11.7351070452764	133.471812293296	53.7329117034073	121.104526583043	-70.9851881731068	-120.258258699866	-94.3762245579941	-58.3685554196457	-121.012195782097	-35.083341327237	11.7165421227092	-9.24507275944264
0.73997995991984	17.2898177050662	-12.3140224867758	-92.8002403341326	-85.9400428033147	-36.0184031314503	-25.5695787871781	28.1365372367779	61.7159757104601	-1.82388534333732	105.141007910663	20.2511104873923	-13.0686015352673	15.9508244155842	40.8762120216851	-6.08481950933219	-15.9373216690475	58.0488826410828	72.1892356204248	54.831916096114	-29.732028319435	1.48840619506947	-12.9352687662286	-49.0268197023247	-50.2883484333343	26.6768485909895	-28.5704794682759	-1.84166635835267	-77.5077097178976	74.2855147327046	-17.4658728963396	-24.3047629934691	-42.6506802170835	11.7361576170613	133.582975707329	53.7801580469753	121.206403885947	-71.0282302482505	-120.392887276126	-94.419359950012	-58.3862682062472	-121.115313262904	-35.108892284796	11.7244250481928	-9.25703014720914
0.741983967935872	17.3220185606705	-12.3016552929306	-92.8596396042285	-85.9883815578184	-36.0325762071156	-25.558717730103	28.1567918942503	61.6833118684739	-1.83295327980325	105.2165061551	20.2618053157615	-13.0382030094024	15.9611030711363	40.9178746855361	-6.07821634237672	-15.9386288610238	58.106527620921	72.2466988246097	54.9034406427938	-29.7229695938116	1.49145909142162	-12.9526833708473	-49.0681458905375	-50.3207564416151	26.6916843697595	-28.5655068078957	-1.8405780031454	-77.6258164653628	74.356888017088	-17.4621415967579	-24.3226344587385	-42.6874110748168	11.735654468584	133.672926756903	53.8191233046393	121.289088783647	-71.0597201213801	-120.508132459102	-94.4476003429387	-58.3953674175879	-121.199094133886	-35.129211086968	11.7304308708443	-9.26776546238037
0.743987975951904	17.351625569776	-12.2879036542277	-92.9043894899491	-86.0234029438006	-36.0409483081668	-25.5438673276739	28.1725904028694	61.6415563270275	-1.84148973670102	105.275122529564	20.2693390713101	-13.0059304265248	15.9686222628479	40.9526606404406	-6.07076063879752	-15.9373191554863	58.1547764119554	72.2919407434247	54.9662372164322	-29.7095488844473	1.49423730984915	-12.9681320528151	-49.1016749614956	-50.3449149841126	26.7022530693467	-28.5549366825472	-1.83895737991374	-77.7317560226397	74.4167229344023	-17.4560571152201	-24.3366023301498	-42.7171120852563	11.7335976739344	133.741651212337	53.8498012674285	121.352568191337	-71.0796528416139	-120.603975933445	-94.4609412426092	-58.395851613769	-121.263525144406	-35.1442945536764	11.7345586346596	-9.27727699557683
0.745991983967936	17.3786340110278	-12.2727697591428	-92.9344828842892	-86.0451014084691	-36.043518090059	-25.5250299385373	28.1839302335817	61.5907156690569	-1.8494933534369	105.31684777556	20.2737105494841	-12.9717889278879	15.9733807840922	40.9805643402978	-6.06245357709889	-15.9333927673958	58.1936213965067	72.3249542431314	55.0202958618397	-29.6917683115606	1.4967404063711	-12.9816123380273	-49.1274015679697	-50.3608202061298	26.7085530268582	-28.538770778286	-1.83680474543693	-77.8255115873585	74.4650099834922	-17.4476204124168	-24.3466643751745	-42.7397784929793	11.7299875563895	133.789138203606	53.8721870473352	121.396832062963	-71.0880252822145	-120.680402462374	-94.4593805191363	-58.3877207161164	-121.308596102261	-35.1541403244506	11.7368076824344	-9.28556323254876
0.747995991983968	17.4030395787493	-12.2562560178622	-92.9499150101495	-86.0534735149994	-36.0402851351932	-25.5022085574948	28.190809570295	61.5307979258997	-1.85696285460524	105.341675304438	20.2749190504183	-12.9357839540453	15.9753778702777	41.001581337945	-6.05329646925918	-15.9268503224558	58.2230564400577	72.3457341149251	55.065608006877	-29.6696306916555	1.49896798113112	-12.9931220686079	-49.1453216068001	-50.3684695693084	26.7105832519734	-28.5170116687563	-1.83412043986108	-77.9070682811725	74.5017414956826	-17.4368328258385	-24.3528189858314	-42.7554066697764	11.7248246884068	133.81538022206	53.8862770780573	121.42187339281	-71.0848361410181	-120.737399890074	-94.4429184072618	-58.3709760072026	-121.334299875223	-35.1587468587362	11.7371776559071	-9.29262285442782
0.75	17.4248383836008	-12.2383650619285	-92.9506834210599	-86.0485179430935	-36.0312499530009	-25.4754068150339	28.1932273103043	61.4618125761482	-1.86389705022458	105.349601198411	20.2729643790545	-12.8979212439621	15.9746131989854	41.0157082858697	-6.04329076053488	-15.9176928570289	58.2430768921862	72.3542770757522	55.1021664638203	-29.6431395370202	1.50091967846897	-13.0026594032853	-49.1554322195773	-50.3678618521071	26.708343427084	-28.4896628147317	-1.8309048866152	-77.9764131521322	74.5269116359677	-17.423696069576	-24.3550651789199	-42.7639941152044	11.7181098914444	133.820373121601	53.8920691156419	121.427688216628	-71.0700859406488	-120.774959143671	-94.4115575063067	-58.3456201306128	-121.340632392208	-35.1581134361629	11.735668495815	-9.29845473791984
