# Supplementary material for: Bounds to electron spin qubit variability for scalable CMOS architectures
Source: Nat Commun. 2024 May 20;15:4299. doi: 10.1038/s41467-024-48557-x (PMC11106088; doi:10.1038/s41467-024-48557-x)
Supplement: Supplementary file 3 — Source Data [file 41467_2024_48557_MOESM3_ESM.zip › SourceData/SourceData/Figure3/Fig3b/A11Q1.csv]

Inplane Angle (pi)	Stark Shift (MHz/(T*V))
-0.208333333333333	-5.5013867655423
-0.125	-6.72447044361708
-0.0833333333333333	-6.32607360072084
-0.0416666666666667	-6.28074881135242
0	-7.83573239333111
0.125	-7.81429677633847
0.166666666666667	-5.74112168770359
0.208333333333333	-8.99504803213009
0.25	-7.35491840168817
0.291666666666667	-5.75531403693255
0.333333333333333	-6.5404910460083
0.375	-6.29747108413703
0.416666666666667	-3.1417384679668
0.458333333333333	-1.9102078233071
0.5	-3.82061670525398
0.541666666666667	-2.34729759312224
0.583333333333333	-5.39620461865525
0.625	-5.95968656931593
0.666666666666667	-7.04205757545238
0.708333333333333	-7.49997660645628
0.75	-10.7375000921047
