# Supplementary material for: Bounds to electron spin qubit variability for scalable CMOS architectures
Source: Nat Commun. 2024 May 20;15:4299. doi: 10.1038/s41467-024-48557-x (PMC11106088; doi:10.1038/s41467-024-48557-x)
Supplement: Supplementary file 3 — Source Data [file 41467_2024_48557_MOESM3_ESM.zip › SourceData/SourceData/Figure3/Fig3b/A11Q2.csv]

Inplane Angle (pi)	Stark Shift (MHz/(T*V))
-0.25	7.99354227776596
-0.208333333333333	10.1040769233935
-0.166666666666667	9.51303546908327
-0.125	8.58804876317322
-0.0833333333333333	7.77252409457264
-0.0416666666666667	1.32495950187082
0	-4.5369149214957
0.0833333333333333	-11.4784326279345
0.125	-15.6829778521803
0.166666666666667	-20.5048529436801
0.208333333333333	-22.5639124821473
0.25	-22.5149548678429
0.291666666666667	-20.0658718480426
0.333333333333333	-16.5994405795275
0.375	-17.5611052145333
0.416666666666667	-12.5445382507829
0.458333333333333	-10.44053511541
0.5	-3.87694178264088
0.541666666666667	5.05127833781526
0.583333333333333	6.66467076228694
0.625	7.79806190038476
0.666666666666667	8.90155758671196
0.708333333333333	10.1766209659417
0.75	11.5864837510029
