# Supplementary material for: Bounds to electron spin qubit variability for scalable CMOS architectures
Source: Nat Commun. 2024 May 20;15:4299. doi: 10.1038/s41467-024-48557-x (PMC11106088; doi:10.1038/s41467-024-48557-x)
Supplement: Supplementary file 3 — Source Data [file 41467_2024_48557_MOESM3_ESM.zip › SourceData/SourceData/Figure3/Fig3b/A31Q1.csv]

Inplane Angle (pi)	Stark Shift (MHz/(T*V))
-0.25	-25.9710502974461
-0.208333333333333	-33.0828364805389
-0.166666666666667	-31.741120788253
-0.125	-23.365346604413
-0.0833333333333333	-15.214383330672
0	-4.56635718437594
0.0416666666666667	1.43813056265732
0.0833333333333333	5.27234093148415
0.166666666666667	16.4027782396066
0.208333333333333	18.9924439893677
0.25	20.2328889641689
0.291666666666667	19.4742504334782
0.333333333333333	14.7099456504886
0.375	7.4158583936041
0.416666666666667	7.73330397263914
0.458333333333333	2.21570709486555
0.5	-12.0791647568888
0.541666666666667	-12.4990670662707
0.583333333333333	-17.2082827756797
0.625	-24.6862891072097
0.666666666666667	-25.4054584377038
0.708333333333333	-31.3377292503914
0.75	-34.9341860226134
