# Supplementary material for: Bounds to electron spin qubit variability for scalable CMOS architectures
Source: Nat Commun. 2024 May 20;15:4299. doi: 10.1038/s41467-024-48557-x (PMC11106088; doi:10.1038/s41467-024-48557-x)
Supplement: Supplementary file 3 — Source Data [file 41467_2024_48557_MOESM3_ESM.zip › SourceData/SourceData/Figure3/Fig3b/A31Q2.csv]

Inplane Angle (pi)	Stark Shift (MHz/(T*V))
-0.25	17.9271254150754
-0.166666666666667	16.819319879033
-0.125	13.5678387165797
-0.0833333333333333	8.86617701202545
-0.0416666666666667	-2.75172397180276
0	-7.58461311142164
0.0416666666666667	-13.1813184511538
0.0833333333333333	-19.1268442950843
0.208333333333333	-26.4129866292215
0.25	-26.5291245754434
0.291666666666667	-27.1920059170307
0.333333333333333	-24.9698449462697
0.416666666666667	-17.4534281894144
0.458333333333333	-12.6771619246523
0.5	-9.67470213467478
0.541666666666667	5.00923471112932
0.583333333333333	9.01344756315605
0.625	12.7983594322415
0.708333333333333	18.033566896278
