# Supplementary material for: Bounds to electron spin qubit variability for scalable CMOS architectures
Source: Nat Commun. 2024 May 20;15:4299. doi: 10.1038/s41467-024-48557-x (PMC11106088; doi:10.1038/s41467-024-48557-x)
Supplement: Supplementary file 3 — Source Data [file 41467_2024_48557_MOESM3_ESM.zip › SourceData/SourceData/Figure3/Fig3b/EQ1.csv]

Inplane Angle (pi)	Stark Shift (MHz/(T*V))
-0.25	22.2632980523509
-0.222222222222222	21.8645604871543
-0.194444444444444	20.1420616584591
-0.166666666666667	19.4092948161397
-0.138888888888889	14.3566199523559
-0.111111111111111	10.4035117071005
-0.0833333333333333	4.89926333419606
-0.0555555555555556	-2.33335765846134
-0.0277777777777778	-6.74564361233854
-0.0138888888888889	-7.29218493414335
0.138888888888889	-36.3777513386208
0.166666666666667	-41.0198312843488
0.194444444444444	-41.5069811342325
0.222222222222222	-45.8514250261616
0.25	-46.1283269677988
0.305555555555556	-43.5776774619605
0.472222222222222	-18.9691474122906
0.527777777777778	-7.15010145804564
0.583333333333333	4.36866058557965
0.638888888888889	12.8550604101184
0.694444444444444	20.4259976417666
0.75	21.6004221117084
