# Supplementary material for: Bounds to electron spin qubit variability for scalable CMOS architectures
Source: Nat Commun. 2024 May 20;15:4299. doi: 10.1038/s41467-024-48557-x (PMC11106088; doi:10.1038/s41467-024-48557-x)
Supplement: Supplementary file 3 — Source Data [file 41467_2024_48557_MOESM3_ESM.zip › SourceData/SourceData/Figure3/Fig3b/EQ2.csv]

Inplane Angle (pi)	Stark Shift (MHz/(T*V))
-0.25	-45.7518845276446
-0.222222222222222	-44.6541692860546
-0.194444444444444	-43.0300115613902
-0.166666666666667	-44.3250581548193
-0.138888888888889	-39.1991059557753
-0.111111111111111	-33.8088274195191
-0.0833333333333333	-27.8437629555664
-0.0555555555555556	-20.8010148468324
-0.0277777777777778	-13.9948513183034
-0.0138888888888889	-10.2171591751221
0.138888888888889	24.4658034512204
0.166666666666667	33.6142682496865
0.194444444444444	37.0889023730033
0.222222222222222	38.3416064464292
0.25	36.3631029143108
0.305555555555556	36.5974195640023
0.472222222222222	3.02015548801459
0.527777777777778	-12.918904368946
0.583333333333333	-26.7449894845473
0.638888888888889	-38.0878310741693
0.694444444444444	-45.381085784132
0.75	-43.7684817610679
