# Supplementary material for: Bounds to electron spin qubit variability for scalable CMOS architectures
Source: Nat Commun. 2024 May 20;15:4299. doi: 10.1038/s41467-024-48557-x (PMC11106088; doi:10.1038/s41467-024-48557-x)
Supplement: Supplementary file 3 — Source Data [file 41467_2024_48557_MOESM3_ESM.zip › SourceData/SourceData/Figure3/Fig3b/Simulations.csv]

Inplane Angle (pi)	Dot1	Dot2	Dot3	Dot4	Dot5	Dot6	Dot7	Dot8	Dot9	Dot10	Dot11	Dot12	Dot13	Dot14	Dot15	Dot16	Dot17	Dot18	Dot19	Dot20	Dot21	Dot22	Dot23	Dot24	Dot25	Dot26	Dot27	Dot28	Dot29	Dot30	Dot31	Dot32	Dot33	Dot34	Dot35	Dot36	Dot37	Dot38	Dot39	Dot40	Dot41	Dot42	Dot43	Dot44	Dot45	Dot46
-0.25	-101.468507652261	-15.8174498038203	-79.5859109234474	18.6165276974498	1.6138554229477	-15.4250799096864	-15.8010856247346	-23.7668301594336	17.685750456064	-34.8187307967317	-39.5943601137051	101.569421256935	34.6927540111083	-21.8406274706206	-45.5925185581212	-19.353876307386	31.2004884611031	-48.6317870983952	-11.0618987229159	17.9380435074931	45.6046382869783	-22.2874541643739	-4.03897134112229	-5.19864831318973	-17.5033378305238	2.50255543294346	58.7704400552723	24.7625120905596	-16.9803518541589	-22.6190506167519	-32.7938635111838	22.3353436849497	-23.1273860725634	-2.94305183283855	-14.5003444512273	11.3205983898356	9.54422955264988	-7.24027778546151	-17.8929554248718	-24.9846513749314	-14.9016400652078	-39.2351495135656	-19.3256053301172	-6.43238657440085	-50.1067568059535	-11.6861521142881
-0.244413407821229	-101.435460110021	-15.8317708856279	-79.4600850427174	18.6033815870238	1.62118953141709	-15.4080378600548	-15.7869076150841	-23.7478797666476	17.6704721225505	-34.8028909024813	-39.6363410849276	101.459497685764	34.642091524699	-21.8074489026077	-45.5227346588077	-19.3315196262311	31.1584978036296	-48.6338047573167	-11.1429329591206	17.8640571143101	45.5582294070138	-22.270696277242	-4.05129110790189	-5.19492831421954	-17.4981274816421	2.50977990979655	58.7369132194938	24.7595118769877	-16.9086676044258	-22.6088953779563	-32.7786135064149	22.3020344720357	-23.0936976943106	-2.95325338517176	-14.5527660570915	11.317198295303	9.53382890437651	-7.23858896235444	-17.9208905034277	-24.9827250188104	-14.8776232679333	-39.2061119504282	-19.3383729814339	-6.4408830092119	-50.0871330952236	-11.69371932547
-0.238826815642458	-101.277910173791	-15.8287213773107	-79.2425945009741	18.5659439558756	1.62342089032088	-15.3735463795611	-15.7546776174893	-23.7027192267908	17.6306830738959	-34.7474419616425	-39.6277677504579	101.22396132566	34.5435784055985	-21.7483629213465	-45.4003215883599	-19.2883759556019	31.0761761143913	-48.5800762820555	-11.2116584654716	17.7646198942959	45.4554193736628	-22.2282232351963	-4.06204407857024	-5.18661893601655	-17.4740949376371	2.51003517965094	58.6290091965091	24.7224308358116	-16.8187336046008	-22.5727308027225	-32.7238651301566	22.2391909752772	-23.0336352773849	-2.96280973578769	-14.5875455813529	11.2977941803526	9.50968724427178	-7.23052070041858	-17.9272480343447	-24.952656786664	-14.8365733824853	-39.1314753786715	-19.3282644082332	-6.44392012548003	-50.0084290816407	-11.6881603749158
-0.233240223463687	-100.996054464541	-15.8083051796182	-78.9337091820443	18.5042603894689	1.620546743141	-15.3216483754939	-15.7044351830567	-23.6314049015826	17.5664320004686	-34.6524523174863	-39.5686505911106	100.863098872059	34.3973347225275	-21.6634424917472	-45.2254318735928	-19.2244990067891	30.9536236130732	-48.4706677605605	-11.2679902438147	17.6398533795169	45.2963335199461	-22.1600880061232	-4.07121698377815	-5.17373049911541	-17.4312701888405	2.50332096885494	58.4468586073307	24.6513138921261	-16.7106612225709	-22.5106019439179	-32.6296866378599	22.1468906304178	-22.9472736424989	-2.97170908610937	-14.6046400929879	11.2624099138719	9.47183402018834	-7.21608302863025	-17.9120203511043	-24.8944842324993	-14.7785414464993	-39.0113329695627	-19.2952923251025	-6.44149414930173	-49.8707426922434	-11.6694822485285
-0.227653631284916	-100.590244583793	-15.7705478185698	-78.5338125032048	18.4184059988835	1.61257060227116	-15.2524084340227	-15.6362419550356	-23.5340257865192	17.477797511806	-34.5180389557071	-39.4590624294076	100.377349563891	34.2035386305214	-21.5527924797527	-44.9982835116445	-19.1399683382415	30.7909894492879	-48.3057141753321	-11.3118586994345	17.489910027002	45.0811657230373	-22.0663755492107	-4.078798508057	-5.15627901466012	-17.3697066545541	2.48964564039197	58.1906820787309	24.54624726295	-16.584584317143	-22.422586215184	-32.4961954339284	22.0252471783418	-22.834720418523	-2.97994045108342	-14.604028481677	11.2110890052594	9.4203153944409	-7.19529388860054	-17.8752267022216	-24.8082798816047	-14.7035996379748	-38.8458346771991	-19.2394979485313	-6.43360799745818	-49.6742452222944	-11.6377082492794
-0.222067039106145	-100.060986658744	-15.7154964121467	-78.0434009285591	18.3084853325816	1.59950224482966	-15.1659127374032	-15.5501815941263	-23.4107033955654	17.3648880424469	-34.3443673605003	-39.299138339908	99.7673046684604	33.9624261612686	-21.4165495219375	-44.7191596887783	-19.0348892532567	30.5884715277547	-48.0854192361782	-11.3432097277542	17.3149730370473	44.8101781757208	-21.9472027052139	-4.08477930383085	-5.13428616401958	-17.2894811139527	2.46902618312565	57.8607899897786	24.4073583577977	-16.4406590695928	-22.3087932912252	-32.3235579202189	21.8744105248121	-22.6961159037501	-2.98749367281767	-14.5857114840586	11.1438945512339	9.35519418924041	-7.1681791117043	-17.8169132250948	-24.6941511369351	-14.6118411829568	-38.6351870440965	-19.1609509431665	-6.42027127417411	-49.4191811159619	-11.5928779670488
-0.216480446927374	-99.4089406879715	-15.6432196092505	-77.4630833385676	18.1746322535674	1.5813577008568	-15.0622689534283	-15.4463596771423	-23.2615916037553	17.2278417220733	-34.1316513112397	-39.0890754824894	99.033706787957	33.6742909455921	-21.2548818556112	-44.3884084148508	-18.9093926644612	30.3463162764582	-47.8100551268348	-11.3620047812787	17.1152561349862	44.4837010774751	-21.8027180455961	-4.0891520029679	-5.10777927117636	-17.1906936068431	2.44148819017122	57.4575821148256	24.234815631579	-16.2790637870133	-22.1693649665165	-32.1119892813661	21.6945665555816	-22.5316328849098	-2.99435943317903	-14.5497116829054	11.0609091587407	9.27654981246112	-7.13477238616741	-17.7371528851352	-24.5522401408254	-14.503380236215	-38.3796529335208	-19.0597493313708	-6.4015002598311	-49.1058676534337	-11.535047227641
-0.210893854748603	-98.6349196886928	-15.5538075010179	-76.7935802566032	18.0170097820662	1.55815923391021	-14.9416060972812	-15.3249035691441	-23.0868764479369	17.066826210103	-33.8801526200039	-38.8291328587865	98.1774489882695	33.3394838683526	-21.0679891096414	-44.006442073982	-18.763634925278	30.0648183580121	-47.4799621657746	-11.3682209166977	16.8910033166586	44.1021322454922	-21.6331016807685	-4.09191122585696	-5.07679126792697	-17.0734673044266	2.40706582642331	56.9815471632638	24.0288283899593	-16.0999986777275	-22.0044749726362	-31.8617532072461	21.4859369071085	-22.3414764141989	-3.00052926533544	-14.4960734792216	10.9622348440467	9.1844781638167	-7.09511521415834	-17.6360453802722	-24.3827235922314	-14.3783517350916	-38.0795511889604	-18.9360193662173	-6.37731789164669	-48.7346945449068	-11.4642880210488
-0.205307262569832	-97.7398886468183	-15.447371504621	-76.0357229336009	17.8358099038779	1.52993531408035	-14.8040743659904	-15.1859622691908	-22.8867758859539	16.8820384949143	-33.5901808102707	-38.5196309920903	97.1995737509826	32.9584126561192	-20.8561020562662	-43.5737368920853	-18.5977976286256	29.744320324515	-47.0955483816404	-11.3618508220933	16.6424885578488	43.665936646027	-21.4385650277067	-4.09305358799769	-5.04136065194252	-16.9379483502539	2.36580178528474	56.4332622164665	23.7896465473607	-15.9036855990656	-21.814328754488	-31.5731615529828	21.2487786931585	-22.1258835446512	-3.00599556422757	-14.4248630372972	10.8479929081453	9.07909152154173	-7.04925685894377	-17.5137170109812	-24.1858125197625	-14.2369112267256	-37.7352562212422	-18.789915368111	-6.34775373633933	-48.3061234320299	-11.38068840907
-0.199720670391061	-96.7249632713437	-15.3240442197236	-75.1904522920695	17.6312533445973	1.4967205834572	-14.649844945722	-15.029706229886	-22.66153951462	16.6737046579211	-33.262092737169	-38.160951531108	96.1012717495874	32.5315413980184	-20.6194823242101	-43.0908323220354	-18.4120873731388	29.3852122162351	-46.6572890038531	-11.3429028242221	16.3700154880034	43.1756458465513	-21.2193505372856	-4.09257770409674	-5.00153143774796	-16.784305671605	2.31774723465559	55.8133920624195	23.5175603378251	-15.6903677778459	-21.5991632057385	-31.2465739369919	20.9833841876331	-21.8851230242351	-3.01075159595701	-14.3361682027887	10.7183237886183	8.96051840969485	-6.99725428218214	-17.3703205160286	-23.9617520108321	-14.0792346688984	-37.3471975239023	-18.6216195252749	-6.31284395480867	-47.820687297506	-11.2843524124079
-0.194134078212291	-95.5914085548989	-15.1839792578008	-74.2588177309231	17.403589309929	1.45855581408812	-14.4791097921864	-14.8563271509262	-22.4114482469014	16.4420796027569	-32.8962921497476	-37.7535367780784	94.8838804511254	32.059390000242	-20.3584220734718	-42.5583303473739	-18.2067354972516	28.9879311045202	-46.1657258690551	-11.3114008758745	16.0739170285751	42.631857389266	-20.9757313817271	-4.09048418966509	-4.95735310068853	-16.6127307615701	2.26296175225612	55.1226884286478	23.2128999790061	-15.460309503934	-21.3592463638528	-30.8823972776487	20.6900804640156	-21.6194949491248	-3.01479150607941	-14.230098393927	10.5733868881313	8.82890344621995	-6.93917207144239	-17.2060348741817	-23.7108208973139	-13.9055182047847	-36.9158591175255	-18.4313416583961	-6.27263125886897	-47.2789897836896	-11.1753998774183
-0.18854748603352	-94.3406371425542	-15.0273510445705	-73.2419757927884	17.1530951923553	1.41548785847544	-14.292081384474	-14.6660377468881	-22.136813948784	16.1874467498642	-32.4932291957925	-37.2978891418313	93.5488825446581	31.5425335747583	-20.0732436321977	-41.976894705572	-17.9819977815267	28.5529605793831	-45.62146674416	-11.2673845233356	15.7545549963781	42.0352340866082	-20.7080111026189	-4.08677566011511	-4.9088805139614	-16.4234374321492	2.20151325037139	54.361989114132	22.8760352896016	-15.2137957972923	-21.0948770651697	-30.4810852692516	20.3692289918829	-21.3293303766526	-3.0181103267923	-14.106784465992	10.4133603797666	8.68440717192165	-6.87508235804866	-17.0210650721776	-23.4333313981546	-13.7159779119283	-36.4417789238736	-18.2193189497767	-6.22716486008292	-46.6817044211445	-11.0539663226918
-0.182960893854749	-92.9742075112616	-14.8543545958205	-72.1411886956262	16.8800762444557	1.36756959267131	-14.0889924526705	-14.4590714895215	-21.8379790363559	15.9101176968226	-32.0533998697894	-36.7945705164766	92.0979041981326	30.9816017628395	-19.7642990961042	-41.3472500319822	-17.7381541196618	28.080830182269	-45.0251845668904	-11.2109088540052	15.41231967238	41.3865032394667	-20.4165232200131	-4.08145672735929	-4.85617387880018	-16.2166615387298	2.13347789011958	53.532217021009	22.5073752605814	-14.9511320489665	-20.8063845605178	-30.043137798041	20.0212251909814	-21.0149908985043	-3.02070398300893	-13.9663785492222	10.238440989425	8.52720586053143	-6.80506472536527	-16.815641839296	-23.1296287194509	-13.5108495257999	-35.9255480707211	-17.9858156373838	-6.17650041075181	-46.0295737682495	-10.9202027656892
-0.177374301675978	-91.4938219625775	-14.6652052669554	-70.9578227306956	16.5848652192052	1.3148598520359	-13.8700956796418	-14.2356823248442	-21.5153160336996	15.6104318447888	-31.5773454047016	-36.2442015864985	90.5327131453874	30.3772779940853	-19.4319698909605	-40.6701809257287	-17.4755081586483	27.5721147845661	-44.3776166047908	-11.1420444242593	15.0476293363882	40.6864557789024	-20.101630803173	-4.07453399391561	-4.7992986479094	-15.9926606763438	2.05893998535979	52.6343790869454	22.1073675806101	-14.6726436364898	-20.4941280919243	-29.5691002991209	19.64649794342	-20.676868174781	-3.02256929731077	-13.8090538603649	10.0488437555551	8.3574913100603	-6.72920610764912	-16.5900213489274	-22.8000906125634	-13.2903881383275	-35.3678101284203	-17.731122674247	-6.12069993712678	-45.3234084630685	-10.7742755296768
-0.171787709497207	-89.9013244315794	-14.460138476622	-69.6933465290686	16.2678219776171	1.25742335973364	-13.6356633774135	-13.9961443653645	-21.1692270922374	15.2887559914584	-31.0656516082963	-35.647461059125	88.8552166052221	29.7302986816867	-19.0766662986878	-39.9465309388945	-17.1943869086013	27.0274339124761	-43.6795635338133	-11.060877167663	14.6609297681316	39.9359453322495	-19.7637260035894	-4.06601604452792	-4.73832544225532	-15.7517138481436	1.97799189636921	51.669565119165	21.676498116111	-14.3786755142218	-20.1584964310299	-29.0595630552108	19.245509064585	-20.3153834296046	-3.02370399377305	-13.6350044881032	9.844801766495	8.17547061565415	-6.64760067960961	-16.344484887576	-22.4451268908914	-13.0548678718279	-34.7692602793126	-17.4555573536972	-6.05983176491479	-44.5640861888175	-10.6163660312335
-0.166201117318436	-88.1986981151479	-14.2394094048101	-68.3493291990831	15.9293330641286	1.19533064805082	-13.3859871386056	-13.7407515577851	-20.8001434722336	14.9454838909968	-30.5189481448235	-35.0050848249327	87.0674590346242	29.0414523547436	-18.6988269476801	-39.1772014904744	-16.895140322822	26.4474510189184	-42.931888437674	-10.9675082836725	14.2526937152704	39.1358872145508	-19.4032295509393	-4.05591343531285	-4.67332996132839	-15.4941211065769	1.89073391343256	50.6389465312133	21.2152903464577	-14.0695917791691	-19.7999073798729	-28.5151604382405	18.8187527334303	-19.9309869089961	-3.02410670065892	-13.4444451526305	9.62656587574139	7.98136592418725	-6.56034973682896	-16.0793384917833	-22.0651789059966	-12.8045815287994	-34.1306444211995	-17.1594629009919	-5.99397043716192	-43.7525505543841	-10.4466705486302
-0.160614525139665	-86.3880629230404	-14.0032926658602	-66.9274383372933	15.5698112501618	1.12865797262629	-13.1213774634165	-13.4698173265718	-20.4085249872078	14.5810357814235	-29.9379077629145	-34.3178650477369	85.1716197184287	28.3115787285138	-18.298918267994	-38.3631507066668	-16.5781408486969	25.8328727031943	-42.1355157292853	-10.8620541069907	13.8234203289083	38.2872573463637	-19.0205902127159	-4.04423868044807	-4.60439288700167	-15.220203167779	1.79727413050054	49.5437749836332	20.7243047548302	-13.7457752128696	-19.4188072347583	-27.9365700948774	18.366754882851	-19.5241573018148	-3.02377695197965	-13.2376109396752	9.39440439548153	7.77541417084921	-6.46756156720794	-15.7949125535013	-21.6607189838145	-12.5398402180691	-33.4527582061803	-16.8432080319162	-5.92319662460482	-42.8898098914697	-10.2653999714073
-0.155027932960894	-84.4716727554271	-13.7520819568431	-65.4294379156488	15.1896950463273	1.05748721969547	-12.8421633626872	-13.1836741937982	-19.994859412066	14.1958578799723	-29.3232454706338	-33.5866491849053	83.1700101978538	27.5415677135368	-17.8774339121018	-37.5053921891808	-16.2437829500758	25.1844478791945	-41.2914299956675	-10.7446459577676	13.3736345672131	37.391091099049	-18.6162842183031	-4.03100623641964	-4.531599781118	-14.9303009997376	1.69772830908662	48.3853809298266	20.2041381753125	-13.4076267999508	-19.0156702139822	-27.324512077157	17.890072550893	-19.0954011245917	-3.02271518791935	-13.0147570093096	9.14860276875569	7.55786679800037	-6.36935131361424	-15.4915613944923	-21.2322498217493	-12.2609729578232	-32.7364460162525	-16.5071864789991	-5.84759702859039	-41.9769359700384	-10.0727795315019
-0.149441340782123	-82.4519126107997	-13.4860896818134	-63.8571860477956	14.7894481837701	0.981905806456049	-12.5486919376044	-12.8826733757055	-19.5596618558063	13.7904218469847	-28.6757176586825	-32.8123389393219	81.065071540535	26.7323583646446	-17.4348941419433	-36.604993713333	-15.8924826018121	24.5029668929887	-40.4006747678435	-10.6154299728615	12.9038865677922	36.4484820687353	-18.1908146483226	-4.01623248384982	-4.45504097694713	-14.624775384821	1.59221973258448	47.1651720684697	19.6554230968564	-13.0555652240067	-18.5909978502278	-26.67974791946	17.389293193604	-18.6452520711434	-3.02092275412467	-12.776158279911	8.88946322063922	7.32898945658969	-6.26584082792224	-15.1696628103705	-20.7803038474993	-11.9683262560757	-31.98259987716	-16.1518164860246	-5.76726427667179	-41.0150626338668	-9.86904851630138
-0.143854748603352	-80.3312955283949	-13.2056465524672	-62.2126326375532	14.3695590651942	0.902006574672065	-12.2413279366371	-12.5671843564434	-19.1034740997047	13.3652242189307	-27.996121172811	-31.9958891443097	78.8593714548509	25.8849377709321	-16.9718451830553	-35.6630758578067	-15.5246767571864	23.7892605906891	-39.4643512173173	-10.4745669184047	12.4147509895022	35.4605807802299	-17.7447107901247	-3.99993570692915	-4.37481146466226	-14.3040064572961	1.48087905120095	45.8846317039522	19.0788269247798	-12.6900263414617	-18.1453183484982	-26.0030796631533	16.8650339603756	-18.1742703279015	-3.01840189986104	-12.5221090876713	8.61730438886048	7.08906169044901	-6.15715851664474	-14.8296175849473	-20.3054425405139	-11.6622636691643	-31.1921583120567	-15.7775402715639	-5.68229681099787	-40.0053843580958	-9.65445996402426
-0.138268156424581	-78.1124593694985	-12.9111011657705	-60.4978169127764	13.9305401861321	0.817887677640975	-11.9204532903288	-12.2375944394867	-18.6268639019323	12.9207858111865	-27.285292336566	-31.1383065829092	76.5556012515065	25.0003398878313	-16.4888585465994	-34.6808105680344	-15.1408227889688	23.0441993375357	-38.4836167808308	-10.3222319839409	11.9068263244084	34.4285933222264	-17.2785274603404	-3.98213607048042	-4.29101077099309	-13.9683932164972	1.36384411771105	44.5453170164026	18.4750512005148	-12.3114626341241	-17.6791859105005	-25.2953488302832	16.3179409326743	-17.683041855935	-3.01515577503872	-12.2529228220834	8.33246093429511	6.83837660379636	-6.04343917836777	-14.4718489755776	-19.8082557170293	-11.3431653388915	-30.3661051366359	-15.3848234622963	-5.59279876962109	-38.9491547307892	-9.42928034185254
-0.13268156424581	-75.798163442209	-12.6028195591517	-58.7148648479569	13.4729275270624	0.729652460656465	-11.5864666245982	-11.8943082772472	-18.1304242696018	12.457651091235	-26.5441059255507	-30.2406487429868	74.156572655513	24.0796443124922	-15.9865303201474	-33.6594196552563	-14.7413979049138	22.2686919892057	-37.4596837151849	-10.1586145584272	11.380734180645	33.3537799152316	-16.7928442954575	-3.96285559468456	-4.20374283322038	-13.6183530163367	1.24125981425414	43.1488572429634	17.8448307803622	-11.9203426411524	-17.1931800264354	-24.557435347777	15.7486883271038	-17.1721776406924	-3.01118842611328	-11.9689315378643	8.0352831318015	6.57724051230023	-5.92482383321068	-14.0968021702481	-19.2893607796806	-11.0114275089538	-29.5054681974553	-14.9741544969256	-5.49887986085769	-37.8476848606049	-9.19378920726279
-0.127094972067039	-73.3912849744478	-12.2811847438846	-56.8659864790657	12.9972799170101	0.637409335107417	-11.2397827532287	-11.5377473794272	-17.6147726992815	11.9763875229883	-25.7734740944418	-29.3040225097306	71.6652144718733	23.1239750037423	-15.4654804281235	-32.6001732333887	-14.3268985385109	21.463684816403	-36.3938175840021	-9.98391798841846	10.8371185369617	32.2374534137198	-16.2882650114244	-3.94211812750185	-4.11311586768394	-13.2543210318828	1.11327787040092	41.6969517720758	17.1889329740598	-11.5171503711903	-16.6879047351951	-23.7902564236726	15.157977663785	-16.6423129105272	-3.00650479086669	-11.6704855438015	7.72613644188614	6.30597257807578	-5.80145954454393	-13.7049437171826	-18.749401932734	-10.6674620213327	-28.6113180552577	-14.5460440015397	-5.40065523084176	-36.7023417127776	-8.94827885302503
-0.121508379888268	-70.8948154401989	-11.9465962173132	-54.9534731142717	12.5041783692966	0.541271646361178	-10.8808321502538	-11.1683496006876	-17.0805503870579	11.4775848829661	-24.9743452580596	-28.3295827971665	69.0845691084503	22.134498947959	-14.9263518628405	-31.5043880959185	-13.8978397158501	20.6301603838385	-35.2873356783912	-9.79835931877163	10.2766449697743	31.08097774409	-15.7654166333234	-3.91994931482463	-4.01924223298338	-12.876749703756	0.980056672732875	40.191368152633	16.5081566440114	-11.1023846954438	-16.1639878540072	-22.9947653769602	14.5465369010839	-16.0941063251155	-3.00111069207664	-11.3579529690391	7.40540106371084	6.02490442900224	-5.6734992332066	-13.2967609277771	-18.1890493640245	-10.3116957933442	-27.6847666151645	-14.1010241372969	-5.29824532442329	-35.5145463757084	-8.69305393635954
-0.115921787709497	-68.3118567441488	-11.5994694546003	-52.9796944443041	11.9942253901416	0.441357535586828	-10.510060402971	-10.7865686082259	-16.5284214092662	10.9618545490981	-24.1477029278485	-27.3185311204053	66.4177889596664	21.1124247722522	-14.3698098871025	-30.3734260351142	-13.4547543994885	19.7691363847641	-34.1416053735601	-9.60216901623662	9.69999985357336	29.8857662800839	-15.2249486961978	-3.89637656840059	-3.92223828805734	-12.4861081611281	0.841761066185803	38.6339400199566	15.8033312660711	-10.676558722504	-15.6220801786068	-22.1719504226785	13.9151195377569	-15.5282391349092	-2.99501283008298	-11.0317193073503	7.07347146997667	5.7343797627699	-5.54110148447584	-12.8727612537124	-17.6089983947306	-9.94457027606848	-26.7269657056827	-13.6396479213586	-5.19177573956785	-34.2857722605404	-8.42843109276205
-0.110335195530726	-65.6456172700747	-11.2402353807052	-50.9470955563508	11.4680442608484	0.33778979568147	-10.1279276463412	-10.3928733298873	-15.9590718750434	10.429828762952	-23.2945645051745	-26.2721141104033	63.6681326548465	20.0590013064188	-13.796541209383	-29.2086921059171	-12.998192810235	18.8816644322784	-32.9580424235047	-9.39559067631664	9.10788953557566	28.6532801573927	-14.667532418148	-3.87142903156853	-3.82222424533347	-12.0828816241307	0.698562147419739	37.0265649406509	15.0753159528242	-10.2401991557355	-15.0628546550529	-21.3228334139619	13.2645036836263	-14.9454143128062	-2.98821877426196	-10.6921869399663	6.73075592424118	5.43475393608278	-5.40443034804857	-12.433471639123	-17.0099685981539	-9.56654089490505	-25.7391056085309	-13.1624885220226	-5.08137707542391	-33.0175432361879	-8.15473853502694
-0.104748603351955	-62.8994077984997	-10.8693398233218	-48.8581938555012	10.9262782943393	0.230695721469823	-9.73490797955314	-9.98774738345378	-15.3732090518956	9.88215986621856	-22.4159800329041	-25.1916219730906	60.8389611751854	18.9755160951929	-13.2072531326194	-28.0116328369414	-12.528721727796	17.9688288086728	-31.7381091959738	-9.17888071380627	8.50103948553627	27.3850265292597	-14.0938598468498	-3.84513754285129	-3.71932401914742	-11.6675707865079	0.550637050487448	35.3712021784874	14.3249984403462	-9.79384563407611	-14.4870055243406	-20.4484685427935	12.595491099935	-14.3463556592512	-2.98073695341984	-10.3397746375628	6.37767598124766	5.12639353946172	-5.26365513130539	-11.9794378487339	-16.3927028887138	-9.17807647302031	-24.7224135413519	-12.6701385290421	-4.96718477423101	-31.7114317023617	-7.87231563801675
-0.0991620111731844	-60.0766372992866	-10.4872429475316	-46.7155758978562	10.3695900668368	0.120206954354381	-9.33148886555398	-9.57168848777941	-14.7715604655007	9.31951951232121	-21.5130309067763	-24.0783868947911	57.9337338434788	17.8632938623759	-12.6026726776993	-26.7837343910766	-12.0469237712504	17.031745174141	-30.4833128499916	-8.95230803743465	7.88019342167079	26.0825567649528	-13.5046429806781	-3.81753459745311	-3.61366506963497	-11.2406911793716	0.39816872508301	33.669870383566	13.5532940394708	-9.33805005710961	-13.8952474409946	-19.5499410012616	11.9089062105675	-13.731806882014	-2.97257664511937	-9.97491704202682	6.01466597086554	4.80967595811011	-5.11895018613404	-11.5112237729068	-15.7579665823988	-8.77965863847398	-23.6781520954333	-12.1632092001471	-4.84933895725001	-30.369056603213	-7.58151250974347
-0.0935754189944134	-57.1808086049958	-10.0944186729482	-44.5218941395305	9.79866062551904	0.00645932160028923	-8.91817051436723	-9.14520785646396	-14.1548729749995	8.74259785404515	-20.5868285481322	-22.9337813959231	54.9560041909255	16.7236949284941	-11.9835456827431	-25.5265206782428	-11.5533966603465	16.0715592362242	-29.1952034582833	-8.71615370906172	7.24611241366792	24.7474645930588	-12.9006128656492	-3.78865430671146	-3.50537824230648	-10.8027725169385	0.24134570766115	31.9246452071019	12.7611445526398	-8.87337589529318	-13.2883145668594	-18.6283656051707	11.2055950853609	-13.1025306519204	-2.96374796395352	-9.59806412865498	5.64217246626162	4.48498891932216	-4.97049468959797	-11.029410710562	-15.1065464299539	-8.37178121583128	-22.6076176306116	-11.642329684813	-4.72798425490362	-28.9920813842861	-7.28268954934373
-0.0879888268156425	-54.2155139709658	-9.69135407414963	-42.2798636058714	9.21418867300953	-0.110407329554274	-8.49546525103756	-8.70882957477774	-13.5239118250557	8.15210270811314	-19.6385130396105	-21.7592166350331	51.90941570546	15.5581135836888	-11.350635879317	-24.2415514229036	-11.0487524586341	15.0894453814174	-27.8753720770207	-8.47071058789462	6.59957396380294	23.3813841916193	-12.2825186694222	-3.75853235555577	-3.39459760351838	-10.3543580251514	0.0803618857265662	30.1376568442778	11.9495171574509	-8.40039748623841	-12.6669596413303	-17.6848853818968	10.4864243967637	-12.459307635838	-2.95426184878248	-9.2096806494574	5.26065373694127	4.15273002693099	-4.81847241874257	-10.5345966309738	-14.4392496241146	-7.95494960308457	-21.5121386295832	-11.1081462263474	-4.60326963132317	-27.5822118955369	-6.97621699254554
-0.0824022346368715	-51.1844305282022	-9.27854876521651	-39.9922584853081	8.6168897295892	-0.230249302764959	-8.06389686905957	-8.26308996057226	-12.8794596759895	7.54875869766449	-18.6692517254683	-20.5561406652786	48.7976974662376	14.3679764176067	-10.7047239467397	-22.9304201889885	-10.533616799466	14.0866052704118	-26.5254487653684	-8.21628296020987	5.94137106719208	21.9859882271986	-11.6511267336273	-3.72720595802811	-3.2814602720607	-9.89600375410315	-0.0845837443994081	28.3110875077025	11.1194032580674	-7.91969931795929	-12.0319530292964	-16.7206701244194	9.75228035113149	-11.8029355082437	-2.94413004895115	-8.81024555826364	4.87057918731767	3.81330628331058	-4.66307151983861	-10.0273954154547	-13.7569027822247	-7.52968013472488	-20.3930740138914	-10.5613213433916	-4.47534820350406	-26.1411942432377	-6.66247444523858
-0.0768156424581005	-48.0913156352808	-8.85651426920904	-37.6619086523321	8.00749527405102	-0.352919228221846	-7.6239999701632	-7.8085369099317	-12.2223156133149	6.93330637362237	-17.6802377782249	-19.3260366455301	45.6246596690445	13.1547406081114	-10.0466065456708	-21.5947523649255	-10.0086280959216	13.0642663984962	-25.1471005573686	-7.95318615508432	5.27231125225625	20.5629858450419	-11.0072196058089	-3.69471381092305	-3.16610624708413	-9.42827787520244	-0.253287326019737	26.4471688341069	10.2718173056922	-7.43187530001574	-11.38408174809	-15.7369149134974	9.00406759598181	-11.1342279427232	-2.93336510950549	-8.40025141835106	4.47242878148506	3.46713359946233	-4.50448427236861	-9.50843607997272	-13.0603509056065	-7.09649943181843	-19.251811423897	-10.0025329919552	-4.3443770552798	-24.6708125936436	-6.34185040577375
-0.0712290502793296	-44.94000213557	-8.42577337343443	-35.2916961241822	7.38675186414544	-0.478266242854253	-7.17631929134252	-7.34572922833982	-11.5532941380296	6.30650131596241	-16.6726887333718	-18.0704210083235	42.3941890475579	11.9198921707002	-9.37709533219458	-20.2362031115183	-9.47443673571918	12.0236806226917	-23.742029388764	-7.68174614665501	4.5932156024904	19.1141206125513	-10.3515950522956	-3.66109604560641	-3.04867823259429	-8.95175996403459	-0.425540396387972	24.5481792270078	9.40779558935511	-6.93752802349358	-10.7241484747609	-14.7348386099917	8.24270810455921	-10.4540135847715	-2.92198035542771	-7.98020379333663	4.06669245488987	3.11463629373341	-4.34290684806763	-8.97836197976209	-12.3504563170749	-6.65594373995715	-18.0897654650786	-9.43247370912478	-4.2105170463308	-23.1728869313499	-6.01474177662988
-0.0656424581005587	-41.7343935261797	-7.98685947137087	-32.8845514558819	6.75542023759379	-0.606136174884394	-6.72140902002795	-6.87523594815603	-10.8732241390257	5.66911321592304	-15.6478449939317	-16.7908415869399	39.1102441955287	10.6649441705604	-8.69701595363519	-18.8564552754427	-8.93170426220343	10.9661226572398	-22.3119699814058	-7.40229914344357	3.9049177606615	17.6411684183706	-9.68506505332619	-3.62639417807481	-2.92932145874409	-8.46704026988529	-0.601130146590896	22.6164411381578	8.52839499830336	-6.43726801077378	-10.0529705350102	-13.7156823193659	7.46914003908853	-9.763135007282	-2.90998987491099	-7.55062062209369	3.65386951360945	2.7562465797294	-4.17853906533557	-8.43782999700842	-11.6280975780089	-6.20855825596386	-16.9083759230402	-8.8518497396035	-4.07393261645073	-21.649270775316	-5.68155336609724
-0.0600558659217877	-38.4784590451218	-7.54031589212747	-30.4434500783366	6.1142743946748	-0.736371732508991	-6.2598320983128	-6.39763563321218	-10.1829478490064	5.02192494022357	-14.6069683066852	-15.4888757039469	35.7768507951035	9.39143489925866	-8.00720702736174	-17.4572172711647	-8.3811025425013	9.89288853911037	-20.8586876879492	-7.11519116529602	3.20826291658405	16.1459353294336	-9.00845478177806	-3.59065105731993	-2.80818350015885	-7.97471897290842	-0.779839686652314	20.6543182906969	7.63469175732746	-5.93171295605359	-9.37137887514185	-12.6807078304222	6.68431659412185	-9.06244765012737	-2.89740850169599	-7.11203157847498	3.23446802196467	2.39240404399979	-4.01158413934268	-7.88750971270674	-10.8941683864173	-5.75489644424391	-15.7091059496334	-8.26138014626013	-3.93479158529968	-20.1018488555765	-5.34269738063763
-0.0544692737430168	-35.1762286832464	-7.08669521833236	-27.9714085842544	5.46410066341654	-0.868812696482549	-5.79215951715531	-5.91351567135905	-9.48331978530664	4.36573157838135	-13.5513402119216	-14.1661282235761	32.3980967566442	8.10092601810631	-7.3085191038609	-16.0402209341098	-7.82331292395555	8.8052940652434	-19.3839762995774	-6.8207776085029	2.50410677964664	14.6302554083962	-8.32260156685829	-3.55391081206346	-2.68541409153132	-7.47540542992973	-0.961448315516973	18.6642128470065	6.72778013639528	-5.42148695759119	-8.68021701839823	-11.6311960303567	5.88920482140774	-8.35281874524742	-2.88425179649253	-6.66497741664122	2.80900417920699	2.02355511408945	-3.84224842815437	-7.32808256380471	-10.1495764574515	-5.29551934368414	-14.4934402226244	-7.66179590587607	-3.79326494787915	-18.5325347536956	-4.99859290859036
-0.0488826815642458	-31.8317881275767	-6.62655859335174	-25.4714809667044	4.80569674845259	-1.00329611637098	-5.3189696014857	-5.42347155580774	-8.77520567702851	3.70133947424346	-12.4822604686028	-12.8242295703594	28.9781272755401	6.79500067029809	-6.60181361537282	-14.6072193479327	-7.25902537995168	7.70467320327982	-17.8896558195445	-6.51942279967771	1.7933145372869	13.0959884939284	-7.62835384413147	-3.51621879593091	-2.56116494072664	-6.96971740988786	-1.14573179556837	16.6485625243604	5.80877113600828	-4.90721974265279	-7.98034000706648	-10.5684452982323	5.08478443773496	-7.63512622867202	-2.87053602751054	-6.21000930281245	2.37800168603524	1.65015251756367	-3.6707411752055	-6.76024098675785	-9.39524238783412	-4.83099486600807	-13.2628830813574	-7.05383899129576	-3.64952666596975	-16.9432685100572	-4.64966539590162
-0.0432960893854749	-28.4492736427219	-6.16047501875213	-22.9467548151655	4.13987076462663	-1.13965651023935	-4.84084728715482	-4.92810615612664	-8.05948137991026	3.02956524287101	-11.4010454568604	-11.4648337164843	25.5211398116376	5.4752615639702	-5.88796181140304	-13.1599846487565	-6.68893764626298	6.59237647758257	-16.377570205358	-6.2114995389841	1.07675980063472	11.545017946404	-6.92657009326666	-3.47762153113382	-2.4355895396393	-6.45828031992232	-1.3324626313294	14.6098376615501	4.87879114973274	-4.38954588614711	-7.27261333174804	-9.49376987899108	4.27204661722268	-6.91025764091395	-2.85627815012604	-5.74768813427537	1.94199110171016	1.27265473262867	-3.49727424845736	-6.18468754863435	-8.63209850568906	-4.36189708650267	-12.018956640885	-6.43826144119543	-3.50375345577852	-15.33601420111	-4.29634611456216
-0.0377094972067039	-25.0328668970863	-5.68902064292601	-20.4003474739551	3.4674402564546	-1.27772606753311	-4.35838339066646	-4.42802897976914	-7.33703178035697	2.35123477393644	-10.3090265597761	-10.0896161403685	22.0313789970446	4.14332902837225	-5.16784368243737	-11.700305809259	-6.11375434904372	5.46976933238833	-14.8495850824613	-5.89738863331335	0.355323538565044	9.97924836158095	-6.21811776489516	-3.43816665073213	-2.30884297304593	-5.94172642312414	-1.52141035199049	12.5505382397497	3.93898060539756	-3.86910402393684	-6.55791184919588	-8.40849824013514	3.45199276954879	-6.17910901717382	-2.84149578570845	-5.27858384649532	1.50150919254744	0.8915254309825	-3.32206187657372	-5.60213406691717	-7.86108770726539	-3.88880552803729	-10.7631988870433	-5.81582441869487	-3.35612457204722	-13.7127574897109	-3.9390716244443
-0.032122905027933	-21.5867897406285	-5.2127780418078	-17.8354021679533	2.78923120457714	-1.41733485490756	-3.8721738726399	-3.92385542502079	-6.60874969006404	1.66718222281424	-9.20754852642059	-8.70027175898692	18.5131314781855	2.8008390453943	-4.44234687320017	-10.2299864054956	-5.53418612560475	4.33823047397157	-13.3075854323044	-5.57747842002438	-0.370106998578506	8.40060325491862	-5.50387219797606	-3.39790283954987	-2.18108172569961	-5.42069404896996	-1.71234179740622	10.4731908609672	2.99049258648787	-3.34653606182024	-5.83711869012929	-7.31397141321857	2.62563330562463	-5.44258376880358	-2.82620719963675	-4.80327470919572	1.05709827258133	0.50723291354445	-3.14532038245467	-5.01330071915907	-7.08316228206144	-3.41230443929915	-9.49716175496592	-5.1872972600443	-3.20682158887903	-12.075503151732	-3.57828322923464
-0.026536312849162	-18.1152989409425	-4.73233549261232	-15.2550841005593	2.10607702035775	-1.55831102475677	-3.38281909595169	-3.41620602626706	-5.87553473266894	0.978248990565651	-8.09796781815188	-7.2985128365153	14.9707206981027	1.44944125873453	-3.7123655868075	-8.750842369349	-4.95094873910856	3.19915019374047	-11.7534732577155	-5.25216428186766	-1.0986393643087	6.81102271923098	-4.78471552907072	-3.35687977381882	-2.05246348791213	-4.89582679746356	-1.90502140719791	8.38034568750886	2.03449143529978	-2.8224863811775	-5.1111241584414	-6.21154132229987	1.79398639223977	-4.70159155747667	-2.81043127853302	-4.32234661228087	0.609305537201429	0.120249539723091	-2.9672679144688	-4.41891514365207	-6.29928272785945	-2.93298206817212	-8.22240919353026	-4.55345651462402	-3.05602817754506	-10.4262725821081	-3.21442642716297
-0.0209497206703911	-14.6226808844474	-4.24828624153154	-12.6625765288306	1.41881752980377	-1.70048102618881	-2.89092307950748	-2.90570569249452	-5.13829222386673	0.285282694035356	-6.98165094019602	-5.88606687188306	11.4085016251123	0.0907969630352813	-2.97879948117649	-7.26469972949711	-4.36476218832111	2.05392867422093	-10.1891652285125	-4.92184815372317	-1.82937700907087	5.212461058423	-4.06153559492878	-3.31514805962658	-1.92314695987153	-4.36777273801061	-2.09921151259702	6.2745733459625	1.07215133945693	-2.29760104227781	-4.38082462321696	-5.10256910150643	0.958076697213773	-3.95704716351324	-2.79418750674252	-3.83639234248998	0.158682390574897	-0.268948849105094	-2.78812417572578	-3.81971153227781	-5.51041655718781	-2.45142993118686	-6.94051521823371	-3.91508497749824	-2.90392988153705	-8.76710128351361	-2.84795035723115
-0.0153631284916201	-11.1132462494749	-3.76122776632831	-10.0610768207611	0.728297948007891	-1.84366981819139	-2.3970927485946	-2.39298293994863	-4.39793204642395	-0.410863872704325	-5.85997276055102	-4.4646744678526	7.83085543402742	-1.27342292464434	-2.24255255905987	-5.77339234378525	-3.77634981355766	0.903974279919862	-8.61659031030806	-4.58693802179016	-2.5614203797561	3.60688440010412	-3.33522482978852	-3.27275917024633	-1.79329165494298	-3.83718360405291	-2.29467263066197	4.15846179927849	0.104654903423177	-1.77252698624184	-3.6471214049785	-3.988423403865	0.118934126603131	-3.20986934980663	-2.7774959420907	-3.34601085168115	-0.294216232325084	-0.659883511223726	-2.60811015173245	-3.21642971670743	-4.71753709673001	-1.96824207997013	-5.65306195499604	-3.27297071576643	-2.75071388913672	-7.10003634086469	-2.47930724164782
-0.00977653631284917	-7.59132465803253	-3.27176103476654	-7.45379249965675	0.035367845327069	-1.98770108472825	-1.9019371827649	-1.8786691198808	-3.65536752152199	-1.10933378431123	-4.73431481827405	-3.03608718426304	4.24218414626233	-2.64153990861364	-1.50453205308094	-4.27875962588057	-3.1864373999568	-0.249298164908528	-7.03768737947753	-4.24784741587289	-3.29386802432305	1.99626828991604	-2.60667915879166	-3.22976538242732	-1.6630577022008	-3.30471398448698	-2.49116376049892	2.03461319059973	-0.866808293321886	-1.24791123665279	-2.91091965757785	-2.87047870354861	-0.722407444478786	-2.46097972279321	-2.76037719094808	-2.85180651765364	-0.748832548256029	-1.05207339061814	-2.42744783677579	-2.60981424912114	-3.9216222812005	-1.48401436561956	-4.36163767737711	-2.62790608995571	-2.59656880377613	-5.42713388484081	-2.10895182517611
-0.00418994413407822	-4.06125931300935	-2.78048975981755	-4.8439372805585	-0.659119893466116	-2.13239745150415	-1.40606686219504	-1.36339764232569	-2.91151427785604	-1.80926703626813	-3.60606362322518	-1.60206537809492	0.646905235226488	-4.01186997115195	-0.765647307148744	-2.78264426907377	-2.59575227921348	-1.40446910953861	-5.45440282727103	-3.90499489541253	-4.02581770018645	0.382595270453232	-1.87679688890925	-3.18621971172586	-1.5326056484394	-2.77102051288975	-2.68844268111604	-0.0943593374399272	-1.84104314974716	-0.724400101805856	-2.1731272471463	-1.75011359368613	-1.56491144586346	-1.71130159190147	-2.74285238263485	-2.3543883984254	-1.20460661197283	-1.44503570672791	-2.24635995937652	-2.0006134786168	-3.1236534432062	-0.999343701927783	-3.06783483969115	-1.98068677169623	-2.44168441246713	-3.75045654762092	-1.73734081210181
0.00139664804469275	-0.527401627560931	-2.28801965258074	-2.23472710365142	-1.35431011580784	-2.2775807041337	-0.910092913467441	-0.84780319685696	-2.16728911990835	-2.509801601837	-2.47660894935359	-0.164376033026766	-2.95055379649886	-5.38272563945289	-0.0268086556355699	-1.28688997007687	-2.00502243089611	-2.56011601900809	-3.86868815605495	-3.55880352992024	-4.75636748501894	-1.23214755230868	-1.14647759876878	-3.14217584695781	-1.40209625991046	-2.23676105556976	-2.88626625053964	-2.22583484416525	-2.81685050664734	-0.202638378581499	-1.43465362951174	-0.628709081871596	-2.40753988957982	-0.961758828908583	-2.72494314319768	-1.85436948089003	-1.66097700538353	-1.83828654719901	-2.0650697071564	-1.38957862447463	-2.32461410060941	-0.514827328375718	-1.77324810848654	-1.33211075891816	-2.28625145258103	-2.07207091401908	-1.36493230152866
0.00698324022346369	3.00589414662217	-1.79495767385405	0.370623830421157	-2.04934645247598	-2.42307200744706	-0.414626355710355	-0.332520971275911	-1.42360889680583	-3.21007449258404	-1.34734212362166	1.27520941883428	-6.54576086162677	-6.75241806040724	0.711073698299669	0.206660844354042	-1.41497558446602	-3.71481512320188	-2.28249757067325	-3.20970037447005	-5.4846168886028	-2.84597095212641	-0.416621028765355	-3.09768808385456	-1.27169032403258	-1.70259389945763	-3.08439070582055	-4.35718780921273	-3.79302861817943	0.316731441077803	-0.696408727483946	0.492353114499755	-3.24925464878299	-0.213274728622518	-2.70667156859216	-1.35236592478386	-2.11738152874858	-2.23134146291621	-1.88380045146149	-0.777462847441675	-1.525488742902	-0.0310620738098236	-0.47947239484449	-0.682977389804247	-2.13046137726305	-0.394044971195276	-0.992185221705931
0.0125698324022346	6.53427628550216	-1.30191128528605	2.96890701844488	-2.74337237195057	-2.56869212566347	0.0797226519708121	0.181814130807931	-0.681389373160748	-3.909222821177	-0.219654312669456	2.71491728035745	-10.1342847476276	-8.11925908069329	1.44709080385987	1.69616928516579	-0.826338323109481	-4.86714317065158	-0.697785567916763	-2.85811594091364	-6.20966796435965	-4.45688603216386	0.311874027170084	-3.05281125800503	-1.14154845131873	-1.16917694084225	-3.28257196355881	-6.48579136388649	-4.76837462977892	0.833069960114367	0.0406981905999452	1.61169227095589	-4.0890187367831	0.533229127703716	-2.68806019730447	-0.848996302898441	-2.57325789307447	-2.62371606458916	-1.70277547208255	-0.165020320193976	-0.727261618094236	0.451356378288067	0.811899110068734	-0.0340863567250733	-1.97450611976816	1.28155443989949	-0.619558764090817
0.0181564245810056	10.0534009467285	-0.809487701036235	5.55692360086029	-3.43553223670799	-2.7142616431623	0.572345560845966	0.694568272540971	0.0584558967184503	-4.60638486514816	0.905065190673472	4.15297377523402	-13.7117005844779	-9.48156332961918	2.1803360818497	3.17980226034647	-0.239835190482375	-6.01567918489514	0.883495472915723	-2.50448366548082	-6.93062641917969	-6.0629066782196	1.03811082678343	-3.00760067716726	-1.0118308777651	-0.637166875952234	-3.48056592057569	-8.60902053156351	-5.74168606065283	1.34574166176085	0.775759629687777	2.72793035463602	-4.9257975845979	1.27683400483232	-2.66913198244712	-0.344880838478018	-3.02804441284975	-3.01492662015949	-1.52221768241168	0.446994701871931	0.0690844783879955	0.931834222036995	2.09927689378238	0.613763278623676	-1.81857785700771	2.95266416820282	-0.247511817844894
0.0237430167597765	13.5589375049695	-0.318293140864166	8.13148829150231	-4.12497236014457	-2.85960118557979	1.06263617978012	1.20510946556888	0.795016689874133	-5.30070113030977	2.02543067892009	5.58760723356767	-17.273595313929	-10.8376503021405	2.90990644063127	4.65573472310715	0.343812198542776	-7.15900622122269	2.45939769538935	-2.14923937343109	-7.64660272016659	-7.662052012475	1.76119578034186	-2.96211205303357	-0.8826972679435	-0.107218394372574	-3.67812875436289	-10.7242554731481	-6.71176228902502	1.85411568944888	1.50787098281346	3.8396937168645	-5.75856031545545	2.01662514049724	-2.64991026336345	0.159359359255992	-3.48118069827021	-3.40449065229055	-1.34234935537258	1.05782880837504	0.862569411314411	1.40978025800634	3.38107707324591	1.25977406767222	-1.66286877259799	4.61722728822824	0.123497594540516
0.0293296089385475	17.0465738620593	0.171067914439474	10.689433286071	-4.81084206281558	-3.00453164095889	1.54999141841355	1.71280834999196	1.52738722964735	-5.99131541250401	3.14006173739344	7.01705027451524	-20.8155731534794	-12.1858464394589	3.63490338742535	6.12215190619219	0.92388604205046	-8.29571312161812	4.02798016427502	-1.79282074142201	-8.35671319691162	-9.25234884471049	2.48023954577549	-2.91640143253376	-0.75430651903697	0.420016623723527	-3.87501722294027	-12.8288847335318	-7.67740603829026	2.35756662027533	2.23613164053122	4.94561477755371	-6.58628101467702	2.75169286549526	-2.63041873677678	0.663103060509965	-3.93210834609923	-3.79192753519719	-1.16339185045888	1.66673035907967	1.65221690829965	1.88460661779502	4.65572333513599	1.90315115381732	-1.50757081970336	6.27319562466936	0.493012879800216
0.0349162011173184	20.5120217255508	0.657993464374888	13.2276121445999	-5.49229472666812	-3.14887438067894	2.03381202540578	2.21703897156516	2.25466729318723	-6.6773758563659	4.24758494552489	8.4395419832893	-24.333261048197	-13.5244872045909	4.35443413359547	7.57725153964004	1.49967322911269	-9.4243962656927	5.58731125391396	-1.43566675825936	-9.06008113790847	-10.8318341179213	3.19435811679718	-2.87052512876135	-0.626816566056414	0.943889905558836	-4.07098896375556	-14.9203084849781	-8.63742486221636	2.85547523109223	2.95964609364304	6.04433369940325	-7.40793999337648	3.48113371556793	-2.61068142751988	1.16572968030847	-4.38027162831002	-4.17675909006914	-0.985565342212438	2.27295040529629	2.43705575603459	2.35572948346742	5.92164886341399	2.54310324646629	-1.35287548396806	7.91853226286084	0.860579433948403
0.0405027932960894	23.9510218493497	1.1418847259129	15.7429036432411	-6.16848884594051	-3.29245147989178	2.51350332085861	2.71717955517647	2.97596331020122	-7.3580360097762	5.34663556988396	9.85333007984249	-27.8223141035068	-14.851919150289	5.06761269256158	9.01924604935553	2.07046621062729	-10.543661315396	7.13547102367732	-1.0782171846933	-9.75583787972128	-12.3985573452516	3.90267390269939	-2.82453965160801	-0.500384188473064	1.46375757799599	-4.26580279126156	-16.9959417633184	-9.59063262731922	3.34722925629874	3.67752502789635	7.134500049888	-8.22252504442046	4.20405153375043	-2.59072265888153	1.66662004292704	-4.82511817765783	-4.55851017833919	-0.809088550469799	2.87574360644262	3.21612098865971	2.82256980098437	7.17729825183455	3.17884358911176	-1.19897354683143	9.55121404206952	1.22574519915217
0.0460893854748604	27.3593492301923	1.62214686564728	18.2322155907479	-6.8385890733963	-3.43508593719091	2.98847592204556	3.21261327363962	3.6903894516454	-8.03245587268155	6.4358592468491	11.2566730765653	-31.2784209920373	-16.1665019766824	5.77356096900032	10.4463647338967	2.63556386193062	-11.6521249512824	8.67055357761589	-0.720912012922289	-10.4431238875201	-13.9505830351577	4.60431679854517	-2.77850163819162	-0.375164818498948	1.97898095309805	-4.45921899280958	-19.0532176928192	-10.5358509905234	3.83222413642698	4.38888640934724	8.21477444905616	-9.02903268910327	4.91955856188392	-2.57056702260666	2.16515714442607	-5.26609966933323	-4.93670929204556	-0.634178472701712	3.47436914066781	3.98845506685799	3.28455398678002	8.42112939914045	3.80959092027984	-1.04605484952189	11.1692340286268	1.58806121675553
0.0516759776536313	30.7328182538225	2.09818972604605	20.6924886050965	-7.50176726055901	-3.57660189324081	3.45814646158889	3.70272901084041	4.39706870707591	-8.69980293896068	7.51391365284004	12.6478424223453	-34.6973093276083	-17.4666105760084	6.47140983800182	11.8568559169241	3.19427233616812	-12.7484165981065	10.1906694054218	-0.364190926463765	-11.1210898256027	-15.4859931017074	5.29842524449097	-2.73246778316332	-0.251312351244301	2.48892730607726	-4.65099962250056	-21.0895906955592	-11.4719108702113	4.30986375662795	5.09285655910444	9.2838302011883	-9.82646941300262	5.6267765200107	-2.55023934858743	2.66072691234806	-5.70267249785096	-5.31088914053732	-0.461050118766221	4.06809160845704	4.75310904626413	3.74111462664847	9.65161538471646	4.43457042621033	-0.894308058025082	12.7706039659537	1.94708217579254
0.0572625698324022	34.0672877848291	2.5694285449404	23.1206998457604	-8.15720349061272	-3.71682484809436	3.9219382972393	4.18692211828081	5.09513394940482	-9.35925323001935	8.57947016004572	14.0251246303519	-38.0747509994394	-18.7506370617986	7.16030021286646	13.2489890728076	3.74590590742391	-13.8311801375189	11.6939477018532	-0.00849276104696221	-11.7888976165282	-17.0028892569218	5.98414727299984	-2.68649476897911	-0.128978956977538	2.99297064471848	-4.84090879263947	-23.1025396811405	-12.3976539087579	4.77956117417933	5.78857121619035	10.3403549084005	-10.6138528894955	6.32483767239454	-2.52976467428241	3.15271896164422	-6.13429844833391	-5.68058723277223	-0.289916248391696	4.6561819281495	5.50914373380744	4.19169116611817	10.8672463225137	5.05301468414532	-0.743920429321303	14.3533566985732	2.30236695633695
0.0628491620111732	37.3586661942076	3.0352846674029	25.5138666972218	-8.80408710263533	-3.85558187692727	4.37928221242872	4.66459516407101	5.78372898582772	-10.0099923188021	9.63121547559813	15.3868233869363	-41.4065674596683	-20.0169927798903	7.83938410024071	14.6210569229347	4.28978780262952	-14.8990756056375	13.1785386618073	0.345745032821136	-12.445721487494	-18.4993953820719	6.66064154272645	-2.64063919622124	-0.00831489570979535	3.49049246938034	-5.0287129624422	-25.0895712125471	-13.3119339246418	5.24073933415296	6.47517658727745	11.383052064309	-11.3902131894294	7.01288587893341	-2.50916821390171	3.64052734590237	-6.56044536135735	-6.04534645445756	-0.120987111701296	5.23791822231944	6.25563083062758	4.63573059150709	12.0665311910978	5.66416459512089	-0.595077579186682	15.9155485672517	2.65347916704548
0.0684357541899441	40.6029163188253	3.49518624918104	27.8690503993866	-9.44161770583433	-3.99270184392023	4.82961710678238	5.13515867342666	6.46200959371553	-10.6512163429155	10.6678532621615	16.7312616390568	-44.6886349572832	-21.2641102986402	8.50782564130836	15.9713775003163	4.82525102129127	-15.9507808732707	14.6426157482613	0.698086924970904	-13.0907490026013	-19.9736598748493	7.32707835787908	-2.59495751405449	0.110531665677802	3.98088252269387	-5.21418122364878	-27.0482226439648	-14.2136183522255	5.69283177239731	7.15183038208238	12.4106426259084	-12.1545939754612	7.69007763075751	-2.4884753273957	4.12355130295429	-6.98058779052596	-6.40471563928741	0.0455298069146349	5.81258669398807	6.99165406022616	5.07268810086723	13.2479996377169	6.26727030517641	-0.447963251851464	17.4552617724609	2.99998767626201
0.0740223463687151	43.7960603470868	3.94856895086666	30.1833596206472	-10.0690061824603	-4.12801561402106	5.27239067579324	5.59803185973717	7.12914454028861	-11.2821330055685	11.688105737927	18.0567836576709	-47.9168897116043	-22.490445375728	9.16480213777165	17.2982961801403	5.3516391420966	-16.9849933065828	16.084377930344	1.04809983772621	-13.7231820796626	-21.4238579693475	7.98264067188809	-2.54950595090201	0.227414833550014	4.4635395280966	-5.3970855827016	-28.9760652263763	-15.1015896672953	6.13528330500812	7.81770283322427	13.4218665618552	-12.9060536795953	8.35558306883242	-2.46771148928528	4.60119599394857	-7.39420765196359	-6.75825013353339	0.209430041277106	6.37948249165231	7.71631028054115	5.50202776404337	14.4102037543318	6.86159211391654	-0.302759091807336	18.9706067034024	3.34146713606096
0.079608938547486	46.9341846252182	4.39487662199755	32.453953969428	-10.6854756780804	-4.26135626232144	5.70706007887881	6.05264334528072	7.78431658491856	-11.9019625630425	12.6907152540283	19.3617570745653	-51.0873330184866	-23.6944788989522	9.80950506137717	18.6001876739771	5.86830711548084	-18.0004314059979	17.5020518888392	1.3953536744681	-14.3422379902216	-22.8481940258036	8.62652507423665	-2.50434044542517	0.342191164666628	4.93787191635812	-5.57720123915221	-30.8707071767589	-15.9747467964601	6.56755070347929	8.47197769937954	14.4154843753842	-13.6436666624735	9.00858698441463	-2.44690225737182	5.07287323498354	-7.80079486490534	-7.10551235325034	0.370512391952505	6.9379105621366	8.42871057865784	5.92322317108823	15.5517198235948	7.44640136938259	-0.159644418053823	20.4597242298943	3.67749849861962
0.085195530726257	50.0134443787182	4.83356197430396	34.6780474401362	-11.2902625779033	-4.39255928078537	6.13309259505887	6.49843187067242	8.42672346293088	-12.5099387974215	13.6744458474174	20.6445748901291	-54.1960362824649	-24.8747187984407	10.4411410457625	19.8754579854009	6.37462204125793	-18.9958364211583	18.893894186471	1.73942184397976	-14.947150341471	-24.2449037870782	9.25794275933582	-2.45951657789101	0.454719840159455	5.40329853927297	-5.75430685996615	-32.729796706728	-16.8320065085121	6.9891033547459	9.11385325059231	15.3902786001292	-14.3665243529924	9.6482898002359	-2.42607324136473	5.53800222040502	-8.1998479825911	-7.44607233336465	0.52857917055257	7.48718649029403	9.12798134689614	6.33575806829383	16.6711500328166	8.02098134821246	-0.018796001071549	21.9207879544741	4.00766952432105
0.0907821229050279	53.0300683436534	5.26408724332954	36.8529117895387	-11.8826174678591	-4.52146278206938	6.54996626551099	6.93484699214468	9.0555788498103	-13.1053099733229	14.6380847672724	21.9036574496136	-57.2391459681249	-26.0297019277203	11.0589328594231	21.1225463248479	6.86996393044159	-19.9699739397703	20.2581934003685	2.07988177995429	-15.5371700387707	-25.6122565988748	9.8761204763539	-2.41508950201068	0.564862836136398	5.85924936971634	-5.92818484940084	-34.5510250064938	-17.6723047858661	7.39942390535146	9.7425432346269	16.3450552671586	-15.0737363668471	10.2739085313217	-2.40525007146481	5.99601023688434	-8.59087481267139	-7.77950826791981	0.683436439517048	8.02663732460475	9.81326533904313	6.7391269811172	17.7671241540045	8.58462812009166	0.119612157192516	23.3520064221334	4.33157528100224
0.0963687150837989	55.9803633026154	5.68592483767423	38.9758798396774	-12.4618060791492	-4.64790770017771	6.95717052228011	7.36134976577193	9.67011330474035	-13.687339777388	15.580443973037	23.1374543854604	-60.2128884640506	-27.157995911117	11.6621203586217	22.3399269815928	7.35372645040661	-20.9216354481917	21.5932722141588	2.41631545505525	-16.1115662274924	-26.9485575907351	10.4803014589383	-2.37111387733104	0.672485090716653	6.30516618727873	-6.09862161413792	-36.3321291800308	-18.4945981742066	7.79800888899296	10.3572778232775	17.2786453415816	-15.7644316026284	10.8846777243803	-2.38445836694139	6.4463333674041	-8.97339302634798	-8.10540704076172	0.834894247102193	8.55560238774155	10.4837227055281	7.13283582329765	18.838301188113	9.13665139552231	0.255409040045798	24.7516252851617	4.64881863377486
0.10195530726257	58.8607185202909	6.09855797512459	41.0443487035449	-13.0271102149987	-4.7717379876993	7.35420680243818	7.777413417767	10.2695751924387	-14.2553082393088	16.5003616022278	24.3444465233248	-63.1135748527831	-28.2582009549909	12.2499614190905	23.5261111507901	7.82531765256427	-21.8496398616443	22.8974894671918	2.74830988892914	-16.669627212934	-28.2521498148826	11.0697463337971	-2.32764380226121	0.777454667306049	6.7405032487167	-6.26540782335791	-38.0708951273964	-19.2978651084886	8.18436933671861	10.957304537579	18.1899061271241	-16.4377593141259	11.4798503747284	-2.36372370474127	6.88841718429238	-9.3469307554854	-8.42336474595577	0.982766857305034	9.07343407119515	11.1385320063685	7.51640249148219	19.8833709716944	9.67637535596137	0.388426829198241	26.1179294206393	4.95901072485984
0.107541899441341	61.6676100737471	6.50148130495624	43.0557829298399	-13.57782865836	-4.89280080937737	7.7405891470105	8.18252399999195	10.8532315822813	-14.8085126331886	17.3967034061795	25.5231477494651	-65.937605580318	-29.3289516203446	12.8217328454002	24.6796487135854	8.28416068175024	-22.7528350219602	24.1692421584567	3.07545764957849	-17.2106613570766	-29.5214163400281	11.6437340071386	-2.28473274781471	0.879642913926765	7.16472794247902	-6.42833866345188	-39.7651603701828	-20.0811072134599	8.55803136907637	11.5418891508944	19.077722637119	-17.0928901575219	12.0586988197531	-2.34307158816715	7.32171743045985	-9.71102717694349	-8.732987197238	1.12687297446032	9.5794986130756	11.776891200745	7.88935744469576	20.901055744195	10.2031394654057	0.518501114063147	27.4492449981874	5.26177144289115
0.113128491620112	64.3976050726744	6.89420151571232	45.0077175632343	-14.1132780593362	-5.01094673176659	8.1158447840056	8.57618102984383	11.4203691237384	-15.3462683580542	18.268364151939	26.6721068372185	-68.6814750187702	-30.3689185543822	13.376731256902	25.79912996837	8.72969446654868	-23.6300991608072	25.4069674028112	3.39735734751437	-17.7339979509782	-30.7547822972994	12.2015625279954	-2.24243349214689	0.978924618420889	7.57732142658893	-6.58721408707198	-41.4128168161358	-20.8433505768947	8.91853676953378	12.1103165688817	19.9410089304034	-17.7290172121893	12.6205156079405	-2.32252741566335	7.7457006880096	-10.0652330833962	-9.03389042581409	1.26703596225419	10.07317685823	12.3980186120972	8.25124426801342	21.890111674195	10.7162992625269	0.645471096940251	28.7439414956494	5.55672988115847
0.118715083798883	67.0473657649821	7.27623792778188	46.897761116691	-14.6327938011145	-5.12602990873743	8.47951469490755	8.95789811369371	11.9702948971804	-15.8679097963619	19.1142689885586	27.7899092303355	-71.3417759159521	-31.3768101786436	13.9142739491731	26.8831873113171	9.1613743898017	-24.480342326372	26.6091443372034	3.71361412211816	-18.238988061631	-31.9507168755073	12.7425499274931	-2.20079805596623	1.07517815935279	7.97777924918666	-6.74183905623021	-43.0118134590378	-21.5836469937556	9.26544353851371	12.6618916853796	20.7787094106609	-18.3453569738404	13.1646143425344	-2.30211644974619	8.15984503340521	-10.4091114399182	-9.32570116583281	1.4030840569061	10.5538649998413	13.0011538676647	8.60162021981258	22.849330342947	11.2152271324869	0.769179793815303	30.0004336604491	5.84352478427369
0.124301675977654	69.6136535232949	7.64712307012252	48.7235984524887	-15.1357308432235	-5.2379082625923	8.83115416401064	9.32720355307729	12.5023372391409	-16.3727911493664	19.9333747760815	28.8751787809967	-73.915203725733	-32.3513743313818	14.4336997299318	27.9304968644018	9.57867293857958	-25.302507771524	27.7742959746342	4.02384011965325	-18.7250053521347	-33.1077352630167	13.266035033155	-2.15987763889707	1.16828565244087	8.3656119510587	-6.89202377916229	-44.5601590100183	-22.3010751795311	9.59832642741501	13.1959402132779	21.5898000877975	-18.9411503188096	13.6903304989229	-2.28186378611619	8.56364067839991	-10.7422379256384	-9.60805732687425	1.53485057427803	11.0209753016988	13.5855588114282	8.94005676200467	23.7775401836233	11.6993130575908	0.889474230515399	31.2171834144409	6.1218049827612
0.129888268156425	72.0933327080511	8.00640324049262	50.4829935687221	-15.621464540954	-5.34644366056318	9.1703333099988	9.68364093285568	13.0158465411591	-16.8602872482456	20.7246713755604	29.9265794403965	-76.3985608131882	-33.2913998619074	14.9343697284169	28.9397800491788	9.98108033291342	-26.0955733015216	28.9009910036725	4.32765496237947	-19.1914468740747	-34.2244005335531	13.7713782573639	-2.11972255686976	1.25813309235488	8.7403456495045	-7.03758394068169	-46.0559244565275	-22.9947419510297	9.91677745201135	13.7118094894748	22.373289799988	-19.5156634382848	14.1970222148825	-2.26179432298909	8.95659059594745	-11.0642014597764	-9.88060845280785	1.66217411067798	11.4739368003556	14.1505183894465	9.26614007266745	24.6736078747419	12.1679653459636	1.00620563396483	32.3927017001412	6.39122981508806
0.135474860335196	74.4833744030638	8.35363904857935	52.1737922881663	-16.0893914398112	-5.4515020864661	9.49663759919442	10.0267696905872	13.510196021358	-17.3297943399067	21.4871828984934	30.9428168998323	-78.7887605286871	-34.1957181746781	15.4156681772601	29.909805104656	10.3681051326188	-26.8585525793749	29.9878455314054	4.62468620823496	-19.6377338310246	-35.2993254733402	14.2579623591395	-2.08038218061322	1.3446104897211	9.10152260291422	-7.17834092575702	-47.4972455452951	-23.6637833729473	10.2204063846474	14.2088692530556	23.1282213950802	-20.0681887413421	14.6840710528467	-2.24193273068205	9.33821113033391	-11.3746047113979	-10.1430161663918	1.78489873713251	11.9121959864155	14.6953415066122	9.5794715405211	25.5364396862962	12.6206113374643	1.11922961829195	33.5255502663047	6.65146953666578
0.141061452513966	76.7808600195621	8.68840594143093	53.793924846516	-16.5389300438951	-5.55295380729383	9.80966833992407	10.3561656663737	13.9847824679462	-17.7807308464277	22.2199689141161	31.9226401803024	-81.082831145233	-35.0632047209718	15.8770031659129	30.8393885476742	10.7392748215664	-27.5904963870246	31.0335247677758	4.91456980056305	-20.0633123121296	-36.3311743470336	14.7251931784187	-2.04190487532323	1.42761200318314	9.4487017554561	-7.31412203605448	-48.8823251856814	-24.3073658685644	10.5088412246771	14.6865123958582	23.8536728700941	-20.5980457256777	15.1508827333961	-2.2223034214915	9.70803259078994	-11.6730645922457	-10.394954599002	1.90287418691144	12.3352174642179	15.2193618538922	9.87966824071386	26.3649827771753	13.0566980860799	1.22840636554392	34.6143433908848	6.90220571537218
0.146648044692737	78.982984764895	9.01029471062308	55.3414083771295	-16.9695215571383	-5.650673534534	10.1090431574715	10.6714216324685	14.4390269538677	-18.2125380971202	22.9221256130363	32.8648431686795	-83.2779196535301	-35.892780436047	16.317807364727	31.7273965742701	11.0941363687823	-28.2904938405561	32.0367446493345	5.19695050737474	-20.4676539947655	-37.3186645999923	15.1725003420618	-2.00433794157845	1.5070360663728	9.78145926129588	-7.44476069919579	-50.2094357699278	-24.9246872929738	10.781728646614	15.1441556846303	24.5487584676071	-21.1045818149667	15.5968878392071	-2.20293051989819	10.0655998278629	-11.9592127320207	-10.6361108048971	2.01595603609603	12.7424845892156	15.7219387051482	10.1663633914055	27.1582264425187	13.475693018071	1.33360080077247	35.6577495394932	7.14313161315834
0.152234636871508	81.0870609722401	9.31891198061222	56.814349289536	-17.3806305963639	-5.74454058000669	10.3943964491119	10.9721478019598	14.8723755218571	-18.624681032236	23.5927869257525	33.7682660985911	-85.3712954094348	-36.6834131197603	16.7375387188196	32.5727464005719	11.4322567657899	-28.9576735577204	32.9962734005071	5.47148234965072	-20.8502568153065	-38.2605684945085	15.5993379408413	-1.96772755757435	1.58278550965105	10.0993889877955	-7.57009667049094	-51.4769214069119	-25.5149779672843	11.0387344254929	15.58124045401	25.2126297278645	-21.5871731618246	16.0215424887264	-2.18383783313475	10.4104727918501	-12.2326959355131	-10.8661851594457	2.12400587699039	13.1335000823695	16.2024576826764	10.4392067906598	27.9152033097104	13.8770845651717	1.43468276126115	36.6544929575542	7.37395255332263
0.157821229050279	83.0905212878263	9.61388067775073	58.2109455390884	-17.7717458751626	-5.83443900602217	10.6653798187448	11.2579723158668	15.2842998391932	-19.0166488773724	24.2311255946558	34.6317969742072	-87.3603536286327	-37.4341187586854	17.135681110895	33.3744075418468	11.7532235396306	-29.5912047760981	33.9109330305536	5.73782901820117	-21.2106456070751	-39.1557146776973	16.0051851767039	-1.93211872274386	1.65476767648573	10.4021029971633	-7.68997622691423	-52.6832000661298	-26.0775016722956	11.2795438389654	15.9972332696035	25.8444764955113	-22.0452254153857	16.424328978878	-2.1650488221509	10.742227072617	-12.4931766210028	-11.0848917407613	2.22689148418457	13.5077866209094	16.6603314906361	10.6978652331812	28.6349904817778	14.2603827721726	1.53152715967147	37.6033551944268	7.59438627305115
0.16340782122905	84.9909217123448	9.89484047946212	59.5294887852746	-18.1423808576243	-5.92025776966641	10.9216624906663	11.5285417080154	15.6742978214781	-19.3879557876704	24.8363541981663	35.4543729352067	-89.2426187235843	-38.1439627878504	17.5117449922301	34.13140302839	12.0566452410325	-30.1902984203049	34.7796007644791	5.99566427861533	-21.5483727045939	-40.0029896788407	16.3895469796315	-1.89755520283164	1.72289453433887	10.6892320060534	-7.80425235310159	-53.826765628738	-26.6115566001926	11.5038620456816	16.3916265604636	26.4435278798901	-22.4781744525582	16.804756396143	-2.14658657301019	11.0604544201454	-12.7403332393735	-11.2919586942133	2.32448697308633	13.8648874048406	17.0950006155794	10.9420229064528	29.31671062702	14.6251198782515	1.62401414089316	38.5031765578484	7.8041632608413
0.168994413407821	86.7859444933897	10.1614482430976	60.7683664363278	-18.4920743809996	-6.00189086102954	11.1629317020467	11.7835213470865	16.0418942248048	-19.7381414609381	25.4077261257208	36.2349815612647	-91.0157474779863	-38.8120612902932	17.8652679810699	34.842810557017	12.3421519072205	-30.7542081167043	35.6012104062297	6.24467236384782	-21.8630185132973	-40.8013393340676	16.7519545934591	-1.86407947648709	1.78708277994278	10.9604258226359	-7.91278491915646	-54.9061898426162	-27.1164762628606	11.7114144395388	16.7639392203101	27.0090531679066	-22.8854870720602	17.1623611953877	-2.12847376875247	11.364763245184	-12.9738606734084	-11.4871285793025	2.41667295074781	14.2043666986009	17.5059339933305	11.1713817658578	29.9595330137533	14.9708508714408	1.71202923239161	39.3528574971345	8.003027078443
0.174581005586592	88.4734008659398	10.4133784140189	61.9260635779107	-18.8203912464077	-6.07923743519988	11.3888930737025	12.0225958552611	16.3866412057114	-20.0667717188702	25.9445365023849	36.9726621144781	-92.6775320542127	-39.4375821327134	18.1958154277192	35.5077635769924	12.6093954988934	-31.2822311541629	36.3747536325947	6.48454835400358	-22.1541920439128	-41.5497701363508	17.0919661300479	-1.8317326834394	1.84725393885085	11.2153537606873	-8.01544085006141	-55.9201241785388	-27.5916303554836	11.9019469794022	17.113717176867	27.5403626885159	-23.2666616503855	17.4967077458534	-2.11073266175491	11.6547790993932	-13.1934706167589	-11.6701586984151	2.50333665882164	14.5258103473055	17.8926296415018	11.3856618883902	30.5626744891214	15.2971540156563	1.79546348785413	40.1513599136533	8.19073466696999
0.180167597765363	90.0512336380598	10.650323412475	63.0011647837769	-19.12692277675	-6.15220193785394	11.5992709587754	12.2454695029126	16.7081188483547	-20.3734390555786	26.4461230619272	37.666506718224	-94.2259028294258	-40.0197460355886	18.5029809456571	36.1254523093005	12.8580503109191	-31.7737093894597	37.0992812163166	6.71499854289843	-22.4215314107661	-42.2473505088997	17.4091670912405	-1.80055457431606	1.9033344591552	11.4537050302736	-8.11209428650264	-56.8673015846824	-28.0364255741473	12.0752264939358	17.4405339287306	28.0368086279378	-23.6212287588965	17.8073888437566	-2.09338504662434	11.9301451344058	-13.398891932106	-11.840821406991	2.58437210849088	14.8288262670415	18.254615256973	11.5846018045834	31.1254004009803	15.6036313497388	1.87421362394468	40.8977083971725	8.36705663685171
0.185754189944134	91.5175196191719	10.871993998866	63.9923558064525	-19.4112873410321	-6.22069422428122	11.7938087689582	12.4518665788314	17.0059356583735	-20.6577631526896	26.9118669672569	38.3156614710197	-95.6589310562784	-40.55782757621	18.7863869080412	36.695124698235	13.0878133563308	-32.2280300960309	37.7739041769953	6.93574079098794	-22.6647042933107	-42.893212000133	17.7031708580649	-1.77058346216409	1.9552557992702	11.6751891046266	-8.2026267369243	-57.7465381368343	-28.4503063862314	12.2310409612048	17.7439910492133	28.4977857947632	-23.9487517412881	18.0940261909827	-2.07645223365278	12.190522539249	-13.5898709880566	-11.9989044046696	2.65968020722563	15.1130449087042	18.5914487776981	11.7679588083121	31.6470254619289	15.8899091579954	1.94818214998642	41.590991386764	8.53177754131477
0.191340782122905	92.8704718884183	11.0781196170095	64.8984251461102	-19.6731308443452	-6.28462967169042	11.9722692779293	12.6415317354957	17.2797290229444	-20.9193913603081	27.3411935771917	38.9193274940368	-96.9748313443731	-41.0511561231866	19.0456849090096	37.2160872943565	13.2984047232329	-32.6446267548171	38.3977948584594	7.14650486427337	-22.8834083602382	-43.4865503985211	17.973619146689	-1.74185617573131	2.00295450968744	11.8795360628378	-8.28692722064013	-58.55673458182	-28.8327557524431	12.3691997627454	18.0237186566489	28.9227323341674	-24.2488272507149	18.3562708393964	-2.0599550228672	12.4355909555984	-13.7661719743471	-12.1442110069994	2.72916887722887	15.378119694898	18.9027189082473	11.9355092441426	32.1269145546186	16.1556384117539	2.01727749039984	42.2303622550323	8.684696133101
0.196927374301676	94.1084419008076	11.2684487150499	65.7182654959493	-19.9121271828013	-6.34392928465277	12.1344349016833	12.8142303089353	17.529165636573	-21.1579991431944	27.7335731585892	39.4767619110003	-98.1719639588907	-41.4991167010596	19.2805561892325	37.6877060679415	13.4895679042576	-33.0229797860548	38.9701879313657	7.34703275880904	-23.0773716555703	-44.0266267656993	18.2201824306604	-1.71440801456295	2.04637230861448	12.0664969080219	-8.36489240183999	-59.296877771817	-29.183295799413	12.4895339118211	18.2793758506778	29.3111303905044	-24.5210857459253	18.5938036003246	-2.0439136787042	12.6650488703644	-13.9275771949517	-12.2765603973269	2.79275316544325	15.6237274294515	19.1880456085259	12.0870487719372	32.5644834775384	16.4004951814782	2.08141409973421	42.81504031452	8.82562560414849
0.202513966480447	95.229921429009	11.4427490436762	66.4508750625276	-20.1279786627698	-6.39851979354654	12.2801079554699	12.9697486127684	17.7539418921936	-21.3732904915459	28.0885215429454	39.9872787592868	-99.2488369330568	-41.9011507837705	19.4907120252072	38.1094071521157	13.6610700982386	-33.3626172209408	39.490381319873	7.53707901045265	-23.2463529461899	-44.5127683863656	18.4425603290046	-1.68827270596648	2.08545615141643	12.2358438606272	-8.43642671433946	-59.9660419873821	-29.501488441843	12.5918962556178	18.5106511140691	29.6625067176052	-24.7651919457934	18.8063354188057	-2.02834790533923	12.878613985137	-14.0738873387209	-12.395787858506	2.85035534499984	15.8495686791264	19.4470805451578	12.222392608437	32.9591996305317	16.6241810190244	2.14051257013959	43.3443117452267	8.95439380797992
0.208100558659218	96.2335443388337	11.6008079313355	67.0953587596331	-20.32041638381	-6.4483337458759	12.4091108870788	13.1078942060244	17.9537842371929	-21.5649982958212	28.4056007266294	40.4502498311184	-100.20410799138	-42.2567570158228	19.6758940818328	38.4806775149396	13.8127024838011	-33.6631153121836	39.9577370513302	7.71641098951597	-23.3901420303205	-44.9443696335949	18.6404819597899	-1.66348236389554	2.12015829378625	12.3873706265955	-8.50144247693136	-60.5633901471831	-29.7869359532716	12.6761616511576	18.7172626796716	29.9764332361646	-24.9808452416945	18.9936077122367	-2.01327682269931	13.0760235620437	-14.2049217272062	-12.5017449840966	2.90190500799962	16.0553681271292	19.679507505057	12.3413757455757	33.3105826393663	16.8264233096456	2.19449973113664	43.8175304422662	9.07084346456193
0.213687150837989	97.1180881966115	11.7424325361585	67.6509292744194	-20.4892005847463	-6.49330959034654	12.5212864862318	13.2284961343999	18.1284494940029	-21.7328846850974	28.6844194139988	40.8651054438379	-101.036586280863	-42.5654918600837	19.8358747278463	38.8010655597863	13.9442804645934	-33.9240990825415	40.3716820280045	7.88480917999087	-23.5085600065172	-45.320892748319	18.8137062588024	-1.64006744980148	2.15043634857657	12.5208926401025	-8.55985999920869	-61.0881749025916	-30.0392814845955	12.7422271147395	18.8989588621231	30.252527537652	-25.1677800672172	19.1553926730836	-1.99871894318741	13.2570347456042	-14.3205185393535	-12.5942998687522	2.94733914952771	16.2408748980655	19.8850427707534	12.4438531453004	33.6182049187383	17.0069755933891	2.2433087415516	44.2341187827693	9.17483234741819
0.21927374301676	97.8824757068493	11.8674500743325	68.1169080046684	-20.6341209523858	-6.5333917535894	12.6164980698706	13.331405144631	18.2777251449484	-21.8767413284931	28.9246335027076	41.2313351383317	-101.745233907659	-42.8269701712743	19.9704573137456	39.0701816534239	14.0556438859167	-34.1452428105383	40.7317087199704	8.04206744304224	-23.6014595027869	-45.6418685318435	18.9620222630102	-1.61805673549869	2.17625333623257	12.6362472806334	-8.61160767773923	-61.5397396154685	-30.2582095295638	12.7900119447481	19.055518353983	30.4904533342387	-25.3257662247623	19.2914935353592	-1.98469214914582	13.4214248601941	-14.4205350127772	-12.6733372775232	2.98660224281007	16.4058628540034	20.0634354570803	12.5296999107001	33.8816921731567	17.1656178555589	2.28687917349437	44.5935683112297	9.26623345279761
0.224860335195531	98.5257759787274	11.9757080246872	68.4927258661841	-20.7549968924297	-6.56853070943381	12.6946296431502	13.4164938716973	18.4014295810688	-21.9963896992484	29.1259465105939	41.5484883047573	-102.32916727694	-43.0408656943066	20.0794764118681	39.2876985812867	14.1466572225373	-34.3262704526389	41.037375778368	8.18799326447706	-23.6687248655128	-45.9068969503989	19.0852493585346	-1.59747726808751	2.1975777287725	12.7332940641766	-8.65662208248327	-61.917519217646	-30.4434463365413	12.8194578176964	19.1867504859918	30.6899208542891	-25.4546091686262	19.4017448046068	-1.97121367108486	13.5689916827602	-14.5048476213599	-12.7387587938323	3.0196463054321	16.5501308613454	20.2144678088693	12.5988114332674	34.1007238352138	17.3021567859492	2.32515708826801	44.8954403425748	9.34493515071884
0.230446927374302	99.0472056201657	12.0670743092802	68.7779239694627	-20.8516777621867	-6.59868304064058	12.7555860359777	13.4836569986125	18.4994123146693	-22.091681301096	29.2881099436054	41.8161747348221	-102.787658234	-43.2069114867314	20.1627980183415	39.4533519294946	14.2172097374967	-34.4669560012573	41.2883085683361	8.32240798591615	-23.7102723079124	-46.1156476508455	19.1832374928783	-1.57835433697625	2.21438348726922	12.8119148083434	-8.69484803335652	-62.2210409507908	-30.5947602659145	12.8305288574025	19.2924954511946	30.8506871830203	-25.554150244225	19.4860124511688	-1.95830006670264	13.6995536904583	-14.5733522289474	-12.7904829459115	3.04643095654808	16.6735030282352	20.337955459342	12.6511035161444	34.2750334408135	17.4164260065866	2.35809510410891	45.1393664823315	9.41084131773092
0.236033519553073	99.4461296583665	12.1414374497948	68.9721541649217	-20.9240430647485	-6.62381149301535	12.7992930149578	13.5328113885887	18.5715541553949	-22.1624978566137	29.4109236042986	42.0340650999439	-103.120135004939	-43.3249002646747	20.220319716666	39.5669403932512	14.2672156117614	-34.5671237780674	41.4841996210147	8.44514701941293	-23.7260500178172	-46.2678603867836	19.2558673511995	-1.56071144304105	2.2266500927933	12.8720137712495	-8.7262386668518	-62.4499249855142	-30.7119620925997	12.8232116772269	19.3726244927065	30.9725565479869	-25.6242668831657	19.5441940665493	-1.9459672007203	13.8129502829171	-14.6259642189453	-12.8284453115165	3.0669234650203	16.7758289122583	20.4337476489272	12.686512473227	34.4044089409876	17.5082862677502	2.38565245566776	45.3250490633442	9.46387145124977
0.241620111731844	99.7220622859134	12.1987066995888	69.0751794561149	-20.9720026043465	-6.6438850218326	12.8256973706317	13.5638961894003	18.6177673496527	-22.2087514573	29.4942358405174	42.2018913547197	-103.326182935542	-43.3946846717485	20.2519708027341	39.6283260113215	14.2966140445871	-34.6266486621786	41.6248090041065	8.5560600452815	-23.7160382246167	-46.3633453544452	19.3030504964561	-1.54457026996031	2.23436257078488	12.9135177640176	-8.75075549264396	-62.6038849187812	-30.7949052531917	12.7975153953291	19.4270400549299	31.0553805491074	-25.6648727539258	19.576218982724	-1.93423022555668	13.90904197886	-14.6626185996482	-12.8525986007694	3.08109878843618	16.8569836982224	20.5017274042748	12.7049952040292	34.4886929499962	17.5776256120716	2.40779504515245	45.4522614985896	9.50396076534935
0.247206703910615	99.8746674316806	12.2388121512561	69.0868742805002	-20.9954966026617	-6.65887883051048	12.8347669799245	13.5768729098101	18.6379956832485	-22.2303846751649	29.5379437339368	42.3194470652145	-103.40554502726	-43.4161774705374	20.2577123711393	39.6374343263691	14.3053693244984	-34.6454562528357	41.709964610583	8.65501119291416	-23.6802492252711	-46.4019834378787	19.3247294732795	-1.52995065775729	2.23751150882878	12.9363762367916	-8.76836844011377	-62.6827281488533	-30.843486037379	12.7534716229285	19.4556758980757	31.0990583330022	-25.6759178679583	19.5820483542797	-1.92310356286486	13.9877105868493	-14.6832700851682	-12.8629127170096	3.0889396029619	16.9168683458357	20.5418116772782	12.7065292442313	34.5277829294694	17.624359506548	2.42449548506543	45.5208485497209	9.53106026790574
0.252793296089385	99.9037591559831	12.2617048195901	69.0072246574675	-20.9944957759199	-6.66877440148648	12.8264908437364	13.5717254679538	18.6322145471367	-22.227370635682	29.541993228229	42.3865876616771	-103.35812226953	-43.3893516563747	20.2375373626723	39.5942544709979	14.2934708708148	-34.6235229664001	41.7395623652108	8.74187920438691	-23.6187273693499	-46.3837263630655	19.3208778754751	-1.51687057858249	2.23609306781423	12.9405613381729	-8.77905589473786	-62.6863561271926	-30.8576437233329	12.6911344255897	19.4584971758725	31.1035367114679	-25.6573886410914	19.561675203309	-1.91260088595261	14.0488593499478	-14.6878931518586	-12.8593747955637	3.09043632400037	16.9554097071307	20.5539514439574	12.6911127918627	34.5216313084098	17.648430942335	2.43573313247917	45.5307265110614	9.54513681901225
0.258379888268156	99.8093018695707	12.2673566998606	68.8363282034785	-20.969001372659	-6.67355951925469	12.8008790996434	13.5484602116219	18.6004309662186	-22.199713052002	29.5063791966899	42.403230615378	-103.183973767908	-43.3142404932353	20.191470572947	39.4988391794219	14.2609332456854	-34.5608760674653	41.7135663486716	8.81655758066969	-23.5315490031147	-46.3085967607422	19.2915003770827	-1.50534611476433	2.23010898646744	12.9260679480226	-8.78280472430311	-62.6147644869419	-30.8373606568657	12.6105802575752	19.4355004763877	31.068810223971	-25.6093079101494	19.5151244270162	-1.90273510310726	14.0924130641235	-14.6764820701594	-12.8419892203806	3.08558711763152	16.9725606135103	20.5381317630993	12.6587647090941	34.470245538939	17.6498105022157	2.44149411480477	45.4818833088571	9.54617317060268
0.263966480446927	99.5914103762449	12.255760801344	68.574394014307	-20.9190451721136	-6.67322828553468	12.7579630096945	13.5071059104084	18.5426835911619	-22.1474462203788	29.4311454492339	42.3693555393584	-102.883316667868	-43.1909374716882	20.119568622147	39.3513047247551	14.2077961366208	-34.4575936340582	41.6320088391434	8.87895471027683	-23.4188223727226	-46.1766881378345	19.2366327269636	-1.49539143915445	2.21956657925253	12.8929136835939	-8.77961029491518	-62.4680430477858	-30.7826622742397	12.5119078693447	19.3867138259202	30.9949211440991	-25.5317349047737	19.4424527680322	-1.89351834184487	14.1183181702568	-14.6490509118238	-12.8107776185051	3.07439790282258	16.968299932324	20.4943717945905	12.6095244996382	34.3736880877324	17.6284963956783	2.44177134702051	45.3743785156831	9.53416798724004
0.269553072625698	99.2503497390518	12.2269311560686	68.221742414516	-20.8446894432188	-6.66778112655316	12.6977949233188	13.4477137197379	18.4590426532489	-22.0706349768152	29.3163846787492	42.2850042129711	-102.456525874344	-43.0195961889662	20.0219198859279	39.1518307819902	14.1341243095418	-34.3138044569747	41.494990271304	8.9289939802113	-23.280687486681	-45.9881647575398	19.1563417069218	-1.48701879779076	2.20447872764315	12.8411388789892	-8.76947647678226	-62.2463756971902	-30.6936170685899	12.395238188305	19.3121966559612	30.8819594299603	-25.42476517448	19.3437487474682	-1.88496193410217	14.1265428196384	-14.6056335325158	-12.7657788323979	3.05688234440583	16.9426325929125	20.4227247774199	12.5434522617855	34.2320763631503	17.5845144615623	2.43656454033818	45.2083432799889	9.50913584804712
0.275139664804469	98.7865349701795	12.1809028027649	67.7788045744421	-20.7460268642935	-6.65722479242905	12.6204482153829	13.3703571168184	18.3496098822972	-21.969374614985	29.1622383468741	42.1502805301848	-101.904133567442	-42.8004301513241	19.8986443875575	38.9006602168022	14.0400075323939	-34.1296878733966	41.302679112813	8.96661386907586	-23.1173159377468	-45.7432614282325	19.0507250533986	-1.48023849489937	2.1848638647741	12.7708065379616	-8.75241563976668	-61.9500401482082	-30.5703365000177	12.2607141729463	19.2120397332572	30.7300626185835	-25.2885304710407	19.2191325607784	-1.87707640238914	14.1170769128812	-14.5462835298014	-12.7070488701428	3.03306183683122	16.8955895820876	20.3232779673717	12.4606286171223	34.0455825781352	17.5179181382701	2.425880202297	44.9839801708559	9.47110722977534
0.28072625698324	98.2005305448635	12.1177317460339	67.2461219951067	-20.6231804035211	-6.64157234866339	12.5260171994609	13.2751318086021	18.2145183877322	-21.8437907655462	28.9688965093384	41.9653503717183	-101.226828515034	-42.5337124989706	19.7498936514218	38.5980988003908	13.9255604694045	-33.9054735350343	41.0553116584249	8.99176802224222	-22.9289106845147	-45.4422832014934	18.9199113428194	-1.47505888025311	2.16074595348944	12.6820022601066	-8.72844863870808	-61.5794075742293	-30.4129748494912	12.108500640529	19.0863650530449	30.5394156644221	-25.1231985863363	19.0687559365342	-1.8698714469184	14.0899321121984	-14.4710741765853	-12.6346608336101	3.00296547871097	16.8272279090462	20.1961525344687	12.3611546150075	33.8144335490085	17.4287884015692	2.40973162828628	44.701562938127	9.42012847102763
0.286312849162011	97.4930497397767	12.037494890773	66.6243458616072	-20.4763031603993	-6.62084315974531	12.4146170164073	13.1621556118768	18.0539325029284	-21.6940392370081	28.7365975810847	41.7304414011589	-100.425455183228	-42.2197756539758	19.5758505180705	38.2445148506438	13.7909225460909	-33.6414411111348	40.7531917419765	9.00442530898896	-22.7157057930019	-45.0856049797016	18.7640598407053	-1.4714863389021	2.13215445781044	12.5748341405173	-8.6976047885338	-61.1349421212409	-30.2217290167777	11.9387840685153	18.9353256955655	30.3102507221223	-24.928973145877	18.8928019582531	-1.86335593372709	14.0451418270347	-14.3800983300795	-12.54870482468	2.96663003818326	16.737630539747	20.0415034202688	12.2451516129068	33.5389104303618	17.3172336700452	2.38813888450956	44.3614361881573	9.35626171767102
0.291899441340782	96.6649537965582	11.940289951923	65.9142362656875	-20.3055781683928	-6.59506286489602	12.2863834983463	13.0315683056447	17.8680475929697	-21.5203058183716	28.4656280414641	41.4458427853173	-99.5010126460361	-41.8590108916639	19.3767289210217	37.8403387999789	13.6362577851537	-33.3379199267935	40.3966903665907	9.00456986153761	-22.4779661385871	-44.6736710337536	18.5833603146998	-1.46952528328903	2.09912430785367	12.4494326430003	-8.65992182918288	-60.6172002983576	-29.9968382627189	11.7517723699685	18.7591056460025	30.0428468737739	-24.7060933582447	18.6914848494581	-1.85753788380538	13.9827611730674	-14.2734683164169	-12.4492878296611	2.92409990913157	16.6269063008081	19.8595191551597	12.1127611327084	33.2193483863002	17.1833896782969	2.36112878241444	43.9640149755225	9.27958484949398
0.297486033519553	95.7172509113067	11.8262353396272	65.1166612983251	-20.1112181590749	-6.56426334598238	12.1414730082184	12.8835314559826	17.6570898260185	-21.3228060438124	28.1563220798733	41.1119048391557	-98.4546532958119	-41.4518678361178	19.1527736255895	37.3860626902916	13.4617546134223	-32.995288537101	39.9862452535282	8.9922010959356	-22.2159870687208	-44.2069944316097	18.3780328116962	-1.4691781477587	2.06169585823664	12.3059504469813	-8.61544588038223	-60.0268302475608	-29.7385838962429	11.5476946431706	18.5579195780236	29.7375298009138	-24.4548337207651	18.4650497221827	-1.85242446324478	13.9028669046276	-14.1513157910613	-12.3365335820671	2.87542705830664	16.4951897530147	19.6504216358351	11.9641446931685	32.8561361983585	17.0274193179965	2.32873484462401	43.5097843111097	9.19019138818349
0.303072625698324	94.6510950510424	11.695470019916	64.2325960133107	-19.8934652880996	-6.52848268764235	11.9800622550463	12.7182282136149	17.4213159085153	-21.1017849197293	27.8090611822784	40.7290385957236	-97.2876813563678	-40.9988538805286	18.9042599300466	36.8822395955114	13.2676256400464	-32.6139742377515	39.5223603102153	8.96733371475394	-21.9300940268773	-43.6861563784894	18.1483273992886	-1.47044538546905	2.01991484001524	12.1445622682482	-8.56423138632411	-59.3645708937757	-29.4472889065912	11.3268008957402	18.3320126011447	29.3946714016117	-24.1755036817691	18.2137722891707	-1.8480219744182	13.8055573206233	-14.0137915751865	-12.2105824039509	2.82067096340694	16.3426410345573	19.4144658631823	11.7994836186623	32.4497158104736	16.849512446972	2.29099726241677	42.9992985871026	9.08819038671607
0.308659217877095	93.4677845983118	11.5481533510572	63.2631212629389	-19.6525908234042	-6.48776512967412	11.8023480851121	12.5358630844643	17.1610127844701	-20.85751661453	27.4242736591421	40.2977153016223	-96.0015512009241	-40.5005335332363	18.6314933294747	36.3294829723381	13.054107406157	-32.1944525128328	39.0056050180661	8.92999769158679	-21.6206421382728	-43.1118054696723	17.8945238718032	-1.47332546770792	1.97383230620413	11.965464653713	-8.50634105030609	-58.6312509765945	-29.1233175413209	11.0893617435585	18.0816599721698	29.014689353021	-23.868447259858	17.9379585400575	-1.84433584820266	13.6909521440772	-13.8610654682378	-12.0715910260201	2.75989854218421	16.1694456741484	19.1519396408476	11.6189788244357	32.0005818114588	16.649885666499	2.24796284481378	42.4331809194605	8.97370630027698
0.314245810055866	92.1687608252886	11.3844648957386	62.209422407064	-19.3888947960932	-6.44216101175119	11.608547249259	12.3366616734825	16.8764972991413	-20.5903041115804	27.002434115347	39.8184658386107	-94.5978654773507	-39.9575276904096	18.3348091427034	35.7284659398057	12.8214601062495	-31.7372464206072	38.4366137408135	8.88023823735941	-21.2880157579265	-42.4846568569786	17.6169314212055	-1.47781488561685	1.9235045709383	11.7688757503964	-8.4418457594055	-57.8277879651328	-28.7670748307263	10.8356680848404	17.8071667709974	28.5980466198341	-23.5340426206394	17.6379443818563	-1.84137063725425	13.5591923754253	-13.6933260369119	-11.9197323867932	2.69318407264951	15.9758143741999	18.8631632347912	11.4228505785834	31.5092808554864	16.4287820670236	2.19968495934254	41.8121224085787	8.84687883884095
0.319832402234637	90.7556061988944	11.2046042092706	61.0727878969149	-19.102705614509	-6.39172671053541	11.3988961465565	12.1208704020975	16.5681158274322	-20.300478825789	26.5440628627795	39.2918800720543	-93.0783730434269	-39.3705128364246	18.0145721027801	35.0799204883892	12.5699672815712	-31.2429259181848	37.8160849541492	8.8181157484705	-20.9326279816939	-41.8054913301321	17.3158882732134	-1.4839081543207	1.8689931423407	11.5550350488654	-8.3708244992719	-56.9551868576831	-28.3790060593988	10.5660307497175	17.5088675411228	28.145250909137	-23.1727016114516	17.3140952441071	-1.83913001034375	13.4104401197527	-13.5107803808252	-11.7551954110814	2.62060910446548	15.7619827642704	18.5484889941809	11.2113382409995	30.9764110211529	16.1864709425681	2.14622346455847	41.1368813189033	8.70786280156768
0.325418994413408	89.2300425186388	11.0087906040279	59.8546077351988	-18.794379642046	-6.3365245692696	11.1736505445941	11.8887561996483	16.2362438673756	-19.9884001843508	26.0497252763113	38.7186061270086	-91.4449667151178	-38.7402201731009	17.6711759114586	34.3846366194466	12.299935485822	-30.7121071260757	37.1447803975708	8.74370573681411	-20.5549201209525	-41.0751543143251	16.9917612889817	-1.49159781945892	1.81036464916773	11.3242031013817	-8.29336425913205	-56.0145388679978	-27.9595961857287	10.2807801257238	17.187125895197	27.6568540722132	-22.7848692546476	16.9668056490842	-1.83761674776021	13.2448783881746	-13.3136538751699	-11.5781847681114	2.54226236161973	15.5282111250242	18.2083009340188	10.9846999795711	30.4026211097561	15.9232474741044	2.08764463441578	40.4082821783616	8.55682789318442
0.331005586592179	87.5939288890534	10.7972628903666	58.5563718141616	-18.4643007393188	-6.27662281994131	10.9330852766927	11.6406061692115	15.8812855991072	-19.6544551722222	25.5200310939871	38.0993495928134	-89.6996808311325	-38.0674346790555	17.3050427582361	33.6434614158554	12.0116939235105	-30.1454515336969	36.4235241494178	8.65709874174608	-20.1553611416684	-40.2945547854241	16.6449455327613	-1.50087446611147	1.74769076131135	11.0766612150457	-8.20955992711335	-55.0070200002062	-27.5093692102235	9.98026575960589	16.842334086047	27.133451453902	-22.371023200059	16.5964987474937	-1.83683273778852	13.0627108736027	-13.102189890684	-11.3889206096341	2.45823963648424	15.2747840829736	17.8430142799327	10.7432124639145	29.7886098834821	15.6394323822141	2.02402107459021	39.627214798555	8.39395852254779
0.33659217877095	85.8492595287626	10.5702790942861	57.1796681334062	-18.1128797713411	-6.21209549811878	10.6774939163451	11.3767272282592	15.5036734097694	-19.2990578429437	24.955633662297	37.4348726571649	-87.8446886372832	-37.3529941005351	16.9166228045111	32.857298044779	11.7055940613314	-29.5436651469895	35.6532016261709	8.55840022407917	-19.7344470686218	-39.4646641043711	16.2758638059703	-1.51172673010978	1.68104810424303	10.8127111202439	-8.1195141760024	-53.9338895145287	-27.0288874935954	9.66485593590474	16.4749125435903	26.5756811901724	-21.9316731373106	16.2036258201276	-1.83677897426579	12.8641617011654	-12.8766494912938	-11.1876382883901	2.36864367537469	15.0020102763055	17.4530749756084	10.4871705369698	29.1351252442606	15.3353715493821	1.95543163086692	38.7946332167466	8.21945358359573
0.342178770949721	83.9981614184154	10.3281161521238	55.7261808994059	-17.7405540804232	-6.14302235056931	10.407188429227	11.097445724617	15.103867384819	-18.9226487954772	24.3572291274796	36.7259931707137	-85.8822994944188	-36.5977878751811	16.5063936334767	32.0271046935662	11.3820092129613	-28.9074975793857	34.8347585071777	8.44773044221081	-19.2927003556143	-38.5865147724452	15.8849661481505	-1.52414131172001	1.61051816749182	10.5326746147374	-8.02333733956644	-52.7964882861115	-26.5187510256412	9.33493723278287	16.0853093781201	25.9842234546281	-21.4673601687075	15.7886657459779	-1.83745555521999	12.6494751535853	-12.6373111098131	-10.9745880573299	2.27358405573359	14.7102219921261	17.0389591533754	10.2168868648022	28.4429633541058	15.011435612306	1.88196128971706	37.9115545607622	8.0335262189203
0.347765363128492	82.0428917898656	10.071069582599	54.1976885087821	-17.3477869255434	-6.06948873577991	10.1224988031375	10.8031070282263	14.6823547662515	-18.5256946177651	23.7255555738726	35.9735836433253	-83.8149559139496	-35.8027559902744	16.0748596664046	31.153893439863	11.0413340977008	-28.2377410874432	33.9691995860505	8.32522431050674	-18.8306692225292	-37.6611991091596	15.4727293053202	-1.53810299168358	1.53618720725512	10.2368931837527	-7.92114727957651	-51.596237059459	-25.9795966460105	8.99091405559835	15.6739998504683	25.3597996547134	-20.97865614346	15.3521244373504	-1.83886168259348	12.4189153718419	-12.3844702021114	-10.7500347500149	2.17317705507006	14.399774775484	16.6011725685035	9.9326915649758	27.7129676978297	14.6680195246362	1.80370107119696	36.9790578380086	7.83640356621069
0.353351955307263	79.985835459167	9.79945313654533	52.5960614175483	-16.9350668889917	-5.99158551750857	9.82377265625902	10.4940750992437	14.2396493782869	-18.1086872977671	23.0613921103908	35.1785701732191	-81.6452304252131	-34.9688877770994	15.6225515460176	30.2387290570811	10.6839843734138	-27.5352295525399	33.057587550074	8.19103124008315	-18.3489269601562	-36.6898678546743	15.0396561662658	-1.55359464959667	1.45814614324773	9.92572759646365	-7.81306924368145	-50.3346346010864	-25.412097218022	8.63320814875154	15.2414858095926	24.7031715784462	-20.4661629540667	14.894534242552	-1.84099566305216	12.1727660314825	-12.1184388801922	-10.5142574426491	2.06754551179874	14.0710470105676	16.1402499978054	9.63493181389275	26.946028089068	14.3055420905884	1.72074791431387	35.9982826498959	7.62832648783511
0.358938547486033	77.8295020061183	9.5135984246974	50.9232598986524	-16.5029072511323	-5.90940895150398	9.51137482414529	10.1707320330411	13.7762910211009	-17.6721436027686	22.3655579062781	34.3419313102873	-79.3758222791621	-34.0972206431494	15.1500254876842	29.2827277564454	10.3103961442488	-26.8008374100959	32.1010416890394	8.04531496214991	-17.8480712037359	-35.6737286987057	14.5862751673542	-1.5705972846079	1.37649044990097	9.59955747927774	-7.69923571429316	-49.0132557531587	-24.8169607567582	8.2622580863573	14.7882950981687	24.0151404925566	-19.9305117957137	14.416453316763	-1.84385490988045	11.9113299949715	-11.839545524646	-10.2675490982156	1.95681867812919	13.7244394744968	15.6567546031806	9.32397143351383	26.1430796206285	13.9244454699093	1.63320455501171	34.9704278330353	7.40954928384905
0.364525139664804	75.5765228032624	9.21385452391969	49.1813316902785	-16.0518453341704	-5.82306056553964	9.18568692587327	9.83347758270072	13.2928448332172	-17.2166044277993	21.6389111773439	33.4646968549706	-77.0095539930696	-33.1888387439824	14.6578625992123	28.2870558669064	9.92102544365122	-26.03547852786	31.100736535009	7.88825333409619	-17.3287231762201	-34.6140447380139	14.1131396664808	-1.58909003841077	1.29132004203037	9.25878086636748	-7.57978624865337	-47.6337493910186	-24.1949295127276	7.87851874231975	14.3149809268044	23.2965461929653	-19.3723623896012	13.918464961739	-1.84743594596038	11.6349289404951	-11.5481343769732	-10.0102161932176	1.84113206516666	13.3603748641643	15.1512772607759	9.00019045789885	25.3051015602271	13.5251946547011	1.54117939694025	33.8967500286685	7.1803393887361
0.370111731843575	73.2296478974165	8.90058756229192	47.3724095374968	-15.5824418158526	-5.73264703291718	8.84710690981772	9.48272865962598	12.7899006232153	-16.7426341140383	20.8823481239536	32.5479465941501	-74.5493677411614	-32.2448715966129	14.1466681700543	27.2529284542811	9.51634769320659	-25.2401050348658	30.0579004345945	7.72003812851972	-16.7915269022827	-33.5121328646399	13.6208272868026	-1.60905022050439	1.20273915509673	8.90381372791141	-7.45486731026321	-46.1978362876336	-23.5467790124452	7.48246074041186	13.8221212175276	22.5482660085896	-18.792402171148	13.4011769350249	-1.85173440783243	11.3439029676729	-11.2445651122916	-9.74257832754546	1.72062728039377	12.9792972966093	14.6244358564787	8.6639846800296	24.4331161927427	13.1082769186475	1.44478637517993	32.7785621818638	6.9409770522062
0.375698324022346	70.7917427469757	8.57418028348826	45.4987086299766	-15.0952800140663	-5.63828003960157	8.49604857953045	9.1189188129184	12.2680721714407	-16.2508197381215	20.0968018221069	31.5928089755909	-71.9983215962806	-31.2664926364042	13.6170709307747	26.1816078810474	9.09685713788012	-24.4157061027252	28.9738140554135	7.54087480541993	-16.2371483941502	-32.3693620871582	13.1099392309427	-1.63045333569358	1.11085622019174	8.53508947653634	-7.32463209186658	-44.7073068881178	-22.8733170573407	7.07456988498591	13.3103179172357	21.771213759517	-18.1913454440696	12.8652207293955	-1.85674505083392	11.0386101806487	-10.9292123929728	-9.46496781801167	1.5954518577119	12.5816717834361	14.0768745484958	8.3157651794005	23.5281876101806	12.6742012392095	1.34414481310385	31.6172319720993	6.69175500439459
0.381284916201117	68.265784818403	8.23503159091213	43.5625239386006	-14.5909651433452	-5.54007614515915	8.13294110022991	8.74249768819577	11.727996502441	-15.7417703733032	19.2832410689921	30.6004597225449	-69.3595856278831	-30.2549177194961	13.0697222836665	25.0744023082957	8.66306625824716	-23.5633066809909	27.8498088284686	7.35098226779463	-15.6662748103606	-31.1871517872939	12.5810995663844	-1.6532731137967	1.0157837338856	8.15305845247683	-7.18924033018886	-43.1640189976003	-22.1753826824548	6.65534657296501	12.7801962818282	20.9663386706411	-17.5699325013668	12.3112508232754	-1.86246175531001	10.7194262490664	-10.6024654037726	-9.17772927612025	1.46575908022954	12.1679836798212	13.5092629978103	7.95595783088505	22.5914204505953	12.2234976933978	1.2393792725671	30.4141801769306	6.43297810582304
0.386871508379888	65.6548600454811	7.88355607207189	41.5662274539412	-14.0701235443181	-5.43815663767706	7.75822848642973	8.35393046655386	11.1703331288846	-15.2161163234599	18.4426691844634	29.5721203901976	-66.6364378618437	-29.2114035728723	12.5052955054385	23.9326641414014	8.21550516033568	-22.6839661883738	26.6872653282676	7.15059260089873	-15.0796135885882	-29.9669699143345	12.0349544828097	-1.677481541527	0.917638123080205	7.75818738799322	-7.04885811264205	-41.5698953858212	-21.4538450764397	6.22530518778835	12.2324041317813	20.1346242419063	-16.9289287143033	11.739943902922	-1.86887753389075	10.3867439474593	-10.2647273690439	-8.88121917065267	1.33170779599395	11.7387381086817	12.9222955673485	7.58500279540848	21.6239585872846	11.7567168277509	1.13061939762164	29.1708789705239	6.16496298250294
0.392458100558659	62.9621591550702	7.52018350370652	39.512265329678	-13.5334018871767	-5.33264738285004	7.37236907125815	7.9536972843977	10.5957632677547	-14.674508330957	17.5761227699429	28.5090568657131	-63.8322601077197	-28.1372461942369	11.9244849229314	22.7577884210575	7.75472094372949	-21.7787771616591	25.4876115925813	6.93995079544279	-14.4778915537057	-28.7103311198463	11.4721715221689	-1.70304889651032	0.816539605017612	7.35095885161468	-6.90365767621743	-39.9269213119411	-20.7096024644252	5.78497347600611	11.6676110799522	19.2770870763601	-16.2691235904899	11.1519980571925	-1.87598453982654	10.0409726736117	-9.91641505264467	-8.57580537567423	1.1934622268706	11.2944593606052	12.3166904907249	7.20335399297939	20.626983769627	11.2744290031868	1.0179997519636	27.8888501589109	5.88803764657763
0.39804469273743	60.1909738632753	7.14535833819327	37.4031549341571	-12.9814663502667	-5.22367866742798	6.97583495804184	7.54229263489198	10.0049890296432	-14.1176167594319	16.6846704263001	27.4125778136988	-60.9505336592827	-27.0337792039284	11.3280050628514	21.5512111613692	7.28127704860716	-20.8488638642135	24.2523213838083	6.71931445502795	-13.8618540022834	-27.418794835274	10.8934387823025	-1.72994378340001	0.712612042599348	6.93187067279799	-6.75381719879631	-38.237141973144	-19.9435809553579	5.33489190724112	11.0865077324421	18.3947756672631	-15.5913298022298	10.5481319457475	-1.88377407637306	9.68253794647235	-9.55795824117218	-8.26186670458136	1.0511917707836	10.8356902701752	11.6931890114707	6.81147855865473	19.6017142169904	10.7772237154205	0.901659650327061	26.5696633539009	5.60254110291916
0.403631284916201	57.3446929460898	6.75953917179282	35.2414818134026	-12.4150017749371	-5.11138503722434	6.56911145475101	7.12022475180301	9.39873258200554	-13.5461307525776	15.7694114323139	26.2840330689832	-57.9948348742766	-25.9023721511584	10.7165897765436	20.3144076367813	6.79575258241848	-19.895380856024	22.9829123939864	6.4889534881324	-13.232263764753	-26.0939632950739	10.2994640949699	-1.75813317204668	0.605982795178098	6.50143534761744	-6.59952058311873	-36.5026598807043	-19.1567333554636	4.87561301825629	10.4898048633736	17.4887691455581	-14.8963821863175	9.92908394157906	-1.8922366072155	9.31188088422931	-9.18979921117682	-7.93979243082693	0.905070797538407	10.3629915693483	11.0525544936901	6.40985628203422	18.5494031672058	10.2657088916727	0.781742984046149	25.2149340876616	5.30882294211154
0.409217877094972	54.4267981887419	6.3631981953096	33.0298965690083	-11.8347107978103	-4.99590512989241	6.15269649192352	6.68801497652545	8.77773528726834	-12.9607573700383	14.83147438537	25.1248119786591	-54.9688306395001	-24.7444287769142	10.0909913408601	19.0488906196759	6.2987416269262	-18.9195115272535	21.6809443955609	6.24914978498332	-12.5899002464879	-24.7374795080913	9.69097417917123	-1.78758243767861	0.496782564988985	6.06017942612511	-6.44095723365923	-34.7256321672701	-18.3500379495224	4.4077007418871	9.87823256447545	16.5601759890503	-14.185136716519	9.29561124878197	-1.9013617679206	8.92945766317676	-8.81239218102868	-7.60998179597681	0.755278438456179	9.87694121857574	10.3955715051215	5.99897903090144	17.4713373811486	9.74051016442515	0.658398041014149	23.8263218700552	5.00724292027037
0.414804469273743	51.4408602181244	5.95682062776754	30.7711116544449	-11.2413129616611	-4.87738150268257	5.72710002470799	6.24619710910744	8.14275681671594	-12.3622207015568	13.8720158060925	23.9363416954117	-51.8762737274384	-23.5613852359106	9.45197953620362	17.7562085705399	5.79085252636632	-17.9224665973377	20.3480173400868	6.00019687966639	-11.9355584490764	-23.3510251799528	9.06871377068132	-1.81825540304551	0.385145239393262	5.60864288204464	-6.2783218266677	-32.9082678291878	-17.5244972516802	3.93172972161833	9.2525393703982	15.6101326946991	-13.458469449994	8.64848899652266	-1.91113837840402	8.53573895802918	-8.42620274812768	-7.27284350576462	0.601998370057184	9.37813371638215	9.72304487361975	5.57935015964921	16.3688356050372	9.2022701230036	0.531777320275164	22.4055281908891	4.69817052616453
0.420391061452514	48.390534222846	5.54090413372369	28.4678980934261	-10.6355438061165	-4.75596045539996	5.29284341968631	5.7953167441067	7.49457424111419	-11.7512609605376	12.8922187086541	22.7200854242095	-48.720998050788	-22.3547082800238	8.80034070286083	16.4379437826705	5.27270715750574	-16.9054825816857	18.9857694071091	5.74239959784324	-11.2700479730847	-21.9363185892971	8.43344472874688	-1.85011438247646	0.271207729112754	5.14737846548488	-6.11181407364182	-31.0528249077637	-16.6811367275534	3.44828461260371	8.61349136071799	14.6398024154718	-12.7172754489529	7.98850931018871	-1.92155445639891	8.1312093643612	-8.03170731216647	-6.92879521482562	0.445418592038238	8.86717938814973	9.0357987181073	5.1514839031476	15.2432469921055	8.65164754380435	0.402037341490163	20.9542944693139	4.38198453612294
0.425977653631285	45.279555565593	5.11595822486319	26.1230821240811	-10.0181539394081	-4.63179184878751	4.8504588271572	5.33593059212777	6.83398109906136	-11.1286335582135	11.8932911385492	21.4775406244936	-45.506913821324	-21.1258934056789	8.13687677676364	15.0957104834438	4.74494018240042	-15.8698202280783	17.5958750055237	5.47607369046485	-10.5941920036263	-20.4951124207187	7.78594512092802	-1.88312022780018	0.155109802638671	4.67695103938256	-5.94163847850651	-29.1616076134146	-15.8210034894137	2.95795936994519	7.96187123961457	13.6503735632572	-11.9624676788728	7.31648036073608	-1.93259723191079	7.716366803873	-7.62939248517226	-6.5782630008023	0.285731199796747	8.34470365487786	8.33467545507882	4.71590475673248	14.0959494853705	8.08931660000263	0.269338449525242	19.4743999526702	4.05907255722483
0.431564245810056	42.1117352926378	4.68250364654081	23.7395417727822	-9.38990809243198	-4.50502891856506	4.4004885395821	4.86860578790753	6.16178644408779	-10.4951081596252	10.8764646796555	20.2102371700554	-42.238002619654	-19.8764629676966	7.46240430584437	13.7311528942402	4.20819828468192	-14.8167629248901	16.1800427297876	5.20154545388723	-9.90882628007045	-19.0291915573392	7.12700828709656	-1.91723237607354	0.0369939170036744	4.1979369004062	-5.76800408878334	-27.2369633967152	-14.9451649662656	2.46135652506656	7.29847739424322	12.6430583793822	-11.1949758846258	6.63322539328075	-1.94425316264235	7.29172191320317	-7.21975448906909	-6.22168082852578	0.123132151761303	7.81134628271845	7.62053478177495	4.27314684301182	12.9283481632635	7.5159660516133	0.133844614415608	17.9676595671557	3.7298305592881
0.437150837988827	38.8909555454789	4.2410717499545	21.3202033615734	-8.75158415638276	-4.37582808536006	3.94348433691462	4.3939191858309	5.47881387155599	-9.85146772264176	9.84299293244603	18.9197354688486	-38.9183123824888	-18.6079642621396	6.77775344817534	12.3459432511729	3.66313939022322	-13.7476150832846	14.7400132734008	4.91915133681211	-9.21479805123865	-17.5403708359655	6.45744188363287	-1.95240889906197	-0.0829949548889725	3.71092308507457	-5.59112424104138	-25.2812799703933	-14.05470755065	1.95908645103265	6.62412293284831	11.6190914743249	-10.4157454458985	5.93958173601192	-1.95650795037064	6.85779741703043	-6.80329854151735	-5.85949000498648	-0.0421789682042652	7.26776061411283	6.89425263717493	3.82375326620593	11.7418735499508	6.93229841679945	-0.00427677303603524	16.4359217227493	3.39466239618539
0.442737430167598	35.6211648797366	3.79220385065689	18.8680379532408	-8.10397220524931	-4.24434876077039	3.48000681955378	3.91245664377338	4.78590052644362	-9.1985075212696	8.79414996524835	17.607624545027	-35.5519523141326	-17.3219675807245	6.08376695310678	10.9417797888323	3.11043187305846	-12.6637004955569	13.2775573021412	4.62923753449334	-8.51296501745133	-16.0304927678229	5.77806690889227	-1.98860655441338	-0.204709500180404	3.21650666186554	-5.41121630092814	-23.2969822863651	-13.1507352240297	1.45176661768163	5.93963470369672	10.579728338256	-9.62573621330977	5.23639979053358	-1.96934655825815	6.41512748622617	-6.38053823080112	-5.49213862581688	-0.209999193049458	6.71461278138203	6.15672014198854	3.36827545475582	10.5379798922225	6.3390291253523	-0.144855109763076	14.8810660748968	3.05397931703253
0.448324022346369	32.3063734965693	3.33645057413007	16.3860577381553	-7.44787350446888	-4.1107531498044	3.01062472967974	3.42481229617945	4.08389609312015	-8.53703415451224	7.73122874048073	16.2755200855501	-32.1430877289581	-16.0200642393877	5.38129912663916	9.52038468930954	2.55075374745303	-11.5663606718139	11.794473289583	4.332159570666	-7.80419426079594	-14.5014252278863	5.08971671104005	-2.02578083846466	-0.328000245011904	2.71529401011112	-5.22850139808691	-21.2865294719296	-12.2343681626269	0.940020837452666	5.24585229593737	9.52624382409011	-8.82592132665618	4.52454200476939	-1.98275322907768	5.96425708183754	-5.95199488054654	-5.12008101401619	-0.380122419157862	6.15258090364793	5.40884251885857	2.90727249295173	9.31814340487491	5.73688565529131	-0.287716792772509	13.3050012455206	2.70819946780843
0.45391061452514	28.9506483920087	2.87437118916823	13.8773123671057	-6.78409950704925	-3.97520604994705	2.53591426174859	2.93158781729775	3.37366176825711	-7.86786454205739	6.65553951782376	14.9250624537424	-28.6959348316845	-14.7038645836153	4.67121478228649	8.08350199882313	1.98479184704256	-10.4569531572022	10.2925853174836	4.02828186767151	-7.08936116499906	-12.955059115854	4.3932359793817	-2.06388604061824	-0.452715736313475	2.20790008649566	-5.04320415627352	-19.2524117292713	-11.3067413255965	0.42447850280578	4.54362702352087	8.45993060476608	-8.01728601673711	3.80488182959422	-1.99671150433031	5.50574128569947	-5.51819690506648	-4.74377715165369	-0.552339657053249	5.5823542679876	4.65153799401474	2.44131044235056	8.08386048656796	5.12660665355906	-0.432685435044178	11.7096625059815	2.35774738397941
0.459497206703911	25.5581084297434	2.40653292983118	11.3448852344219	-6.11347083847719	-3.83787464710539	2.05645836294022	2.43339167550434	2.65606921803894	-7.19182490808098	5.56840823631448	13.5579146722323	-25.2147554423188	-13.3749959731606	3.95438817870678	6.6328955143229	1.41324099198017	-9.33684983189996	8.77374084366857	3.71797730526856	-6.36934832629063	-11.3933059918296	3.68947972034132	-2.1028752992238	-0.578702726212976	1.69494767999313	-4.85555241899259	-17.1971472024323	-10.3690030274296	-0.0942261838563704	3.83382089334046	7.38209760651949	-7.20082639223221	3.07830266038201	-2.01120424423412	5.04014461849019	-5.07967915613754	-4.36369210529277	-0.726439285898052	5.00463249574724	3.88573668164815	1.97096165376762	6.83664590818009	4.50894104181023	-0.579582084715842	10.0970094246748	2.00305347471453
0.465083798882682	22.1329193430043	1.9335103067494	8.79188971576728	-5.43681627173841	-3.69892830868949	1.57284602436941	1.93083837965417	1.93199952086803	-6.50974975446736	4.47117487737397	12.1757603777379	-21.7038516726473	-12.035100748783	3.23170194539302	5.17034664249897	0.836803145051276	-8.20743519610244	7.23980844008985	3.40162676863464	-5.64504445665364	-9.81809568979461	2.97931221926678	-2.14270065889854	-0.705806358849528	1.1770666560989	-4.6657769709794	-15.1232788159287	-9.42231349648729	-0.615454986842601	3.11730555878055	6.29406841994786	-6.37754821312236	2.34569676468583	-2.02621364856068	4.56804034606101	-4.63698226202478	-3.98029544588156	-0.902207311485531	4.42012469496548	3.11237945230303	1.4968040706433	5.57803097573551	3.88464710831736	-0.728225447274871	8.46902348200169	1.64455349929133
0.470670391061452	18.6792886713291	1.45588440857868	6.22146536505274	-4.75497169377949	-3.55853837408871	1.08567156388649	1.42454771840905	1.20234209678353	-5.82248082475414	3.36519181080229	10.7803017502009	-18.1675605611925	-10.6858341836514	2.50404599773471	3.69765223367259	0.256186557735164	-7.0701046422331	5.69267550377425	3.07961868607864	-4.91734328085615	-8.23137391196355	2.2636059892646	-2.18331312921728	-0.833870359370891	0.654893191229578	-4.47411125585969	-13.0333710891903	-8.46784342156983	-1.1385664194697	2.39496125988468	5.1971796907082	-5.54846565216241	1.60796419729079	-2.0417212782948	4.0900097748861	-4.19065195957898	-3.59406066385984	-1.07942762742128	3.8295485998788	2.33241678660844	1.01942052460056	4.30956167001987	3.25449158703962	-0.878432110474367	6.82770565550816	1.2826880363038
0.476256983240223	15.201460638095	0.974242194418624	3.63677407499464	-4.0687790647451	-3.41687794280541	0.595533901308631	0.91514399349686	0.467993624837257	-5.13086606011651	2.25182212579373	9.37325741880326	-14.6102486735518	-9.32886242205594	1.77231644277417	2.21662239309291	-0.327895092789841	-5.92626271661477	4.13424594341779	2.75234855699946	-4.18714242866271	-6.63509980712066	1.54324070829091	-2.22466274470213	-0.962737224890982	0.129068998181591	-4.28079109032549	-10.9300069309977	-7.50677248842669	-1.66291653105786	1.66767575137778	4.09277949172173	-4.71460004592838	0.866011703904047	-2.05770807809236	3.6066415374917	-3.74123842023781	-3.20546458023326	-1.25788227918465	3.23362969850302	1.54680761569751	0.53939802402265	3.03279676504432	2.61924872492241	-1.03001677168905	5.17507397803418	0.917901946296216
0.481843575418994	11.7037109748233	0.489175778024853	1.04099620590358	-3.37908537132529	-3.2741216605111	0.103035826937207	0.403255247861926	-0.270143050305744	-4.4357585487113	1.13243794904293	7.95636034743129	-11.0363066750436	-7.96586040807369	1.03741447699555	0.729078272209316	-0.914723574682525	-4.7773213728342	2.5664378444175	2.42021847063994	-3.45534232362258	-5.03124353603946	0.819102145747231	-2.26669862603969	-1.09224841718009	-0.399759456443572	-4.08605437516999	-8.81578441808526	-6.54028790811162	-2.18785969767192	0.936343219800669	2.98222567879587	-3.87697863697583	0.120751614768828	-2.07415439950979	3.11853086873742	-3.28929557076991	-2.81498675436752	-1.43735173075569	2.63310034930654	0.756518149685446	0.0573270364944112	1.74930592755904	1.97969933851691	-1.18279246742398	3.51316107176518	0.550643828457608
0.487430167597765	8.19034169836014	0.00128170465982868	-1.56267331264955	-2.68674157554664	-3.13044550329185	-0.391216735770132	-0.110487510329259	-1.01116002125314	-3.73801546970395	0.00841875202631185	6.53135570217856	-7.45014388256964	-6.59850980682769	0.300245277495139	-0.763150157469291	-1.50357697948533	-3.62469821902793	0.991181115164046	2.08363661619883	-2.72284506982812	-3.42178382708334	0.09208107985043	-2.30936904245179	-1.2222445568573	-0.93094174192436	-3.89014080353001	-6.69331356206098	-5.56958293908136	-2.71274941564787	0.201863191035476	1.8668842316054	-3.03663330865642	-0.626899270489459	-2.09104002497765	2.62627887383368	-2.83538040960542	-2.42310888925453	-1.61761513348866	2.02869888801022	-0.0374793044006876	-0.426199234037911	0.460667799855564	1.3366298610287	-1.33657080468748	1.84401166112041	0.181365472022232
0.493016759776536	4.66567584713858	-0.488839778559041	-4.17102890258809	-1.99260156033876	-2.98602656035174	-0.886615472491438	-0.62545108686003	-1.75414542894734	-3.03849703330319	-1.11885035044426	5.09999870350216	-3.85618280258903	-5.22849692097119	-0.43828311210776	-2.25822634527589	-2.09373060613445	-2.46981476131059	-0.589584882551175	1.74301678487735	-1.9905533380336	-1.80870552507993	-0.636927792933419	-2.35262147514478	-1.35256561885164	-1.46382425927599	-3.69329156668846	-4.56521306877569	-4.59585540493004	-3.2369390969363	-0.534860570478734	0.748127582005955	-2.19459931414989	-1.37602080545674	-2.10834419249025	2.13049178899087	-2.3800523196015	-2.03031423500192	-1.7984505969089	1.42116872556831	-0.834207533826067	-0.910585574521202	-0.831531931865732	0.690831380923398	-1.49116219393827	0.169680067456027	-0.189478696968731
0.498603351955307	1.13405218281751	-0.980585457942217	-6.78085827575441	-1.29752107320301	-2.84104281544439	-1.38255042440396	-1.1410008828449	-2.49818458057417	-2.33806541812793	-2.24798030829027	3.66405246566777	-0.258853662068437	-3.85751060501798	-1.17726089965247	-3.75430941435897	-2.68445784987261	-1.31409464555517	-2.17391371613556	1.39877786444861	-1.25936925251723	-0.193997136549937	-1.3670269550839	-2.39640268176043	-1.48305112889554	-1.9977510423272	-3.49574905779391	-2.43410709424592	-3.62030620964064	-3.75978286528945	-1.27292116952269	-0.372667068319034	-1.35191400127552	-2.12569062561694	-2.12604562098158	1.63178023560469	-1.9238723780943	-1.63708699129486	-1.97963546110608	0.811257438402505	-1.63268561905333	-1.39523549358725	-2.12570248125289	0.0430986732353247	-1.64637608331559	-1.50777231140201	-0.561432172879944
0.504189944134078	-2.40018013632068	-1.47334989325777	-9.38894638520965	-0.602356669304431	-2.69567292730384	-1.87841073771596	-1.6565016773514	-3.24236107297051	-1.63758370722873	-3.37757984874532	2.2252858261361	3.33741106076391	-2.4872401801238	-1.91577766493738	-5.24955642400501	-3.27503109499045	-0.158961899721567	-3.75985427489959	1.05134332695101	-0.530193280061905	1.42035162564285	-2.097317170525	-2.44065876175031	-1.61354036081235	-2.53206456305191	-3.29775657385779	-0.30262200120367	-2.64413785222262	-4.28063635231316	-2.01140969353099	-1.4941194388501	-0.509615534652985	-2.87498528176778	-2.14412253635764	1.13075846889156	-1.46740266509142	-1.24391170957618	-2.16094657039335	0.199715851978148	-2.43193013889807	-1.87955195499478	-3.4202499153422	-0.605770775258556	-1.80202119386088	-3.18627953374444	-0.934036930996283
0.509776536312849	-5.93266690375387	-1.96652616161276	-11.9920793845747	0.0920353447000311	-2.55009600934659	-2.3735854154541	-2.17131841029448	-3.9857579201664	-0.937914824082918	-4.50625719132776	0.785471167557347	6.9281820990771	-1.1193733519064	-2.65292348136041	-6.74212463855519	-3.86472261031014	0.994160821086469	-5.34545316994432	0.701140710117564	0.196076877579842	3.03235229517238	-2.82689859108748	-2.48533522259419	-1.74387253435661	-3.06610654017903	-3.09955801639323	1.82661687969044	-1.66855294258988	-4.79885749240194	-2.74941633033281	-2.61484786780999	0.331258383213789	-3.62298137678639	-2.16255269815379	0.628043621895186	-1.01120557045972	-0.851272695686762	-2.34216054789858	-0.412702881172803	-3.23095638046778	-2.36293811282627	-4.71357911550904	-1.25497774582139	-1.95790575543876	-4.86377365560223	-1.30683399065826
0.51536312849162	-9.45905422835589	-2.4595066042812	-14.5870485905465	0.784799964793427	-2.40449140891728	-2.86746407058549	-2.68481696463775	-4.72745868368258	-0.239920469876447	-5.63262176308989	-0.653617764949157	10.5090388467829	0.244405866130843	-3.387790037318	-8.2301738001345	-4.45280544631469	2.1438539846757	-6.92875713829577	0.348601093164017	0.918547386382718	4.64002009963742	-3.55487186558102	-2.53037704678194	-1.8738870133649	-3.59921875009321	-2.90139759106214	3.95098847997791	-0.694752720515285	-5.31380731557305	-3.48603148883445	-3.73347101425513	1.16967179035495	-4.3687567043513	-2.18131342678526	0.124254945791656	-0.555843100963646	-0.459653413703106	-2.52305407075145	-1.02524420786306	-4.0287795524037	-2.84479804753683	-6.00409574343261	-1.90372227130435	-2.11383774306571	-6.5381872782974	-1.67936398033122
0.520949720670391	-12.9749939066891	-2.95168357556371	-17.1706544436965	1.47508454039813	-2.25903848635018	-3.35943767954571	-3.19636494693895	-5.46654860419026	0.455539936620611	-6.75528591202767	-2.09020804854493	14.0755747879004	1.6024192210304	-4.11947175597897	-9.71186840238529	-5.03855433281637	3.28870292478978	-8.50781544833609	-0.00584143243122752	1.63632937656597	6.24137639945533	-4.28033925010926	-2.57572875947698	-2.00342350397261	-4.13074383902926	-2.70351950670007	6.06787921092924	0.276064420520848	-5.82485073721414	-4.2203469212659	-4.84860956258657	2.00459174167999	-5.11139138821482	-2.2003816313579	-0.379986952573689	-0.101876188008351	-0.0695358917031504	-2.70340414552762	-1.63715310396314	-4.82441599993178	-3.32453750194549	-7.29020820965234	-2.5512046222549	-2.2696251133549	-8.20745609878601	-2.05116770391459
0.526536312849162	-16.4761487973064	-3.44245019275677	-19.739710462637	2.16203982056282	-2.11391639411874	-3.84889933523843	-3.70533246528168	-6.20211573312915	1.14761031528731	-7.87286661653903	-3.52252976676321	17.623402899347	2.95299627815464	-4.84706691205045	-11.1853799623777	-5.62124657605013	4.42729957499342	-10.0806823035743	-0.361750296513314	2.34854003160481	7.83445111529413	-5.00240571825107	-2.62133449677864	-2.13232225265139	-4.66002613555543	-2.50616767408971	8.17468616457285	1.24270440279348	-6.33135734375973	-4.95145684560325	-5.95888792737096	2.83498958167757	-5.84996902060972	-2.21973383800557	-0.884060874980829	0.350136003060449	0.31859986981536	-2.88298838360947	-2.24767500627253	-5.61688442021895	-3.80156461625474	-8.57032964227462	-3.19662629437014	-2.42507604078675	-9.86952145963883	-2.42178670759265
0.532122905027933	-19.9581981903651	-3.93120108630179	-22.2910471866271	2.84482099427087	-1.9693038563446	-4.3352449985666	-4.21109290364094	-6.9332520628687	1.83543897570561	-8.98398718882519	-4.94881819025015	21.1481610206354	4.29447646581931	-5.56967874415443	-12.6488892878502	-6.20016295407071	5.55824419132578	-11.6454192417925	-0.718686987552245	3.05430366842517	9.41728514110637	-5.72018006972139	-2.66713807449975	-2.26042424382053	-5.18641246233273	-2.30958540485619	10.2688202943859	2.20397892533513	-6.83270217331274	-5.67845906676864	-7.06293595634668	3.65984221190122	-6.58357779836442	-2.23934621871993	-1.38734579702066	0.799636761250579	0.704276486147171	-3.06158527612109	-2.85605674539414	-6.40520707652164	-4.27529066117915	-9.8428798533693	-3.8391909960693	-2.57999915351575	-11.5223328954874	-2.79076384652341
0.537709497206704	-23.4168431658194	-4.41733314917903	-24.8215161016823	3.52258872362026	-1.82537894893643	-4.81787424755203	-4.71302369173692	-7.65905465399039	2.51817966175888	-10.0872789701392	-6.36731595146938	24.6455171840489	5.62521110433794	-6.28641656143767	-14.1005887369201	-6.77458860932748	6.68014706166486	-13.2000975266045	-1.07621159300083	3.75275280748895	10.9879327398664	-6.43277603611884	-2.71308305737484	-2.38757139678528	-5.70925294613271	-2.1140151108576	12.3477095718689	3.15870691473242	-7.32826649023049	-6.40045609520306	-8.15939062947999	4.47813335167857	-7.31131165529492	-2.25919462063733	-1.8892216332298	1.2460725149667	1.08701977251435	-3.23897446809465	-3.4615474784488	-7.18841100960694	-4.74513076826176	-11.1062873005822	-4.47810563495234	-2.73420376842579	-13.1638506727522	-3.15764385065906
0.543296089385475	-26.847811933426	-4.90024628460638	-27.3279935452465	4.19451016864074	-1.68231888062811	-5.29619102309677	-5.21050706943905	-8.37862675826166	3.19499258851131	-11.1813830157964	-7.77627521068699	28.1111748989492	6.94356541706299	-6.9963968430424	-15.5386844673943	-7.34381393728648	7.79163019977394	-14.7428005284615	-1.43388334204334	4.44302923149533	12.5444639191504	-7.13931338236086	-2.75911282861398	-2.51360676175444	-6.22790182509042	-1.91969800444544	14.4088021152878	4.10571596399842	-7.81743855269813	-7.11655626140024	-9.24689775192575	5.28885479048945	-8.03227138943529	-2.27925459574736	-2.38907000123156	1.68889351296266	1.46635932342426	-3.41493703152406	-4.06339962045837	-7.96552924492137	-5.21050465645452	-12.3589910414775	-5.11258130190361	-2.88750012514792	-14.7920483194585	-3.52197388898845
0.548882681564246	-30.246865147779	-5.37934415110008	-29.807384584496	4.85976000253367	-1.54029977518362	-5.76960437043934	-5.70293084479198	-9.09107893586858	3.86504547012025	-12.2649517678783	-9.17395981056508	31.5408783839801	8.24792052105004	-7.69874432907335	-16.961398672802	-7.90713546996786	8.89132902203655	-16.2716260921521	-1.79126115006314	5.12428503144451	14.0849667837437	-7.83891900240469	-2.80517065971623	-2.63837471468982	-6.7417182521676	-1.72687379996935	16.4495692869366	5.0438437578327	-8.29961437231854	-7.82587482498766	-10.3241136387431	6.09100763046865	-8.74556578366695	-2.29950143098647	-2.88627498394095	2.12755450036943	1.84182908656192	-3.5892557369623	-4.66086977322094	-8.73560199398018	-5.67083735403926	-13.5994426781163	-5.74183425159615	-3.03969961875701	-16.404915141945	-3.88330413149088
0.554469273743017	-33.6098011915761	-5.85403490395205	-32.2566268633495	5.51752141613809	-1.39949645503448	-6.23752917535775	-6.1896891447444	-9.79553016547136	4.52751453754828	-13.3366507135746	-10.5586474167024	34.9304177410282	9.53667539501016	-8.3925931017044	-18.3669718022729	-8.46385675326549	9.97789400491967	-17.7846888878471	-2.14790416415183	5.79568363883127	15.6075498625035	-8.53072800785015	-2.85119978045646	-2.76172115074023	-7.25006709379802	-1.53578041690033	18.4675087553432	5.97193948261085	-8.77419846475367	-8.5275350769376	-11.3897067892121	6.88360351750041	-9.45031271830426	-2.31991017867979	-3.38022388889281	2.56151538897192	2.21296793053782	-3.7617153233185	-5.25321965049612	-9.49767784844834	-6.12555991496569	-14.8261082893744	-6.36508687814732	-3.19061503086573	-18.0004587252669	-4.24118830808912
0.560055865921788	-36.9324614203182	-6.32373193217783	-34.6726944132811	6.16698711044773	-1.26008222661316	-6.69938689417348	-6.67018315767338	-10.4911089456465	5.18158554485955	-14.395160027131	-11.9286316414774	38.275634064913	10.8082488222598	-9.07708765507947	-19.7536647613803	-9.01328921691657	11.0499923212429	-19.2801227427559	-2.50337230897804	6.45640084275855	17.1103444067541	-9.21388480802089	-2.89714344895902	-2.88349367601348	-7.75231972268771	-1.34665368494569	20.4601475189149	6.88886521947829	-9.24060459046078	-9.22066943349159	-12.4423595485975	7.66566585938571	-10.1456402741957	-2.34045568729377	-3.87030800375495	2.9902419209161	2.57932020582438	-3.93210276551198	-5.8397169983165	-10.2508149653862	-6.57411012868567	-16.0374703484984	-6.98156868467597	-3.34006075883782	-19.5767074141011	-4.59518426389026
0.565642458100559	-40.2107353616518	-6.78785458998983	-37.0526014230569	6.80736027602567	-1.1222286676434	-7.15460627661256	-7.14382186680885	-11.1769543862821	5.82645476290361	-15.4391761933898	-13.2822241485678	41.5724244829012	12.0610813064232	-9.75138395267445	-21.1197610910811	-9.55475303599221	12.1063094533702	-20.7560829504801	-2.85722683233042	7.10562579078573	18.5915066575432	-9.88754418012351	-2.94294502177097	-3.00354179744094	-8.24785480374348	-1.15972705152771	22.4250448875991	7.79349731895729	-9.69825648457627	-9.90442052038455	-13.4807697552106	8.43623102957928	-10.8306878249033	-2.36111263246159	-4.35592334709245	3.41320632503729	2.94043629822579	-4.10020753964177	-6.41963650923982	-10.9940822421362	-7.01593322256612	-17.2320296234056	-7.59051724551105	-3.48785304284519	-21.1317127709705	-4.94485451000411
0.57122905027933	-43.44056586258	-7.24582892185182	-39.3934059625455	7.43785555818538	-0.98610541664557	-7.60262408058421	-7.61002277367574	-11.8522172884943	6.46132995920922	-16.4674136109356	-14.6177567355421	44.8167471182513	13.2936369576871	-10.4146504708005	-22.4635691218889	-10.087577982783	13.1455507814808	-22.2107485551673	-3.20903084964648	7.7425619723502	20.0492200791416	-10.5508723280876	-2.98854802384802	-3.12171711049024	-8.73605907210578	-0.975231291995967	24.3597954192102	8.68472775551029	-10.1465885750103	-10.5779422459574	-14.5036523706238	9.19434955500992	-11.5046071165262	-2.38185554824287	-4.83647141345376	3.82988796501	3.29587317423863	-4.26582188533123	-6.9922607293567	-11.7265604793324	-7.45048255596732	-18.4083070572367	-8.19117915980329	-3.63381019049714	-22.6635520086163	-5.2897667692307
0.576815642458101	-46.6179541777981	-7.69708838017497	-41.6922136557954	8.05770000683171	-0.851879964911867	-8.04288577794301	-8.06821261068616	-12.5160612116429	7.0854313629326	-17.4786061728851	-15.9335833919461	48.0046259721342	14.504405347461	-11.0660692269457	-23.7834241004371	-10.611104267961	14.1664431451176	-23.6423246075962	-3.5583498868373	8.3664281836285	21.4816975562228	-11.2030479286977	-3.03389621836581	-3.23787348448371	-9.21632810226674	-0.793394222941128	26.2620318071605	9.56146546054057	-10.5850466878279	-11.2404008617556	-15.5097410909035	9.93908728651841	-12.1665633337448	-2.40265885857908	-5.31135991185616	4.23977397853136	3.64519491767426	-4.4287410649106	-7.55688095687191	-12.4473435305227	-7.87722030508038	-19.5648456266821	-8.7828109952963	-3.77775279877384	-24.1703303933669	-5.62949451591246
0.582402234636871	-49.738964992444	-8.14107453471882	-43.946181298614	8.66613400987897	-0.71971745120303	-8.47484625030677	-8.51782804202804	-13.1676635260273	7.69799261372537	-18.4715088233876	-17.2280823303327	51.1321557183934	15.6919033293423	-11.7048367916685	-25.0776902856009	-11.1246833699059	15.1677363762562	-25.0490443903502	-3.90475242071695	8.97645947272855	22.8871835522183	-11.8432631636349	-3.07893367626943	-3.3518672452821	-9.68806706725905	-0.614440418974943	28.1294277164131	10.422637632347	-11.0130887390045	-11.8909760092161	-16.4977899367398	10.6695265504668	-12.8157361506679	-2.42349690890532	-5.78000349675489	4.64235990676129	3.98797325692713	-4.58876361910174	-8.11279813108007	-13.1555394369027	-8.29561813762377	-20.700212175615	-9.36468022101762	-3.91950397299983	-25.6501836163738	-5.96361750924978
0.587988826815642	-52.7997313726073	-8.57723777276811	-46.1525204159387	9.26241220919025	-0.589780459414163	-8.89797047401151	-8.95831635201397	-13.8062164498601	8.29826169341241	-19.4448990879361	-18.49965798772	54.1955064057568	16.8546768243415	-12.330165282776	-26.3447630113789	-11.6276788510929	16.1482048021808	-26.4291716092722	-4.24781041634603	9.57190806413462	24.2639562264052	-12.4707247360594	-3.12360484547415	-3.4635573550955	-10.1506914869098	-0.438590933337896	29.9597005645635	11.2671910215898	-11.4301854116606	-12.5288617510603	-17.4665748203668	11.3847672800972	-13.4513207650796	-2.44434399787907	-6.24182449058958	5.03715031325622	4.32378808228816	-4.74569161887383	-8.6593237105637	-13.8502715456748	-8.70515787650905	-21.8129992215858	-9.93606612765948	-4.05888954259817	-27.1012801296111	-6.2917223193851
0.593575418994413	-55.7964596369927	-9.00503798916261	-48.3085007543481	9.84580439800703	-0.462228819453585	-9.31173419329336	-9.38913612006945	-14.4309280691223	8.88550183939265	-20.3975785756214	-19.7467429949916	57.1909280622403	17.9913025683746	-12.9412833405406	-27.5830707137548	-12.1194671604517	17.1066487164988	-27.7810025484257	-4.58709986059903	10.1520442613537	25.6103295073422	-13.0846548703751	-3.16785461963073	-3.57280558918602	-10.6036279641614	-0.266063022692165	31.7506142450432	12.0940931908628	-11.8358208178934	-13.1532675860184	-18.4148950871859	12.0839281252422	-14.0725289146953	-2.46517440918634	-6.69625359701038	5.42365939164609	4.65222795271657	-4.89933091314112	-9.19578053944808	-14.5306796105574	-9.1053321515948	-22.9018267327485	-10.4962607344269	-4.19573827337005	-28.5218234435697	-6.61340284556598
0.599162011173184	-58.7254341432107	-9.4239452652667	-50.4114537051306	10.4155963988671	-0.337219411574089	-9.71562458079961	-9.809757881559	-15.0410233389255	9.4589924387025	-21.328374451496	-20.967800111798	60.114755196638	19.1003898200886	-13.5374370827322	-28.7910769187992	-12.5994384206173	18.0418958166769	-29.1028681858305	-4.92220129126815	10.7161573267433	26.9246551203375	-13.6842922938351	-3.21162840636895	-3.67947670923028	-11.0463149084722	-0.0970698764529411	33.4999817895298	12.9023337470075	-12.2294931443432	-13.763419445529	-19.341575030029	12.7661475390157	-14.6785898740539	-2.48596244338512	-7.14273060389811	5.80141156131957	4.97289059149926	-5.04949137197918	-9.72150370055798	-15.1959208729886	-9.49564503866058	-23.9653438728211	-11.0445696811435	-4.32988207604962	-29.9100543836122	-6.92826082570573
0.604748603351955	-61.5830219822422	-9.83344053597535	-52.4587756533993	10.9710909210356	-0.214905974391601	-10.1091408845426	-10.2196647736662	-15.6357450650176	10.0180299017074	-22.2361408772553	-22.1613241245543	62.9634111921326	20.1805820271375	-14.1178910382642	-29.967282189305	-13.0669971990094	18.9528026065239	-30.3931362672848	-5.25270032101852	11.263556337531	28.2053245666933	-14.2688931986638	-3.25487219493351	-3.78343863311278	-11.4782032453234	0.0681796489935297	35.2056679667369	13.690925544847	-12.6107152806497	-14.3585606710734	-20.2454653740227	13.4305848401408	-15.2687514306896	-2.50668244974638	-7.5807050753038	6.16994205039737	5.28538337024222	-5.19598712503979	-10.2358413543318	-15.8451711225869	-9.87561268474479	-25.0022307117094	-11.5803131044176	-4.46115621088917	-31.2642533019956	-7.2359063366682
0.610335195530726	-64.3656775747166	-10.233016243865	-54.447931248824	11.5116083965024	-0.0954389168214253	-10.4917950604245	-10.6183531655632	-16.2143548640934	10.5619285144142	-23.1197604184818	-23.3258437051758	65.7334125872134	21.2305584490896	-14.6819290582809	-31.1102260272919	-13.5215632616932	19.8382557620987	-31.6502133356294	-5.57818815551391	11.7935710170664	29.4507710525433	-14.8377321833892	-3.29753262312715	-3.88456260092538	-11.8987571108689	0.229481290842262	36.865591814852	14.4589058610574	-12.9790154299726	-14.9379529708236	-21.1254447300437	14.0764212496018	-15.8422808392505	-2.52730885805221	-8.0096370314466	6.52879746528988	5.58932378065486	-5.33863679485037	-10.7381555623622	-16.4776257354521	-10.244763919005	-26.0111998994561	-12.1028264966874	-4.58939948803457	-32.5827422426166	-7.53595828461272
0.615921787709497	-67.0699471627466	-10.622176979611	-56.376456593639	12.0364877936306	0.021034865842949	-10.8631123894775	-11.005333272127	-16.7761341015901	11.0900212684259	-23.9781454167391	-24.4599232282404	68.421373239245	22.2490357352025	-15.2288552035383	-32.2184887297639	-13.9625723089917	20.697173459571	-32.8725467128672	-5.8982621050376	12.3055525403801	30.6594713651644	-15.390103172104	-3.33955704347661	-3.98272333695218	-12.3074545307841	0.38663563485532	38.4777291049823	15.2053375369392	-13.3339377007745	-15.5008773543047	-21.980421014791	14.7028609003387	-16.3984657522514	-2.54781621031131	-8.42899761592338	6.87753634615265	5.88433989360454	-5.47726372468913	-11.227823094448	-17.0925006889156	-10.6026408482758	-26.9909983012176	-12.6114615469807	-4.71445446345716	-33.8638870555854	-7.8280448847462
0.621508379888268	-69.6924731911706	-11.0004401078081	-58.2419623436806	12.545087407567	0.134372171488539	-11.2226320789778	-11.3801297504778	-17.3203848056722	11.6016606675893	-24.8102393248501	-25.5621645443169	71.0240083661798	23.2347694553643	-15.7579946069594	-33.2906931951532	-14.3894766918413	21.5285066636123	-34.0586264325991	-6.21252608893828	12.7988743131559	31.829947694716	-15.9253203103943	-3.38089358853765	-4.07779920742358	-12.7037880823842	0.539448364450312	40.0401147330634	15.9293100888897	-13.6750426790828	-16.0466350437953	-22.8093328355322	15.3091318187349	-16.9366151261765	-2.56817919235132	-8.83826974929782	7.21572970757032	6.17007080493539	-5.61169620073342	-11.7042362180577	-17.6890335513723	-10.9487994365146	-27.9404085910105	-13.105586962244	-4.83616763021349	-35.1060994587857	-8.11180412984037
0.627094972067039	-72.2299985721803	-11.3673363773453	-60.0421367183084	13.0367856265604	0.244433666164951	-11.569907846615	-11.7422822786399	-17.8464305561392	12.096219510415	-25.6150180037354	-26.6312087072521	73.5381384620745	24.1865555825593	-16.2686943102778	-34.325506677939	-14.8017461079021	22.3312403749469	-35.206987120302	-6.52059113223872	13.2729327232558	32.9607693994304	-16.4427188367043	-3.42149123525669	-4.16967237382836	-13.0872655391015	0.687730503568009	41.5508450377804	16.6299407854275	-14.0019079804753	-16.5745483612172	-23.6111508376249	15.8944868766846	-17.4560601016735	-2.58837266524829	-9.23694876825441	7.5429615638192	6.446167067563	-5.74176766818519	-12.1668034691253	-18.2664844458568	-11.2828100673468	-28.8582508020178	-13.5845892681169	-4.95438960481067	-36.3078390436451	-8.38688424688526
0.63268156424581	-74.6793708274417	-11.7224105155072	-61.7747484151734	13.5109816733593	0.351084054281243	-11.9045084869122	-12.0913461156456	-18.3536173470159	12.5730916473814	-26.3914909792391	-27.665737653264	75.9606930822228	25.1032319252792	-16.760324073711	-35.3216424889927	-15.1988682764599	23.1043948357443	-36.3162098190312	-6.82207585375243	13.7271478639719	34.0505547123505	-16.9416559279314	-3.46129986830729	-4.25822894157761	-13.4574104964321	0.831298653002576	43.0080800421473	17.3063756896557	-14.3141287810547	-17.0839615892911	-24.3848790129529	16.458204713062	-17.9561548566104	-2.60837169655317	-9.62454304951888	7.85882943807665	6.71229110937365	-5.86731694108468	-12.6149504031192	-18.8241369860561	-11.6042580889391	-29.743383831291	-14.0478735880511	-5.06897530846129	-37.4676152223996	-8.65294414126318
0.638268156424581	-77.0375461019628	-12.0652218049869	-63.4376494259126	13.9670963208978	0.454192243815156	-12.2260184191196	-12.4268926424265	-18.8413144216156	13.0316927122658	-27.1387026574174	-28.6644758297494	78.2887144938874	25.9836795083632	-17.2322771576411	-36.2778616392608	-15.5803495911803	23.8470266915881	-37.3849237581993	-7.11660694506308	14.1609642282145	35.0979723877843	-17.4215115180779	-3.50027034232134	-4.34335910382016	-13.813762978483	0.969975219885956	44.4100456164871	17.9577906661021	-14.6113183267063	-17.5742418057684	-25.1295559674669	16.9995906234517	-18.4362774308019	-2.62815159127562	-10.0005746177661	8.16294485496672	6.96811763647501	-5.98818840553093	-13.0481203253473	-19.3612991834839	-11.912744340453	-30.5947068967428	-14.494864399698	-5.17978414301814	-38.5839891142075	-8.90965382784278
0.643854748603352	-79.3015930441156	-12.3953446430232	-65.0287777489669	14.4045725815039	0.553631506338368	-12.5340382158208	-12.7485098828603	-19.3089150789035	13.4714608266746	-27.855733496818	-29.6261917717746	80.5193611887739	26.8268239008142	-17.6839710753142	-37.1929744244715	-15.9457157498031	24.558230108808	-38.411808063149	-7.4038196397313	14.5738513728781	36.101743285719	-17.8816890888176	-3.53835454293557	-4.42495728021491	-14.1558800242759	1.10358864002612	45.75503556065	18.5833923509128	-14.8931084199596	-18.0447796895779	-25.8442561460648	17.5179774170396	-18.8958305212408	-2.64768792258573	-10.3645797367553	8.45493381585091	7.21333402136296	-6.10423221603566	-13.4657749994858	-19.8773043245773	-12.2078856593517	-31.4111609443785	-14.9250062675165	-5.2866801613858	-39.6555753675428	-9.15669484840766
0.649441340782123	-81.4686965463821	-12.7123690818899	-66.5461599958527	14.8228763689026	0.649279631667918	-12.8281851115197	-13.0558030043664	-19.7558374500191	13.8918572769837	-28.541701136329	-30.5496996242818	82.6499112535594	27.6316364892005	-18.114848315605	-38.0658419486191	-16.2945123598935	25.2371378460175	-39.3955934033119	-7.68335817210475	14.9653045526657	37.0606418925158	-18.3216164308698	-3.57550544657606	-4.50292225047163	-14.4833362529853	1.2319735928077	47.0414136034062	19.1824190844236	-15.1591498838019	-18.4949902977651	-26.5280910131016	18.0127262396032	-19.3342422467131	-2.66695656219438	-10.7161094829532	8.73443725629525	7.44764067558776	-6.2153044847456	-13.8673953333464	-20.3715118165114	-12.4893153688584	-32.1917300037778	-15.3377645505801	-5.38953223221284	-40.6810439163746	-9.39376067485148
0.655027932960894	-83.536161341571	-13.0159013499922	-67.9879138873459	15.2214971323138	0.741019076960495	-13.108093490498	-13.3483947974655	-20.181525243855	14.2923671629261	-29.195761477234	-31.4338606081118	84.6777655949536	28.3971356953206	-18.5243770349309	-38.8953775840619	-16.6263055197974	25.882922278751	-40.3350635768194	-7.95487622511948	15.334845322686	37.9734977762767	-18.7407463751115	-3.61167717890421	-4.5771572824787	-14.7957244073198	1.35497120837279	48.2676153170457	19.7541418051784	-15.409113001821	-18.9243138121329	-27.1802101868734	18.4832273615829	-19.7509668807093	-2.68593371037335	-11.0547303009269	9.00111148516591	7.67075140652101	-6.32126746327716	-14.2524820409235	-20.8433080005694	-12.7566837448877	-32.935442489903	-15.7326260845941	-5.48821419867542	-41.6591216677228	-9.62055709758848
0.660614525139665	-85.5014154494338	-13.3055643528478	-69.3522506361793	15.5999484619808	0.828737110073115	-13.3734153532619	-13.6259261337489	-20.5854484606312	14.6725000171036	-29.817109718165	-32.2775844280103	86.6004510159429	29.1223881368686	-18.9120517174384	-39.680548366148	-16.9406823739781	26.4947963761523	-41.22905702951	-8.2180373664936	15.6820221091745	38.8391969753575	-19.138557492395	-3.64682507184993	-4.64757025484255	-15.0926558742779	1.47242926680906	49.4321499453138	20.2978649045046	-15.642687934087	-19.3322162545368	-27.7998025264791	18.9289009302576	-20.1454855515872	-2.70459592557694	-11.3800245398111	9.2546286048286	7.88239375784388	-6.42198971691677	-14.6205562797933	-21.2921069319451	-13.0096584618001	-33.641372449379	-16.1090998371673	-5.58260503117018	-42.5885941182678	-9.83680259864735
0.666201117318436	-87.3620134688034	-13.5809981532567	-70.6374772130036	15.9577686654965	0.912325947020723	-13.623820760922	-13.8880564017238	-20.9671040724438	15.0317903947316	-30.404981341701	-33.0798306208611	88.4156231400354	29.8065097299078	-19.2773938026236	-40.4203763203715	-17.2372516419474	27.0720146287166	-42.07646830636	-8.47251547272857	16.006410747726	39.6566833185748	-19.5145547610809	-3.68090571915912	-4.71407377367139	-15.3737611825436	1.58420238908293	50.5336021429113	20.8129270408064	-15.8595851082116	-19.7181901698232	-28.3860971695237	19.3491976850941	-20.5173069089842	-2.72292015362685	-11.6915909701766	9.49467691195013	8.08230933339595	-6.51734629094975	-14.9711602629673	-21.7173511248979	-13.2479250163552	-34.3086407494634	-16.4667175354135	-5.67258897374168	-43.4683068977814	-10.0422287089358
0.671787709497207	-89.1156397105801	-13.8418604299887	-71.8419984925053	16.2945213143294	0.991682883368319	-13.8589982568819	-14.1344639200317	-21.32601666981	15.3697984329598	-30.958653051423	-33.8396098424573	90.1210691804992	30.448666732023	-19.6199522795898	-41.1139397201503	-17.5156441200371	27.6138739261468	-42.8762494334479	-8.71799514034826	16.3076149884641	40.4249596757321	-19.8682702013382	-3.71387703038432	-4.77658528344263	-15.6386904758144	1.69015221946539	51.570633624881	21.2987019127762	-16.0595355850566	-20.0817552754444	-28.9383645191941	19.7435996353832	-20.8659677555219	-2.74088375642305	-11.9890452806531	9.72096127842337	8.27025410404266	-6.60721886889102	-15.3038578443384	-22.1185122622273	-13.4711871292691	-34.9364162079971	-16.8050342649976	-5.7580556840771	-44.2971672372419	-10.2365803491836
0.677374301675978	-90.7601111671027	-14.08782691435	-72.9643192767403	16.6097957599819	1.06671041940263	-14.0786552652387	-14.3648463275613	-21.6617390732801	15.6861103791503	-31.4774436582926	-34.5559850912031	91.7147105517568	31.0480767250886	-19.9393042471871	-41.7603742734092	-17.7755131552939	28.119714384439	-43.627411228651	-8.95417208382217	16.5852669676089	41.1430891371713	-20.1992634753068	-3.74569828324979	-4.83502717180167	-15.8871139613887	1.79014759920935	52.5419847243037	21.7545989907723	-16.2422913985962	-20.4224590768287	-29.4559171793022	20.1116206993235	-21.1910336428926	-2.75846454014369	-12.2720205536815	9.93320351196214	8.44599869723935	-6.69149592240115	-15.6182350768888	-22.4950918680771	-13.6791671238099	-35.5239166627121	-17.1236290397776	-5.83890036690845	-45.0741453595953	-10.4196161540928
0.682960893854749	-92.293380313661	-14.3185918040136	-74.0030461928991	16.9032076192518	1.13731637893574	-14.2825184653319	-14.5789209500055	-21.9738529092314	15.980339087527	-31.9607149152876	-35.2280728672142	93.1946053202729	31.604009536657	-20.2350554393219	-42.3588742362503	-18.0165350908183	28.5889201213653	-44.3290245393625	-9.18075351963581	16.839027644943	41.8101961211318	-20.5071224522646	-3.77633017432358	-4.88932686814733	-16.11872233337	1.8840647312486	53.4464758568205	22.1800642056555	-16.4076258694737	-20.7398774476259	-29.938110835963	20.4528073037613	-21.4920994314644	-2.77564078289772	-12.5401677197991	10.1311426959359	8.60932866898846	-6.77007285268246	-15.9139007428683	-22.8466219431339	-13.8716062808983	-36.0704099783479	-17.4221053412307	-5.91502390067041	-45.7982757912272	-10.5911087792472
0.68854748603352	-93.7135377381368	-14.5338681535343	-74.9568894628864	17.1743992280959	1.20341402160084	-14.4703341419076	-14.776425142441	-22.2619691490096	16.2521244836491	-32.4078722992866	-35.8550442653652	94.558950492447	32.115788099036	-20.5068407147669	-42.9086934520937	-18.2384096819075	29.0209199795813	-44.9802214056081	-9.39745853598952	17.0685872067133	42.4254674077802	-20.79146373799	-3.80573486793205	-4.93941693586783	-16.3332271698842	1.97178733569988	54.2830088905963	22.5745805944211	-16.5553338918228	-21.0336151740028	-30.3843450846461	20.7667389438425	-21.7687898125945	-2.79239126179471	-12.7931559898875	10.3145355080403	8.76004475790653	-6.84285212316101	-16.1904868551888	-23.172665561329	-14.0482651702089	-36.5752149901183	-17.700091626898	-5.98633295726963	-46.4686585923148	-10.7508451903539
0.69413407821229	-95.0188145949929	-14.7333882409973	-75.8246645422709	17.4230400636343	1.2649221485078	-14.6418685104004	-14.9571166075349	-22.5257286106347	16.5011339961973	-32.8183657392631	-36.4361260009151	95.8060841371949	32.5827892451938	-20.7543245108493	-43.4091463147724	-18.4408604824013	29.4151881966371	-45.5801961470407	-9.60401844762491	17.2736654335429	42.9881530988521	-21.0519331675573	-3.83387604325385	-4.98523515809931	-16.5303613037364	2.05320679596157	55.0505684204356	22.9376689020095	-16.6852321929662	-21.3033064622054	-30.7940642014148	21.0530287018834	-22.0207597928884	-2.80869527939689	-13.0306732648385	10.4831565174241	8.89796312113669	-6.90974338327187	-16.4476491293181	-23.4728174272089	-14.2089239568035	-37.0377023821579	-17.9572418071179	-6.05274011482944	-47.0844605043381	-10.898626934416
0.699720670391061	-96.2075848800792	-14.9169039102821	-76.6052936263374	17.6488271338638	1.32176520113448	-14.7969080168671	-15.1207736890132	-22.7648024223396	16.7270629555974	-33.1916902899114	-36.9706013664254	96.934487341082	33.004444440694	-20.9772012604383	-43.8596086541756	-18.6236352006726	29.7712450212304	-46.1282063723836	-9.80017713529871	17.4540120329677	43.4975675019278	-21.2882062608566	-3.86071893953318	-5.02672461688799	-16.7098791659766	2.12822229521517	55.7482229448583	23.2688881387202	-16.7971595656334	-21.5486154086605	-31.1667578572435	21.3113237248171	-22.2476951397007	-2.82453268951938	-13.252426522124	10.6367984599202	9.02291555186258	-6.97066358317716	-16.6850674250008	-23.7467043931923	-14.3533826828597	-37.4572954996668	-18.1932356893676	-6.11416396328194	-47.6449160131435	-11.0342703924582
0.705307262569832	-97.2783675229679	-15.084186888459	-77.2978070211503	17.8514853346849	1.37387335333747	-14.9352596121438	-15.2671956400545	-22.9788924472655	16.9296349590451	-33.5273867498952	-37.4578111187709	97.9427859940423	33.3802404509312	-21.1751957717009	-44.2595185431423	-18.7865060247474	30.0886572750921	-46.623573909997	-9.98569136944314	17.6094069362489	43.9530899384434	-21.4999886401788	-3.88623039935408	-5.0638337656459	-16.8715571018755	2.19674094314765	56.3751259450374	23.5678360927029	-16.8909770723817	-21.7692364319387	-31.501961774385	21.5413056596236	-22.4493127872229	-2.8398839223453	-13.4581421787826	10.7752724910527	9.1347496781989	-7.0255370792584	-16.902446157171	-23.993985935986	-14.4814615240929	-37.8334710935685	-18.4077793895742	-6.17052920268774	-48.1493283260667	-11.1576070134522
0.710893854748603	-98.2298282937954	-15.2350290778673	-77.9013443777242	18.0307677738815	1.42118259637416	-15.0567509998319	-15.3962028663005	-23.1677316686899	17.1086022015318	-33.8250422239764	-37.8971542951305	98.8297524038963	33.7097199430063	-21.3480635701419	-44.6083770244184	-18.9292699160793	30.3670388599528	-47.0656856583403	-10.1603311175736	17.7396605591512	44.3541654746187	-21.6870164092631	-3.91037890992051	-5.09651649479902	-17.0151936588561	2.25867789272624	56.930516864599	23.8341497970403	-16.9665682219384	-21.9648946659566	-31.7992583238391	21.7426910462029	-22.6253612025643	-2.85473000882337	-13.6475664303666	10.8984084165208	9.23332914325384	-7.07429573023745	-17.0995146754708	-24.2143545914888	-14.593001020505	-38.1657599965903	-18.6006057098034	-6.2217667341717	-48.5970702617391	-11.2684835291159
0.716480446927374	-99.0607815218443	-15.3692428224621	-78.4151557875831	18.1864560617253	1.46363481683631	-15.1612308577587	-15.5076371432056	-23.3310845352252	17.26374577251	-34.0842906283474	-38.2880889569346	99.5943067380555	33.992482021644	-21.4955912024915	-44.905748756609	-19.0517488715533	30.6060512090952	-47.4539943552104	-10.3238798350262	17.8446140264162	44.700305574565	-21.8490564932563	-3.93313464228891	-5.12473219053655	-17.1406098459614	2.31395644687021	57.4137219893776	24.067505950983	-17.0238391172215	-22.1353463138481	-32.0582770630584	21.9152316672053	-22.775620711286	-2.86905260431646	-13.8204655654214	11.0060548998865	9.31853376617862	-7.11687898379279	-17.2760276118256	-24.4075363475703	-14.6878622811303	-38.4537477297747	-18.7714744817829	-6.26781374337178	-48.9875850513265	-11.3667621492861
0.722067039106145	-99.7701916233728	-15.4866611480497	-78.8386027381799	18.3183605679126	1.50117786740376	-15.2485690325901	-15.6013618074762	-23.4687472654785	17.3948759178751	-34.3048131385633	-38.6301328608336	100.235518290978	34.2281826986271	-21.6175965020527	-45.15126257817	-19.1537901533341	30.8054036830491	-47.7880192647368	-10.4761347386304	17.9241393596979	44.9910886749133	-21.9859069390902	-3.95446948850314	-5.14844578657885	-17.2476493644842	2.36250815487733	57.8241552263162	24.2676212949433	-17.0627185748337	-22.2803789619929	-32.2786952131113	22.058714854383	-22.8999037819084	-2.88283401147069	-13.9766262551025	11.0980796472183	9.39025968403909	-7.15323395355124	-17.431765195581	-24.5732909941716	-14.765927162483	-38.6970750385307	-18.9201728757644	-6.30861377630617	-49.3203870500678	-11.4523207375895
0.727653631284916	-100.357174436471	-15.5871379760725	-79.1711589268414	18.4263206445759	1.533765630335	-15.3186567073178	-15.6772619223813	-23.5805481117246	17.5018322669774	-34.4863385795358	-38.9228640558456	100.752606576113	34.4165352952848	-21.713928815171	-45.3446119886062	-19.2352664862235	30.9648539090477	-48.0673467812259	-10.616907062945	17.9781396287668	45.226160680389	-22.0973971758415	-3.97435709658398	-5.16762780889186	-17.3361788094218	2.40427289847681	58.161318780796	24.4342529388946	-17.0831582158644	-22.3998118537461	-32.4602380746114	22.1729637510843	-22.9980552689726	-2.89605720227543	-14.1158558175639	11.1743695684741	9.4484194743645	-7.18331548634817	-17.5665335357448	-24.7114124302319	-14.8270984204508	-38.8954383574357	-19.0465156742782	-6.34411680757289	-49.5950623581093	-11.5250529671682
0.733240223463687	-100.820998361	-15.6705483106371	-79.4124109320986	18.5102048151448	1.56135807362027	-15.371406541376	-15.7352444167463	-23.6663475822041	17.584484024418	-34.6286437571221	-39.165921405933	101.144942241262	34.5573107776419	-21.7844691885351	-45.4855555461608	-19.2960762222378	31.0842080639132	-48.2916309490515	-10.7460222987093	18.0065490658267	45.405235379834	-22.183388234694	-3.99277290332837	-5.18225441328511	-17.4060878414639	2.43919896739401	58.4248037317735	24.5671986438729	-17.0851325278708	-22.4934961224715	-32.6026793818061	22.2578375305645	-23.0699526142934	-2.90870583928584	-14.2379824567842	11.2348309154318	9.4929422582486	-7.20708621966284	-17.6801648699312	-24.8217289270093	-14.871299835415	-39.0485902031037	-19.150345510385	-6.37427930080407	-49.8112693497563	-11.5848684562399
0.738826815642458	-101.161085301957	-15.736788398521	-79.5620587414613	18.5699109288691	1.58392129973123	-15.4067527831869	-15.7752381974701	-23.7260386217184	17.6427301264208	-34.7315537309131	-39.359005037349	101.412047806433	34.6503380239037	-21.829130517072	-45.5739171814058	-19.3361434721618	31.1633211001005	-48.4605938978999	-10.8633204131877	18.0093331428291	45.5280947822633	-22.2437729281826	-4.00969416487629	-5.19230741584081	-17.457289329262	2.46724312432632	58.614290504199	24.6662970563156	-17.068638897951	-22.5613149835383	-32.705841594312	22.3132315698414	-23.1155060061067	-2.92076429598056	-14.3428554755303	11.2793893960033	9.5237737838981	-7.22451662914913	-17.7725177796474	-24.9041033474225	-14.8984763104166	-39.1563394945408	-19.2315330700811	-6.39906426130653	-49.9687391103935	-11.6316928833029
0.744413407821229	-101.377011414886	-15.7857758619305	-79.6199161348934	18.6053662808486	1.60142758690979	-15.424651354969	-15.7971942354382	-23.7595467502541	17.6764993616102	-34.7949420278952	-39.501876710193	101.553598223475	34.6955040240158	-21.8478576522454	-45.6095864262641	-19.3554182038868	31.2020969146807	-48.5740261927898	-10.9686560521068	17.9864886117078	45.5945893726204	-22.2784759884586	-4.02509998500612	-5.19777431613091	-17.4897194617748	2.48837065924395	58.7295492382828	24.731427895022	-17.0336976168601	-22.6031838850024	-32.7695961260691	22.3390775788806	-23.1346584958733	-2.93221767622833	-14.4303454621883	11.3079902647994	9.54087649054381	-7.23558506619541	-17.8434773716158	-24.9584333211061	-14.9085939422251	-39.2185518005134	-19.2899772585636	-6.41844128082844	-50.0672757804545	-11.6654680818257
0.75	-101.468507652261	-15.8174498038203	-79.5859109234474	18.6165276974498	1.6138554229477	-15.4250799096864	-15.8010856247346	-23.7668301594336	17.685750456064	-34.8187307967317	-39.5943601137051	101.569421256935	34.6927540111083	-21.8406274706206	-45.5925185581212	-19.353876307386	31.2004884611031	-48.6317870983952	-11.0618987229159	17.9380435074931	45.6046382869783	-22.2874541643739	-4.03897134112229	-5.19864831318973	-17.5033378305238	2.50255543294346	58.7704400552723	24.7625120905596	-16.9803518541589	-22.6190506167519	-32.7938635111838	22.3353436849497	-23.1273860725634	-2.94305183283855	-14.5003444512273	11.3205983898356	9.54422955264988	-7.24027778546151	-17.8929554248718	-24.9846513749314	-14.9016400652078	-39.2351495135656	-19.3256053301172	-6.43238657440085	-50.1067568059535	-11.6861521142881
