# Supplementary material for: Bounds to electron spin qubit variability for scalable CMOS architectures
Source: Nat Commun. 2024 May 20;15:4299. doi: 10.1038/s41467-024-48557-x (PMC11106088; doi:10.1038/s41467-024-48557-x)
Supplement: Supplementary file 3 — Source Data [file 41467_2024_48557_MOESM3_ESM.zip › SourceData/SourceData/Figure3/Fig3c/Fig3c_beta.csv]

Dot Number \ beta [MHz/T]	Ez_18mV/nm	Ez_28mV/nm	Ez_38mV/nm
1	-35.6689601985904	55.9021883720748	35.3373353913546
2	37.0824160840225	49.8467051017654	45.2778722116085
3	-28.6407690881568	38.9527895180024	21.2461934993921
4	-36.4528349412424	-54.4669149232566	-86.4189157013396
5	-11.854499689664	-15.6189504021633	15.3059022722006
6	38.1694198558903	51.0192213243595	42.3802925898109
7	-34.3319267232181	-20.9729323042958	-31.7330696706457
8	40.5158469175709	59.798906308193	58.4816435023351
9	-15.8388542691505	-33.9907739682745	-67.7693866015448
10	-36.0329166200801	-6.76461445870596	-37.9275133891538
11	-31.9390437277973	5.3278848859608	19.6056079163191
12	36.3589403126486	-56.8465601340512	-70.3383597515921
13	-22.0586895659037	-57.5740729832834	-69.5505844300905
14	-8.30598785134682	10.8344542304207	30.6880661200259
15	20.5831722686707	59.3331847164672	50.0180852541339
16	40.2839312193106	55.5883891290836	59.9176479582256
17	-30.5208554960827	-60.4605097568168	-72.0476607969706
18	-21.1293937265736	19.9616817083497	20.3482894846545
19	31.5601737447394	40.5464026998564	65.0337303030342
20	-24.1224463824574	-43.0352914562155	-40.3855105349345
21	-11.7093916469682	-53.546967863639	-56.8805819312155
22	36.5875668995963	55.5105928673863	10.0952045592724
23	15.9868427880904	17.1308362550501	1.76997194485824
24	37.4144300357117	40.7958385334043	47.3282078796864
25	41.9356848283271	55.7796548767908	55.2994401403402
26	32.4241796585935	27.2961058026165	11.3146941120597
27	-20.4434601448292	-75.6773864745954	-114.434197070049
28	-46.577130341506	-71.8681873203604	-106.717482481657
29	-48.6807727565675	45.4505687755617	42.1563350319865
30	17.3431423702047	30.8510359309063	52.4367559775667
31	35.1758733017824	54.3107644927351	68.1745986570314
32	25.7701697922784	54.827668433938	71.5558900047761
33	23.6781070560894	1.84831547586127	-42.4876865023561
34	39.4478941429806	58.8661103360112	72.1663820612711
35	22.207530543913	22.6737596247824	-8.65353208287974
36	-5.98654549916871	6.98289746102189	-2.70442607831854
37	0.699499409278018	-11.1272948682133	11.4587578004078
38	98.3306358414827	23.9839974478894	53.824127262168
39	-39.4932348764253	-49.6824964507637	-75.242394490658
40	34.2847188671747	38.9824609611335	30.408652311684
41	40.3931170647301	56.2322502882662	59.9641132049932
42	26.0865515121561	46.7933127253787	51.8570439539383
43	36.4080580703893	48.9598657420976	57.1033858415541
44	26.4209402330618	59.9645833966918	77.3562845017749
45	15.4955043836097	27.9839109599279	39.5966997737453
46	38.3138902025489	55.1230075603343	69.0046701478941
47	-31.7451057433935	-27.7147186320005	-10.6878067169602
48	1.5906720839226	45.0813349370537	69.0936804883249
49	34.7854666605958	44.4375840572844	74.3324124362364
