# Supplementary material for: Bounds to electron spin qubit variability for scalable CMOS architectures
Source: Nat Commun. 2024 May 20;15:4299. doi: 10.1038/s41467-024-48557-x (PMC11106088; doi:10.1038/s41467-024-48557-x)
Supplement: Supplementary file 3 — Source Data [file 41467_2024_48557_MOESM3_ESM.zip › SourceData/SourceData/Figure3/Fig3d/Fig3d_alpha.csv]

Dot Number \ alpha [MHz/T]	Ez_18mV/nm	Ez_28mV/nm	Ez_38mV/nm
1	-0.488369398717623	-1.19956337675467	-1.88613538154095
2	-0.384034347644047	-2.00519345426437	-3.11969261869308
3	1.44806360416624	-3.33916785748079	-4.2637442010855
4	-0.6549147007172	-1.73787709650787	-1.93368937186096
5	0.500571845703234	-1.79613930646519	-2.63281343787457
6	-1.48148683273757	-2.66028873583127	-3.6417915494967
7	-0.562940823212557	-1.57452347979779	-1.98582236431321
8	-1.55273900987959	-3.8848276550998	-5.60861258782097
9	-0.973470836481283	-3.04078742802449	-4.7117533418168
10	1.08669439528967	-1.31147927744678	-1.11621585985995
11	1.02054008199048	2.27767598470746	4.93817448781556
12	-0.809260001726216	-1.64072636272613	-2.59020075171065
13	-0.511895179450221	-4.47549301215258	-5.75884181113724
14	-0.791853433522192	-1.51480716506921	-2.0896066532805
15	-1.22252180100986	-3.93739395495504	-5.08044236910428
16	-1.35194544031765	-3.64920264273314	-5.17086599806134
17	-0.546570517100918	-2.1104800393914	-2.74362937361002
18	1.2345389058828	-1.90335196911474	-2.42232867964412
19	-0.936376848061627	-2.01058002232458	-2.64261273801094
20	1.36219366081423	-1.23658738412996	-2.73006033187994
21	-1.02634281498467	-1.38800663275833	-2.03289108363242
22	-1.53819373377337	-2.88487275418447	NaN
23	-1.1011663043646	-3.63048496037663	-5.34799147922604
24	-1.78544390528259	-3.13203518704177	-4.17994550427102
25	-1.31277669643168	-3.38751592598783	-4.68123969588851
26	-0.347363204185967	-3.19949679889032	-5.2322408771397
27	-0.936420568395988	-2.72057535059503	-3.88035286822196
28	-1.03800958724605	-3.80844706786957	-5.80975400445095
29	57.3760046814168	-3.17939366351493	-4.08046442901104
30	-0.892000751478918	-2.8273590358076	-4.38953272971048
31	-1.49937778457752	-2.9357698659187	-3.99523635813239
32	-0.424591828090342	-1.19203105135966	-1.70366731850663
33	-1.57682577246669	-3.0933658577087	-4.68896625685738
34	-1.6194202607694	-3.23483316058264	-4.6325792638163
35	-1.24489639190506	-3.45527766303348	-4.98990226568276
36	-2.41358450603002	-2.63187568151261	NaN
37	-1.26933797305537	-2.80042236397276	-3.54523371797768
38	-52.3622430188116	-1.38146971059177	-1.48541210541589
39	-0.930487542380433	-2.43958718272552	-3.5229443972712
40	-1.14070645181346	-3.02775857110828	-5.01884040742152
41	-2.13338168376868	-2.56729455167442	-3.96030641400284
42	-1.9786134592141	-3.99456513379846	-5.69435647860519
43	-1.52682649290728	-2.52756933965793	-3.6505244899563
44	-0.96766645101161	-3.10709770398898	-4.28489136713688
45	-4.36560336756156	-2.84679110032448	-4.11846239531224
46	-1.48451546572687	-2.25139764541746	-3.40334273071494
47	-0.77453531050196	-2.59419056584738	NaN
48	-1.2336125046495	-3.31339621656298	-4.40280315385462
49	-0.718361605999235	-1.69441465723503	-1.85058044847756
