# Supplementary material for: Bounds to electron spin qubit variability for scalable CMOS architectures
Source: Nat Commun. 2024 May 20;15:4299. doi: 10.1038/s41467-024-48557-x (PMC11106088; doi:10.1038/s41467-024-48557-x)
Supplement: Supplementary file 3 — Source Data [file 41467_2024_48557_MOESM3_ESM.zip › SourceData/SourceData/Figure3/Fig3e/FlatSimulations.csv]

Inplane Angle (pi)	g (MHz/(T*V))
0	-3.21802039170993
0.00558659217877095	-4.55354167558894
0.0111731843575419	-5.88667946961621
0.0167597765363128	-7.21579089473086
0.0223463687150838	-8.53923779925178
0.0279329608938547	-9.85538878040467
0.0335195530726257	-11.1626211986978
0.0391061452513966	-12.459323182618
0.0446927374301676	-13.7438956211334
0.0502793296089385	-15.0147541415362
0.0558659217877095	-16.2703310701449
0.0614525139664804	-17.5090773733744
0.0670391061452514	-18.7294645768516
0.0726256983240224	-19.9299866599345
0.0782122905027933	-21.1091619235507
0.0837988826815642	-22.2655348286761
0.0893854748603352	-23.3976778033875
0.0949720670391061	-24.5041930160205
0.100558659217877	-25.5837141122509
0.106145251396648	-26.6349079139076
0.111731843575419	-27.6564760772662
0.11731843575419	-28.6471567087657
0.122905027932961	-29.6057259361114
0.128491620111732	-30.5309994326258
0.134078212290503	-31.4218338929787
0.139664804469274	-32.2771284584483
0.145251396648045	-33.0958260896869
0.150837988826816	-33.876914885431
0.156424581005587	-34.6194293453083
0.162011173184358	-35.3224515751607
0.167597765363128	-35.9851124333128
0.173184357541899	-36.6065926162844
0.17877094972067	-37.1861236825753
0.184357541899441	-37.7229890131113
0.189944134078212	-38.2165247071789
0.195530726256983	-38.6661204126715
0.201117318435754	-39.0712200894881
0.206703910614525	-39.431322705145
0.212290502793296	-39.7459828617587
0.217877094972067	-40.0148113534173
0.223463687150838	-40.2374756533167
0.229050279329609	-40.4137003300847
0.23463687150838	-40.5432673925444
0.240223463687151	-40.6260165626822
0.245810055865922	-40.661845476328
0.251396648044693	-40.6507098113398
0.256983240223464	-40.592623343105
0.262569832402235	-40.4876579272928
0.268156424581006	-40.3359434098674
0.273743016759777	-40.1376674645028
0.279329608938547	-39.8930753575987
0.284916201117318	-39.6024696412046
0.290502793296089	-39.2662097742483
0.29608938547486	-38.8847116726058
0.301675977653631	-38.4584471885328
0.307262569832402	-37.9879435201777
0.312849162011173	-37.4737825520393
0.318435754189944	-36.9166001269727
0.324022346368715	-36.3170852510482
0.329608938547486	-35.6759792319605
0.335195530726257	-34.994074752417
0.340782122905028	-34.2722148794308
0.346368715083799	-33.5112920110559
0.35195530726257	-32.7122467617273
0.357541899441341	-31.8760667878512
0.363128491620112	-31.0037855549792
0.368715083798883	-30.0964810483268
0.374301675977654	-29.1552744281907
0.379888268156425	-28.181328632053
0.385474860335196	-27.1758469251873
0.391061452513966	-26.1400714016272
0.396648044692737	-25.0752814373583
0.402234636871508	-23.9827920978737
0.407821229050279	-22.8639525019478
0.41340782122905	-21.7201441438927
0.418994413407821	-20.5527791763177
0.424581005586592	-19.3632986556608
0.430167597765363	-18.1531707526775
0.435754189944134	-16.9238889302072
0.441340782122905	-15.6769700904601
0.446927374301676	-14.413952694247
0.452513966480447	-13.1363948544894
0.458100558659218	-11.8458724064064
0.463687150837989	-10.5439769568135
0.46927374301676	-9.23231391497108
0.474860335195531	-7.91250050752829
0.480446927374302	-6.5861637798816
0.486033519553073	-5.25493858660171
0.491620111731844	-3.92046557334239
0.497206703910615	-2.5843891527723
0.502793296089385	-1.2483554769717
0.508379888268156	0.0859895910842897
0.513966480446927	1.41700250455117
0.519553072625698	2.74304405575497
0.525139664804469	4.06248139267737
0.53072625698324	5.37369002652509
0.536312849162011	6.67505582783938
0.541899441340782	7.96497700880938
0.547486033519553	9.24186608924221
0.553072625698324	10.5041518439746
0.558659217877095	11.750281229216
0.564245810055866	12.9787212855808
0.569832402234637	14.1879610155192
0.575418994413408	15.3765132328115
0.581005586592179	16.542916382016
0.58659217877095	17.6857363256185
0.592178770949721	18.8035680967364
0.597765363128492	19.8950376153747
0.603351955307263	20.9588033660734
0.608938547486033	21.9935580350929
0.614525139664804	22.9980301050154
0.620111731843575	23.9709854050841
0.625698324022346	24.9112286152836
0.631284916201117	25.8176047224774
0.636871508379888	26.6890004268409
0.642458100558659	27.5243454969901
0.64804469273743	28.3226140721667
0.653631284916201	29.0828259099896
0.659217877094972	29.8040475782868
0.664804469273743	30.4853935896459
0.670391061452514	31.1260274773198
0.675977653631285	31.7251628113223
0.681564245810056	32.2820641533787
0.687150837988827	32.7960479498106
0.692737430167598	33.2664833611506
0.698324022346369	33.6927930276569
0.70391061452514	34.0744537697373
0.709497206703911	34.4109972225455
0.715083798882682	34.7020104039836
0.720670391061452	34.9471362154759
0.726256983240223	35.1460738749028
0.731843575418994	35.2985792812038
0.737430167597765	35.4044653103042
0.743016759776536	35.463602041879
0.748603351955307	35.4759169168155
0.754189944134078	35.4413948251752
0.759776536312849	35.3600781244689
0.76536312849162	35.2320665883682
0.770949720670391	35.0575172857408
0.776536312849162	34.8366443903046
0.782122905027933	34.5697189210441
0.787709497206704	34.2570684136523
0.793296089385475	33.8990765234865
0.798882681564246	33.4961825603859
0.804469273743017	33.048880955959
0.810055865921788	32.5577206638955
0.815642458100559	32.0233044940926
0.82122905027933	31.4462883812227
0.826815642458101	30.8273805887244
0.832402234636871	30.1673408490736
0.837988826815642	29.4669794413276
0.843575418994413	28.7271562070294
0.849162011173184	27.9487795056093
0.854748603351955	27.132805110518
0.860335195530726	26.2802350473227
0.865921787709497	25.3921163752031
0.871508379888268	24.4695399131946
0.877094972067039	23.513638912695
0.88268156424581	22.5255876778312
0.888268156424581	21.5066001352305
0.893854748603352	20.4579283549257
0.899441340782123	19.3808610241317
0.905027932960894	18.2767218756884
0.910614525139665	17.1468680730063
0.916201117318436	15.9926885534592
0.921787709497207	14.8156023322028
0.927374301675978	13.6170567683426
0.932960893854749	12.39852579565
0.93854748603352	11.1615081198244
0.94413407821229	9.90752538454077
0.949720670391061	8.63812030839268
0.955307262569832	7.35485479509074
0.960893854748603	6.05930801903301
0.966480446927374	4.75307448871024
0.972067039106145	3.43776209020757
0.977653631284916	2.1149901131576
0.983240223463687	0.786387261601982
0.988826815642458	-0.546410347855829
0.994413407821229	-1.88176119816168
1	-3.21802039170993
