# Supplementary material for: Bounds to electron spin qubit variability for scalable CMOS architectures
Source: Nat Commun. 2024 May 20;15:4299. doi: 10.1038/s41467-024-48557-x (PMC11106088; doi:10.1038/s41467-024-48557-x)
Supplement: Supplementary file 3 — Source Data [file 41467_2024_48557_MOESM3_ESM.zip › SourceData/SourceData/Figure3/Fig3e/RoughnessVariations.csv]

Inplane Angle (pi)	Dot1	Dot2	Dot3	Dot4	Dot5	Dot6	Dot7	Dot8	Dot9	Dot10	Dot11	Dot12	Dot13	Dot14	Dot15	Dot16	Dot17	Dot18	Dot19	Dot20	Dot21	Dot22	Dot23	Dot24	Dot25	Dot26	Dot27	Dot28	Dot29	Dot30	Dot31	Dot32	Dot33	Dot34	Dot35	Dot36	Dot37	Dot38	Dot39	Dot40	Dot41	Dot42	Dot43	Dot44	Dot45	Dot46
0	-1.22332413006121	-2.70817096871232	-3.0136745642932	-1.77305299668853	-1.59808376060758	-2.56818327639616	-1.44710678059107	-3.28754255569417	-2.87178971575285	-0.41466147676181	1.53708499825574	-2.25241908063142	-4.46527024976926	-1.19468882973523	-3.23290628527151	-3.47010344104231	-2.47435262179553	-4.12608201282548	-3.23043670481905	-3.25595585749304	-1.37399649070797	-2.38040620425952	-4.0758207195535	-3.03406938585157	-3.40319843020248	-3.03654195359194	-3.10370077416021	-3.12973906883066	-1.48657217176231	-3.33239248684085	-1.30379962650708	-3.21247106533801	-2.7202824401647	-3.22884571321874	-3.75449495199024	-2.34889843248214	-2.43037295816735	-3.09695723512898	-2.86403361044263	-3.38184434387909	-1.99226980631864	-2.58152958710029	-2.94480987364631	-3.22952728593816	-3.44376577587639	-1.89596693542749
0.00558659217877095	0.737699603055629	-0.959104633343403	-1.64744793944913	-3.68375848058477	-2.14611472335576	-0.778526090195574	-2.18291407786397	-1.19025530084494	-4.06429068751653	-0.652508749346644	1.72444839355558	-4.24629034601039	-6.48500255864116	-0.814820476533684	-1.15202905219393	-1.52022576372651	-4.59514337350835	-3.42440429465837	-1.80727602957254	-4.76451294426342	-3.25245627865945	-0.433480359448869	-3.47459154713869	-1.60303944291679	-1.4464778212885	-2.07911160347575	-5.75831733133322	-5.65127960571558	-0.405210708395831	-1.42693759428754	0.619591749014609	-3.14755804596036	-0.655658226597995	-2.4336037201907	-3.50883541107627	-2.73951486726696	-4.17326035207247	-1.72942738832204	-0.891243440632711	-1.74077727798754	-0.275152233584488	-0.478381560517394	-1.01065896564743	-4.20139525567021	-1.86225207185738	-0.336987993733636
0.0111731843575419	2.69626861369201	0.78861921561053	-0.283337075760818	-5.59213095098147	-2.69371896409513	1.00875696836658	-2.91798070888535	0.903635868212548	-5.25555457157333	-0.891168196220189	1.91249164692845	-6.23702155123108	-8.50232969778556	-0.435816257687006	0.925341537784941	0.426963046917642	-6.71295217586952	-2.72086039316153	-0.384401053232303	-6.26876313846466	-5.12868138208071	1.51035931480951	-2.87355906023287	-0.173928165434668	0.507784806890949	-1.12307624057698	-8.40931574692468	-8.17066153532819	0.673147497966365	0.476595038918308	2.54068575651825	-3.08257675885009	1.40571418577675	-1.63962993167662	-3.26209515601264	-3.13020764665052	-5.91406487455048	-0.363528936336711	1.07941362314414	-0.10253278541162	1.43913913751588	1.62145065677213	0.921897596990266	-5.17129860505228	-0.282569159883761	1.22027604597208
0.0167597765363128	4.64997072464869	2.53284784492602	1.07697788198387	-7.49581858175224	-3.24022179195345	2.79146464247574	-3.6514009806372	2.99155234195859	-6.44411348384329	-1.13034580711445	2.10098307854138	-8.22215918984442	-10.5147655380021	-0.0581430599254012	2.99664724252616	2.36906487716751	-8.82516892191981	-2.01631717956745	1.03643542656211	-7.76685236418343	-7.00035961622076	3.44871891207312	-2.27346369144312	1.25150421810847	2.45718258107401	-0.169613492140802	-11.0534285058904	-10.6847799853361	1.74717434015423	2.37586090265838	4.45711633583429	-3.0176072608436	3.46129619759946	-0.84790236971952	-3.01457819429667	-3.52049543203034	-7.65064127178896	0.999055703346953	3.04551044951092	1.5308714990333	3.14849302333986	3.71538112156748	2.8504794920364	-6.13804215042033	1.2933372741404	2.77390708923077
0.0223463687150838	6.59640025867371	4.27143322975682	2.43182170966138	-9.39247483926979	-3.78494983345562	4.56740173170335	-4.38227115725208	5.0709234464893	-7.62850268590161	-1.36974692585705	2.2896904610902	-10.1992561261361	-12.5198294405557	0.317733888610183	5.05933785735687	4.30368837827109	-10.9291898044165	-1.31164269067772	2.45348339086873	-9.25693384110775	-8.86518393482516	5.37921177283102	-1.67504467118776	2.67150227987333	4.39931512323966	0.780102304034226	-13.6873956519191	-13.190535731233	2.81554719852726	4.2685212200913	6.36652365711631	-2.95272959371065	5.50855690049371	-0.059396206314337	-2.76658948229331	-3.90989736356518	-9.38084910022786	2.35664844108683	5.00462603595173	3.15742425535541	4.85080460847141	5.80083173983858	4.77271178573254	-7.10043447777202	2.8635265249933	4.32199183633132
0.0279329608938547	8.53316099578477	6.00223469563845	3.77952616428281	-11.2797613791078	-4.327231862567	6.33438179098805	-5.10969057425326	7.13918960232469	-8.80726239166809	-1.60907661333076	2.47838130592549	-12.1658746169432	-14.5150493196202	0.691351591188452	7.11087434863806	6.22845190586651	-13.0224205312238	-0.607705059282281	3.8649977531774	-10.7371703653055	-10.7208552778822	7.29946141781903	-1.07903911736817	4.08431755181971	6.33179150141583	1.72490154473957	-16.3079688152303	-15.6848390233309	3.87695056755104	6.15224582341343	8.26655702203176	-2.88802368551622	7.54497618723913	0.724917436836199	-2.51843454946131	-4.29793365273111	-11.1025553683622	3.70757757942601	6.95434848527033	4.7751229511633	6.54397813331801	7.87523543467351	6.68622785329928	-8.05728941251063	4.42606525496113	5.8626241355826
0.0335195530726257	10.4578691164912	7.72312154951111	5.11843203468803	-13.1553509349143	-4.86639962821417	8.09022981682418	-5.8327627493	9.19380546677412	-9.9789395688994	-1.84804001082435	2.66682314949851	-14.1195893245092	-16.4979646968508	1.06224985251229	9.14873197087077	8.14098644520176	-15.1022795318338	0.0946285552877912	5.26924050580645	-12.2057365796145	-12.5650854118326	9.20710446642063	-0.486181127914121	5.48821067500463	8.25223316644595	2.66362080014112	-18.9119152304902	-18.1646134060359	4.93007767293	8.02471601666847	10.1548777513803	-2.82356925216243	9.56804784596406	1.50407268317893	-2.27041912189587	-4.68412617366922	-12.8136371712193	5.0501798683752	8.8922779683801	6.38197630192364	8.22592946863536	9.93603929796663	8.58867228674384	-9.00742748328349	5.97902987012955	7.39390732628751
0.0391061452513966	12.3681561273987	9.43197569647442	6.44689117993485	-15.016930195996	-5.40178867838549	9.83278491730269	-6.55059648814253	11.2322430560595	-11.1420897332349	-2.0863427033432	2.85478383971391	-16.0579903164552	-18.4661297442254	1.42997184518014	11.1704033634981	10.0389385182713	-17.1662011510519	0.794493035041806	6.66448285625592	-13.6608212308585	-14.3955997586271	11.0997935365746	0.102799122781504	6.8814535363767	10.158276871067	3.59510424431885	-21.4960217400683	-20.6267995249253	5.9736320772181	9.88362742214862	12.0291620555827	-2.7594456992039	11.5752826345805	2.27711008931467	-2.02284874564764	-5.06799905251092	-14.511984314442	6.38280254910791	10.816029669803	7.97600671571096	9.89458867397583	11.9807077218489	10.4777037865573	-9.94967737819712	7.52050888298476	8.91395656850506
0.0446927374301676	14.2616717654695	11.1266942391643	7.76326855295087	-16.8622026699568	-5.93273917970542	11.5599029628884	-7.26230698441689	13.2519948433381	-12.2952787326282	-2.32369108238542	3.04203182193456	-17.9786860493034	-20.4171163113325	1.79406467191003	13.1734016236349	11.9199730695889	-19.2116388258441	1.4910263683685	8.04900735095773	-15.1006294110138	-16.2101402101798	12.9752001226733	0.687176282261856	8.26233139047908	12.0475775678665	4.51820507592156	-24.0570987774306	-23.068358916598	7.00632927200935	11.7266928069231	13.8871038845334	-2.69573202400177	13.5642113316659	3.04307782467715	-1.7760284103897	-5.44907925414354	-16.1955019244823	7.70380538358917	12.7232367122307	9.55525271937437	11.5479025368051	14.0067255061298	12.3509980336853	-10.8828773915076	9.04860525863079	10.420901156702
0.0502793296089385	16.1360868776974	12.8051920565833	9.0659442069007	-18.6888915267603	-6.45859673150407	13.2694592145943	-7.96701691186596	15.2505768290374	-13.4370845198549	-2.55979270774892	3.22833642417242	-19.8793063316485	-22.3485169333513	2.15407992283982	15.1552633511618	13.7817763270315	-21.2360682413153	2.18337071098382	9.42110998384111	-16.5233847795605	-18.0064679246081	14.831017447987	1.26623071235998	9.62914496345453	13.9178112824957	5.4317869271473	-26.5919843256435	-25.4862777766777	8.02689825481627	13.5516448861334	15.7264177534831	-2.63250671843987	15.5323877602863	3.8010328415165	-1.53026217369645	-5.8268971654469	-17.8621130417933	9.01156266767774	14.6115530567646	11.1177713633997	13.1838370893262	16.011600938032	14.2062505383741	-11.8058768590593	10.561438741706	11.9128868146286
0.0558659217877095	17.9890962724633	14.4654043592562	10.3533152819541	-20.4947424207409	-6.97871317338489	14.9593509264835	-8.663857507648	17.2255315796175	-14.5660989109836	-2.79435666798696	3.41346814121699	-21.7575052632919	-24.2579478158979	2.50957422723571	17.1135516623344	15.6220586342322	-23.2369904619443	2.87067344136149	10.779102287135	-17.9273317642219	-19.78236610079	16.6649632881699	1.83924937423994	10.9802125368333	15.7666779587723	6.33472525937201	-29.0975478461014	-27.8775707011987	9.03408308860779	15.3562390995623	17.5448415414001	-2.56984767221263	17.4773917809542	4.55004203361223	-1.28585278657136	-6.20098717450375	-19.5097611937038	10.3044652252473	16.4786563751664	12.6616406023419	14.8003800998991	17.9928688404638	16.0411794624246	-12.7175375806388	12.0571481611996	13.3880779684957
0.0614525139664804	19.8184215393355	16.1052892175978	11.623797969942	-22.2775262869187	-7.49244738526205	16.6274999192934	-9.35196964544643	19.1744312313395	-15.6809293275389	-3.02709393895333	3.59719891724784	-23.6109641467426	-26.1430517930035	2.86010979888826	19.0458591684356	17.4385572512414	-25.2119350339613	3.55208820946282	12.1213134018351	-19.3107377372795	-21.5356427277849	18.4747827624959	2.4055267050907	12.3138720085813	17.5919042721927	7.22590874366177	-31.5706941723628	-30.2392843965511	10.0266444422172	17.1382563582389	19.3401392585532	-2.50783207690501	19.396832250187	5.28918338247331	-1.04310132066158	-6.57088824491449	-21.1364129437406	11.5809223809195	18.3222508908256	14.1849616480603	16.3955435361181	19.9480935852519	17.853528411428	-13.6167352274892	13.5338937103732	14.8446599957991
0.0670391061452514	21.6218138338468	17.7228300605489	12.8758294546291	-24.0350421081098	-7.99916607885183	18.2718551221891	-10.0305048969581	21.0948804552765	-16.7802005201605	-3.25771774010146	3.77930242670426	-25.4373943671255	-28.0015012544461	3.20525497458713	20.9498109158903	19.2290391200869	-27.1584630550744	4.22677597747043	13.4460921254406	-20.6718951647873	-23.2641333055052	20.2582510894401	2.9643654854694	13.6284829289077	19.3912464085703	8.10424062458138	-34.0083673641097	-32.5685013533467	11.0033611097127	18.8955057577585	21.1101037799784	-2.44653633089893	21.2883499412535	6.01754708952762	-0.802306797463785	-6.9361444845666	-22.7400604141962	12.8393639090195	20.1400701849347	15.6858612929873	17.9673659965497	21.8748720676437	19.6410691937309	-14.5023607332167	14.9898591990425	16.2808414470776
0.0726256983240224	23.3970566239399	19.3160381413879	14.1078698251377	-25.765119649353	-8.49824457976374	19.8903950794577	-10.6986265804834	22.9845193801503	-17.8625562717272	-3.48594388804047	3.95955435295875	-27.2345402371813	-29.8310010387465	3.54458474494447	22.8230672843005	20.9913035918346	-29.0741702075779	4.89390605117116	14.7518089343698	-22.0091237258925	-24.9657035333773	22.0131763033274	3.51507769609801	14.9224285083718	21.1624928043745	8.96864006554394	-36.407554516415	-34.8623434794624	11.963031506904	20.6258272550531	22.8525595415271	-2.38603594527362	23.1496204234076	6.73423669292192	-0.563765820232719	-7.29630570818183	-24.318723778722	14.0782419564117	21.929879964565	17.1624942005007	19.5139151082282	23.7708366386683	21.4016045427309	-15.3733216663377	16.4232542755591	17.6948562378387
0.0782122905027933	25.1419683948881	20.8829549678152	15.3184039603895	-27.4656221560983	-8.9890675990045	21.4811304193276	-11.3555107953069	24.8410264694751	-18.9266610776265	-3.71149114692259	4.13773266448339	-29.0001818034131	-31.6292912881372	3.87768127699526	24.6633268390561	22.723185112035	-30.956689750931	5.55265710080809	16.0368579787118	-23.3207723996175	-26.6382519633868	23.7374019288895	4.05698536324972	16.1941175959374	22.9034668456024	9.8180434742135	-38.7652895192607	-37.1179756875942	12.9044751431772	22.3270943054463	24.5653651953534	-2.32640545081511	24.978356896438	7.43837016764277	-0.327772208772578	-7.65092799285501	-25.8704537218501	15.2960329369022	23.6894807893831	18.6130451598302	21.0332898870919	25.6336579917456	23.1329707993153	-16.2285435827891	17.8323166157571	19.0849658081951
0.0837988826815642	26.8544053093805	22.4216546934539	16.5059433821697	-29.134449012804	-9.47102999314336	23.0421062818648	-12.0003474405707	26.6621213496977	-19.9712018011536	-3.93408157522699	4.31361788824848	-30.7321376099942	-33.3941502617885	4.2041344278852	26.4683291350493	24.4225558612983	-32.8036954700093	6.20221817014936	17.2996590468606	-24.6052215164708	-28.2797126142516	25.4288096104678	4.5894213914856	17.4419866245423	24.6120295219766	10.6514058061745	-41.0786567624977	-39.3326094327255	13.8265340668739	23.9972164568867	26.2464162216481	-2.26771830620305	26.7723129770173	8.12908100756688	-0.0946166378195362	-7.99957422601296	-27.3933338621901	16.4912393949824	25.4167107537171	20.0357313026498	22.523623058466	27.4610480002799	24.8330405512661	-17.0669713566308	19.2153140763144	20.4494612474881
0.0893854748603352	28.5322638196845	23.9302464678354	17.6690280746617	-30.7695383584328	-9.94353751205743	24.5714047030906	-12.6323412173378	28.4455675858886	-20.9948893019705	-4.1534408685176	4.48699337986847	-32.4282674167699	-35.1233971037859	4.52354224901522	28.2358574682923	26.0873283479243	-34.6129045752763	6.84178967250975	18.5386594977303	-25.860884772195	-29.8880575433373	27.0853216928074	5.11173038293067	18.6645015218778	26.286082033256	11.4677018454575	-43.3447947814885	-41.5035061949048	14.7280742825445	25.6341418982124	27.8936474935526	-2.21004680754576	28.5292854336161	8.80551928813304	0.135413720782671	-8.34181464497344	-28.8854831363526	17.6623918365379	27.10944812086	21.4288042788798	23.9830833349489	29.2507625027884	26.4997252265099	-17.887570487346	20.5705468099539	21.7866653814175
0.0949720670391061	30.1734832288347	25.4068767421574	18.8062282682415	-32.3688696556489	-10.4060075333874	26.0671469525342	-13.2507126127128	30.1891754018131	-21.9964600354882	-4.36929869775857	4.65764559030289	-34.0864748680006	-36.814894562257	4.83551148007749	29.9637415721187	27.7154579494944	-36.3820805510516	7.47058437253497	19.7523361581883	-27.0862112011616	-31.4612993729839	28.704903750431	5.62326944192766	19.8601595841296	27.9235683447268	12.2659274602939	-45.5608998385822	-43.6279809028192	15.6079871382485	27.2358599585792	29.5050357921744	-2.15346199934429	30.2471168668388	9.46685270839908	0.362035551483482	-8.6772273675976	-30.3450581404519	18.8080505245599	28.7656139064635	22.7905523889777	25.4098776488935	31.0006040323232	28.130977637066	-18.6893283820174	21.8963493399115	23.0949348192136
0.100558659217877	31.7760481978016	26.8497315280901	19.9161461855092	-33.9304662101681	-10.8578697827718	27.527495821411	-13.8546988645589	31.8908043411838	-22.9746776212175	-4.58138904274632	4.82536432869896	-35.7047101081653	-38.4665516560541	5.13965803229621	31.6498602549627	29.3049454004733	-38.1090359482188	8.0878283525466	20.9391971835003	-28.2796871068459	-32.9974937680549	30.2855670625844	6.1234089642171	21.0274913104018	29.5224776887301	13.045100832614	-47.7242294357928	-45.7034052937219	16.4651906813757	28.8004035549377	31.0786022688768	-2.09803358700039	31.9236983319566	10.1122676111576	0.584969743682587	-9.00539891320669	-31.7702554262174	19.9268072375122	30.3831744080149	24.1193026703005	26.8022533369552	32.7084244870831	29.7247944708937	-19.4712556108204	23.1910925913111	24.3726619583884
0.106145251396648	33.3379911957064	28.257038606921	20.9974177472966	-35.4523976372903	-11.2985670389455	28.9506578588134	-14.4435549058611	33.5483658670125	-23.92833437807	-4.78945052024803	4.98994302108072	-37.2809723417368	-40.076326285712	5.43560746039798	33.2921439764126	30.8538392228735	-39.7916351178258	8.69276196229822	22.0977838785181	-29.4398379469249	-34.4947418614664	31.8253710308232	6.61153340957533	22.1650621956851	31.0808470093992	13.8042636598009	-49.832105754082	-47.7272112052676	17.298630981303	30.3258515848301	32.6124148518183	-2.04382985097409	33.5569719006149	10.7409699799422	0.803941735149416	-9.32592471327517	-33.159313748747	21.0172869883769	31.960143677453	25.4134229350287	28.1585002740559	34.3721277389525	31.2792187284876	-20.2323871342192	24.4531858769571	25.6182769447135
0.111731843575419	34.8573948902623	29.6270696864861	22.0487142368289	-36.9327822721856	-11.7275558228441	30.3348855532326	-15.0165542873221	35.1598258959989	-24.8562528246113	-4.99322670648009	5.15117896461455	-38.8133123332961	-41.6422277851309	5.72299542259719	34.8885773588188	32.3602380972412	-41.427796881859	9.28464075095605	23.2266724775191	-30.5652301705598	-35.9511926245614	33.3224255365684	7.08704205708068	23.271474480262	32.5967633477214	14.5424823272645	-51.8819190146044	-49.6968937950099	18.1072834172668	31.8103312616596	34.104590594	-1.9909175626747	35.144933158763	11.3521864116756	1.01868184985089	-9.63840961112365	-34.5105162630706	22.0781497023143	33.4945859339915	26.6713237572786	29.47695295428	35.9896721771373	32.7923421015828	-20.9717835003189	25.6810788352557	26.83024958514
0.11731843575419	36.3323944756229	30.9581425033671	23.0687439199455	-38.3697895209331	-12.1443070698263	31.6784794568556	-15.5729900772338	36.7232072650662	-25.7572871424798	-5.19246645347604	5.30887357700986	-40.2998348450031	-43.1623194107365	6.00146812819577	36.4372016313324	33.8222931710608	-43.0154971378635	9.86273638020122	24.324475880502	-31.6544730054832	-37.3650451793037	34.7748932357033	7.5493497420234	24.3453688533903	34.0683661641605	15.2588490504328	-53.8711307576348	-51.6100146832165	18.8901539300425	33.2520203896973	35.5532979601075	-1.93936190227157	36.6856336378604	11.9451650638008	1.22892562970593	-9.94246835010218	-35.8221926665368	23.1080918509595	34.9846179143909	27.8914604070447	30.7559925163312	37.5590731837162	34.2623072910164	-21.6885320108293	26.8732633179783	28.0070912113123
0.122905027932961	37.7611799349537	32.2486228678224	24.0562536195187	-39.7616421492085	-12.5483067842205	32.9797902502201	-16.1121757373016	38.2365921271962	-26.6303246009683	-5.38692419895562	5.46283264091204	-41.7387010080677	-44.6347207649011	6.2706827720951	37.9361170036587	35.2382103020283	-44.5527713939283	10.4263375173199	25.3898453439693	-32.7062201926488	-38.734551049219	36.1809917876835	7.99788757354882	25.3854261093917	35.4938495960903	15.9524829847634	-55.7972770346569	-53.4642050149846	19.6462802357694	34.6491495762128	36.9567590494247	-1.88922637840619	38.1771831766445	12.519176574789	1.43441415990636	-10.237726049568	-37.0927212844425	24.1058480413815	36.4284111579241	29.0723347287207	31.9940487110585	39.0784055384808	35.6873102612085	-22.3817478542575	28.0282752255961	29.1473564916164
0.128491620111732	39.1419982351099	33.4969266491766	25.0100302421114	-41.1066185056881	-12.9390566753322	34.2372207447572	-16.6334459734637	39.6981242737473	-27.4742869410497	-5.57636026938128	5.61286654284662	-43.1281306251922	-46.0576101503741	6.53030795577289	39.3834849667735	36.606252233519	-46.0377172306899	10.9747507072591	26.421472124148	-33.7191716661339	-40.058016346207	37.5389960165319	8.43210363224182	26.3903687540667	36.8714646475331	16.6225313025285	-57.6579715094769	-55.2571684374631	20.3747330006381	36.0000043781067	38.313251752295	-1.84057274998549	39.6177522105739	13.0735149568636	1.63489438736621	-10.5238186681514	-38.3205310960364	25.0701925578681	37.8241942234002	30.2124969620232	33.1896018088718	40.5458057501459	37.0656024285408	-23.0505752047429	29.1446962881204	30.249645189535
0.134078212290503	40.4731554509117	34.7015216992897	25.9289022553294	-42.4030546771532	-13.3160747740753	35.4492278209711	-17.1361575605513	41.1060113807206	-28.2881317169862	-5.76054117572053	5.75879050652816	-44.4664044009254	-47.4292268526853	6.78002409427756	40.7775305179701	37.924740699807	-47.4684966871324	11.5073012225146	27.4180890707619	-34.69207517615	-41.3338038902964	38.8472400012274	8.85146364678261	27.3589625596417	38.1995213085797	17.2681702349964	-59.450908464132	-56.9866839882727	21.0746169749714	37.3029273806599	39.6211118376564	-1.79346095015294	41.0055739865335	13.6074984599292	1.83011943197627	-10.8003934536265	-39.5041036983519	25.9999408547414	39.1702548357005	31.3105475031925	34.3411844447906	41.9594743113369	38.3954927811708	-23.6941882852638	30.2211557893231	31.3126038663121
0.139664804469274	41.7530188164814	35.860929711859	26.8117411137911	-43.6493465725979	-13.6788960296259	36.6143242999422	-17.6196901397971	42.4585271762332	-29.0708535939445	-5.93923990160977	5.90042482018294	-45.7518660970584	-48.7478733475349	7.01952380855679	42.116544307651	39.1920584585336	-48.8433385670948	12.023333889909	28.3784721693963	-35.6237278530386	-42.5603352596807	40.1041190930971	9.25545164876991	28.290018066388	39.4763906021191	17.8886060787975	-61.1738657056326	-58.650608891345	21.7450720853186	38.5563202059044	40.8787349691625	-1.7479490124683	42.3389467000677	14.1204704055974	2.01984889019182	-11.0671093789513	-40.6419752052688	26.893950998395	40.4649419593402	32.3651386043642	35.4473833989576	43.3176778747133	39.6753499277593	-24.3117923937853	31.2563322322969	32.3349275258765
0.145251396648045	42.9800187014651	36.9737280154921	27.6574626323273	-44.843951933529	-14.0270728850756	37.7310807460223	-18.0834469881458	43.7540135269102	-29.8214855997362	-6.11223618358412	6.03759505762434	-46.9829246101377	-50.0119174301882	7.24851230286229	43.3988847054828	40.4066512481714	-50.1605406633206	12.5222138931736	29.3014420307698	-36.5129777102579	-43.7360927682505	41.3080918578915	9.64357060507162	29.1823920291394	40.7005065554565	18.4830761653229	-62.8247073695865	-60.2468812562894	22.3852744833806	39.7586454483671	42.0845786476641	-1.70409299946081	43.6162355528524	14.6117999903898	2.20384913067382	-11.3236375638008	-41.7327380793471	27.7511250568959	41.7066677967022	33.3749760092322	36.5068413106208	44.6187513478217	40.9036040729123	-24.9026248911142	32.2489549444947	33.3153612002013
0.150837988826816	44.1526505096655	38.0385512983601	28.4650283046489	-45.9853922678148	-14.3601758316662	38.7981271986628	-18.5268557583955	44.9908824406508	-30.5391003293306	-6.27931678295991	6.17013229281088	-48.1580559684346	-51.2197942641848	7.4667077265972	44.6229797835174	41.5670296681925	-51.4184718961975	13.0033275504698	30.1858653250791	-37.3587250843505	-44.8596213680231	42.4576819403135	10.015343026833	30.034988807055	41.8703680946533	19.050849791938	-64.4013866169308	-61.7735226778098	22.9944375503975	40.9084285359209	43.2371640777744	-1.66194693360232	44.8358747279289	15.080883057096	2.38189358154569	-11.5696616811886	-42.7750428940244	28.5704104355204	42.8939097086086	34.3388205230681	37.5182583235104	45.8610999042222	42.0787489168235	-25.4659561490956	33.197805620284	34.2527014731538
0.156424581005587	45.2694764980831	39.0540932625366	29.2334465659976	-47.072254704538	-14.6777939406341	39.8141548313704	-18.949369189282	46.1676179836401	-31.2228111003927	-6.44027574906874	6.29787330764744	-49.2758052456611	-52.3700083464819	7.67384152027669	45.7873292140052	42.6717709798087	-52.6155743642926	13.4660830658281	31.0306561597529	-38.1599240100728	-45.9295304740417	43.5514798488851	10.3703115543939	30.84676169498	42.9845408593738	19.5912291139226	-65.9019482201125	-63.2286407315507	23.5718128559197	42.0042595136635	44.3350779563939	-1.62156273078427	45.9963692805984	15.5271428333985	2.5537630089455	-11.8048783485807	-43.7676000238518	29.3508011566435	44.0252120550921	35.2554895152233	38.4803936608377	47.0432009086451	43.1993434772421	-26.0010904580487	34.1017197993452	35.1457979411813
0.162011173184358	46.3291275142153	40.0191082060797	29.9617739982766	-48.1031937674607	-14.9795353722052	40.7779175358643	-19.3504657845643	47.2827781093024	-31.8717730584148	-6.59491467353227	6.42066079272856	-50.3347883889417	-53.4611353866162	7.86965874512344	46.8905060798056	43.7195208252437	-53.7503653039823	13.9099112536316	31.8347773990363	-38.9155835288541	-46.944495709252	44.5881446591027	10.7080395175495	31.6167141948733	44.04165893614	20.1035499961365	-67.3245310352502	-64.6104313631659	24.1166910697703	43.0447947487438	45.376974181169	-1.58299013641044	47.0962969426919	15.9500306368658	2.7192457865818	-12.0289975030387	-44.7091812605795	30.0913390825236	45.0991879542448	36.1238583524803	39.3920671279996	48.1636057540246	44.2640138314031	-26.5073668922153	34.9595882790731	35.9935546089672
0.167597765363128	47.3303046496502	40.9324125310548	30.6491164763068	-49.0769330646294	-15.2650278609693	41.6882334296608	-19.7296504602367	48.3349963973003	-32.485184230085	-6.74304293523303	6.53834354080935	-51.3336939585853	-54.4918240971892	8.05391839592207	47.931158595356	44.7089948635609	-54.8214389555507	14.3342662353218	32.5972419238827	-39.6247689288413	-47.9032605670831	45.5664056329616	11.0281114703003	32.3439012258085	45.040426508114	20.5871828232889	-68.6673703568508	-65.917181167149	24.6284028261387	44.0287585542205	46.361575476885	-1.54627666411455	48.1343098382817	16.3490265454856	2.8781381558611	-12.2417427599611	-45.5986213529499	30.7911150795204	46.1145209571536	36.942861761581	40.2521605412915	49.2209416082482	45.271454776161	-26.9841601321145	35.770358459466	36.7949312186859
0.173184357541899	48.2717808081073	41.7928861757513	31.2946302538252	-49.9922668920005	-15.533919177077	42.5439862853609	-20.0864551590824	49.3229837004147	-33.0622865234366	-6.88447793566741	6.65077663278035	-52.2712847773273	-55.4607978934881	8.22639369677224	48.9080117361708	45.6389803211954	-55.8274683332191	14.7386261073837	33.3171138305982	-40.2866029150135	-48.8046379895559	46.4850637530114	11.3301336995819	33.0274302711342	45.9796194194195	21.0415332679728	-69.9288001519435	-67.1472695525557	25.1063195388214	44.9549447300849	47.2876749380582	-1.51146753730185	49.1091361088604	16.7236400329384	3.03024447636339	-12.442851754899	-46.4348194681247	31.4492701224314	47.0699666369756	37.7114951192808	41.0596190810541	50.2139130687664	46.2204314042873	-27.4308812428064	36.5330356188744	37.5489445110696
0.17877094972067	49.1524021860883	42.5994739694393	31.8975229879623	-50.8480617488874	-15.7858775627	43.3441268799296	-20.4204394317972	50.245529697631	-33.6023666735504	-7.01904532443854	6.75782161585753	-53.1463994869284	-56.366856499832	8.38687237931466	49.8198687751306	46.5083374554848	-56.7672068968541	15.1224935799034	33.9935095669767	-40.9002667077119	-49.6475118587732	47.3429931691797	11.6137347072571	33.6664624615274	46.8580866523727	21.4660430154537	-71.1072551704876	-68.299170792614	25.5498541665692	45.8222180196809	48.1541374858157	-1.47860563345235	50.0195814461004	17.0734105678111	3.17537746628676	-12.6320764681293	-47.2167405729594	32.0649963375523	47.9643540904737	38.4288156685346	41.8134525675862	51.1413037231059	47.1097805952267	-27.8469784069932	37.2466841191899	38.2546694170223
0.184357541899441	49.9710896645448	43.3511869082411	32.4570547010482	-51.6432577632439	-16.0205921431067	44.087674262572	-20.7311909838894	51.1015043515874	-34.1047571325355	-7.1465792145661	6.85934667388159	-53.9579540099098	-57.2088774605147	8.53515694317862	50.6656127238012	47.316000929413	-57.6394901229434	15.4853965849302	34.6255990044833	-41.4650010682417	-50.4308383998263	48.139142556775	11.8785656649599	34.2602135925776	47.6747517158108	21.8601904444529	-72.2012729293012	-69.3714559552828	25.958461927751	46.6295154799601	48.9599012375783	-1.44773143132544	50.8645305306163	17.3979081761314	3.31335843264979	-12.8091835314225	-47.9434167330708	32.6375379834923	48.7965873501378	39.0939436594256	42.512736658503	52.0019776136031	47.9384124186163	-28.2319376120793	37.910428539011	38.911240178312
0.189944134078212	50.7268401099446	44.0471033504618	32.9725386786301	-52.376870024855	-16.23777331198	44.773716939644	-21.0183261877088	51.8898592688074	-34.5688369027066	-7.26692238734256	6.95522678935096	-54.7049429145893	-57.9858175534206	8.67106489825317	51.4442076771497	48.0609810961991	-58.4432369728894	15.8268888538293	35.212606445364	-41.9801072501071	-51.1536474932938	48.8725363840863	12.1243008409902	34.8079550758291	48.4286139430387	22.2234912630034	-73.2094955665941	-70.362794712383	26.331640963403	47.3758477638927	49.7039787878908	-1.41888296113451	51.6429483749509	17.6967339664353	3.44401749088203	-12.9739545167634	-48.6139483281953	33.1661923682865	49.5656467055241	39.7060634134866	43.1566139660607	52.7948806046758	48.7053114489091	-28.5852832902286	38.523454733618	39.5178513960896
0.195530726256983	51.4187275832452	44.6863701301731	33.4433423025781	-53.0479898246761	-16.437153090375	45.4014139753068	-21.2814905589585	52.6096289611462	-34.9940323118037	-7.37992648651862	7.04534389720069	-55.3864406815592	-58.6967141042678	8.79442898858018	52.154700060203	48.7423651921419	-59.1774512565255	16.1465504630416	35.7538115633855	-42.4449478747201	-51.8150438955313	49.542276088172	12.3506379990171	35.3090148221102	49.1187496979294	22.5554990987469	-74.1306715647596	-71.2719570246078	26.6689329479488	48.0603003136912	50.3854583989799	-1.39209575772238	52.35388156937	17.9695206168625	3.56719377359147	-13.1261862066427	-49.2275051821194	33.6503107020116	50.2705899320638	40.2644243101626	43.7442950932243	53.5190416511164	49.4095379897518	-28.9065789107469	39.0850108204014	40.0737590059786
0.201117318435754	52.0459044555067	45.2682035877672	33.868887818464	-53.6557857986666	-16.6184854588748	45.9699960066576	-21.5203591970287	53.2599320070843	-35.3798177292873	-7.48545220153503	7.12958702992041	-56.0016028698331	-59.3406861998848	8.90509739747782	52.7962197751642	49.3593184364022	-59.8412228890822	16.4439883475038	36.2485502772653	-42.8589477303481	-52.414208365121	50.147541157576	12.5572987679007	35.7627780562178	49.7443134877596	22.8558060429289	-74.9636573389209	-72.0978147002157	26.9699236468352	48.6820344634661	51.0035050997353	-1.36740281682144	52.9964594291092	18.2159328235984	3.68273562825407	-13.2656908454677	-49.7833276056781	34.0892988837849	50.9105534262159	40.7683416944242	44.2750595873378	54.1735739660181	50.0502292066008	-29.1954275238129	39.5944080887025	40.5782811787449
0.206703910614525	52.6076024288062	45.7918905162213	34.2486530361996	-54.1995049745775	-16.78154666261	46.4787661722177	-21.7346371886577	53.8399721115702	-35.725716222764	-7.58336943958958	7.20785245401746	-56.5496671812298	-59.9169357986975	9.00293393380433	53.3679812478715	49.9110850365831	-60.433729039863	16.7188367811997	36.6962155556507	-43.2215944933195	-52.9503986939898	50.6875901206413	12.7440289823279	36.1686880618829	50.3045389816326	23.1240431473923	-75.7074186890426	-72.8393428252437	27.2342434204559	49.2402884500472	51.5573616918209	-1.34483455441426	53.5698950416903	18.4356677102046	3.79050080353968	-13.3922963718895	-50.2807273514694	34.4826182222536	51.4847532455212	41.2171977043625	44.7482568102171	54.7576760870012	50.6266001664053	-29.4514722550578	40.0510218329973	41.0307991453419
0.212290502793296	53.1031334613215	46.2567890221125	34.5821719631544	-54.6784737202816	-16.926135488674	46.9271009526966	-21.9240599743614	54.3490390631943	-36.0313001537397	-7.67355748634356	7.28004379754267	-57.0299544214369	-60.4247487371176	9.08781819894897	53.8692843722174	50.3969890988253	-60.9542351711482	16.970757824231	37.0962581528083	-43.5324393704713	-53.4229506418977	51.1617614383672	12.910598993775	36.5262468563167	50.7987399332385	23.3598808740812	-76.3610321136995	-73.4956210633003	27.4615676737397	49.7343783308696	52.0463496618455	-1.32441876930926	54.0734862131856	18.6284551973129	3.89035662410659	-13.5058466317676	-50.7190884790162	34.8297860887739	51.9924860524272	41.6104420178786	45.1633067238005	55.2706328395537	51.1379447831171	-29.6743967502323	40.454292108467	41.4307579455382
0.217877094972067	53.531890595595	46.6623293003284	34.8690353690701	-55.0920985924286	-17.0520735155857	47.3144509230807	-22.0883936771995	54.7865095876744	-36.2961917118352	-7.75590515504088	7.34607216856674	-57.4418693565528	-60.8634956303703	9.15964573453148	54.2995153516519	50.8164354415441	-61.4020959658171	17.1994417357989	37.4481872741179	-43.7910976620655	-53.8312787728579	51.5694743008651	13.0568039514494	36.8350157933973	51.2263110069804	23.5630294964715	-76.9236859835857	-74.0658348230693	27.651617250933	50.1636988078662	52.4698699985011	-1.30618060891317	54.5066163124396	18.7940583322339	3.98218015360053	-13.6062015714011	-51.0978681291848	35.1303765024966	52.4331299608837	41.9475925176248	45.5197005902999	55.7118161964064	51.5836366680098	-29.8639255694738	40.8037244081142	41.7776670991462
0.223463687150838	53.8933486890309	47.0080143216417	35.1088912820813	-55.4398670841556	-17.1592053345425	47.6403414152471	-22.2274353933774	55.1518480967222	-36.5200633868371	-7.83031092384108	7.40585626446761	-57.7849014638423	-61.2326326665308	9.21832815050249	54.6581474367914	51.1689103118269	-61.7767561425049	17.4046073528069	37.7515711706912	-43.9972492443092	-54.1748771925569	51.9102293264434	13.1824640528917	37.0946160949993	51.5867285065555	23.7332394524812	-77.3946815731558	-74.5492762920142	27.8041587750803	50.527723956487	52.827403913832	-1.29014253824965	54.8687550122189	18.9322735781485	4.06585834570301	-13.6932374108511	-51.4165972068764	35.3840206467169	52.8061452847122	42.2282358734239	45.8170015863063	56.0806860320724	51.9631298838707	-30.0198245305424	41.0988902606053	42.0711011992241
0.229050279329609	54.1870650457433	47.2934204323184	35.3014454152628	-55.7213482710726	-17.2473987421448	47.90437309025	-22.3410134445089	55.4446073313353	-36.7026383779726	-7.89668306127925	7.45932247187963	-58.0586255758796	-61.5317022927911	9.26379323351446	54.9447415582289	51.4539820036432	-62.0777511572194	17.5860024333652	38.0060376622679	-44.1506389710244	-54.4533201856877	52.1836091625415	13.2874247639055	37.304729309653	51.8795510051313	23.8703016483774	-77.7734339490269	-74.9453453348387	27.9190049317707	50.8260078589632	53.1185134677443	-1.27632431234856	55.1594589264623	19.0429310624649	4.14128818299581	-13.7668467971885	-51.6748809710515	35.590407315825	53.111075186887	42.4520280415054	46.0548453298697	56.3767907715628	52.2759596021224	-30.1419010007625	41.3394277482372	42.3107004264386
0.23463687150838	54.4126799491996	47.5181978651994	35.4464615232329	-55.9361933543566	-17.3165449043155	48.1062224198123	-22.428987590912	55.6644288990139	-36.8436909398018	-7.95493973954827	7.50640495717088	-58.2627024169727	-61.7603337929311	9.29598503552892	55.1589468540089	51.6713013773195	-62.3047077903333	17.743403965019	38.2112745880393	-44.251076993738	-54.6662627523306	52.389278987921	13.3715570075731	37.4650976981443	52.1044198764144	23.974047713437	-78.0594727138442	-75.2535502553796	27.9960146968981	51.0581851411537	53.3428420951385	-1.26474295188777	55.3783721430514	19.1258947841169	4.2083768035268	-13.8269389373096	-51.8723995313006	35.7492832924528	53.3475462291193	42.618694680006	46.2329403201717	56.5997679327475	52.5217426623103	-30.23000413711	41.5250419443682	42.4961709840823
0.240223463687151	54.5699170948717	47.6820711615001	35.5437616884128	-56.0841361005477	-17.3665584913151	48.2456420762562	-22.4912492059659	55.8110437040815	-36.9430466644074	-8.00500913562544	7.54704574738978	-58.3968790313379	-61.9182437552937	9.31486394236803	55.3005010909704	51.820602279541	-62.4573446182967	17.8766184372058	38.3670301846001	-44.2984389999106	-54.8134410427293	52.5269869154687	13.434757322126	37.5755245455639	52.2610597260899	24.0443502049858	-78.2524426045625	-75.4735084210048	28.035093508126	51.2239714123696	53.5001150350291	-1.25541272225519	55.5252266513456	19.1810627794673	4.26704161486579	-13.8734397103709	-52.0089082503097	35.8604536542833	53.5152688209599	42.7280314802547	46.3510682892105	56.7493445615447	52.7001780331379	-30.2840250742839	41.6555052698174	42.6272854532272
0.245810055865922	54.6585839225901	47.7848395030345	35.5932265365913	-56.1649931771464	-17.3973777835184	48.3224612306388	-22.5277214111451	55.8842722708227	-37.0005826993393	-8.04682951998527	7.58119480152243	-58.4609891023665	-62.0052364305755	9.32040672236267	55.3692309797358	51.9017018635186	-62.5354723693709	17.9854820776864	38.4731133908193	-44.2926663689313	-54.8946726898282	52.5965642951854	13.4769479874981	37.6358743994631	52.3492787230572	24.0811227635601	-78.3521039444383	-75.6049467485441	28.0361933798474	51.3231636076721	53.5901396611367	-1.24834511598762	55.5998426641076	19.2083672467583	4.31721039558827	-13.9062917595058	-52.0842380516537	35.9237820101925	53.6140375681024	42.7799044134923	46.4090844651164	56.825337559674	52.8110471746898	-30.3038970603653	41.7306577678937	42.7038830676389
0.251396648044693	54.6785718481287	47.826376954334	35.5947953815178	-56.1786643838378	-17.4089647480063	48.3365857586117	-22.5383591715697	55.8840249589229	-37.0162279012344	-8.08034933290184	7.60881007198614	-58.4549531625193	-62.0212039789563	9.31260655476158	55.3650523827419	51.9145008089213	-62.5389941628737	18.0698610525367	38.5293940791451	-44.2337662456792	-54.9098570391085	52.5979259170536	13.4980771203482	37.6460732338063	52.3689688301452	24.0843202180652	-78.3583329479223	-75.6477020511694	27.9993129615059	51.3556402322407	53.6128057136906	-1.24354883861437	55.6021288334718	19.2077746287944	4.35882138398524	-13.9254545628456	-52.0982956326089	35.9391906655164	53.6437315193298	42.7742498926535	46.4069177467659	56.8276539044456	52.8542143013369	-30.2895955401153	41.7504072976682	42.7258699080489
0.256983240223464	54.6298563937748	47.8066326145528	35.548466298452	-56.1251327787815	-17.4013050857006	48.2879983538837	-22.5231493519817	55.8103020711433	-36.9899629246949	-8.10552724812002	7.62985755634987	-58.3787786936648	-61.9661266062765	9.29147303816861	55.2879704153262	51.8589834413279	-62.4679056316606	18.1296516297022	38.5358032131741	-44.1218115315679	-54.8589752754737	52.5310701135343	13.4981187375382	37.6061085386032	52.320105934064	24.0539386407892	-78.2711218781508	-75.6017212456651	27.9244975392587	51.3213615076185	53.5680854320862	-1.24102979796149	55.5320823606382	19.1792856539084	4.39182335388704	-13.930904483656	-52.0510635814954	35.906660716163	53.6043143119959	42.7110748491654	46.3445707895463	56.7562907604526	52.829626545108	-30.2411381855152	41.714729645299	42.6932190157014
0.262569832402235	54.5124972177791	47.7256306787757	35.4542961264939	-56.0044647000302	-17.3744082491337	48.1767585490405	-22.4821107330979	55.6631938528741	-36.9218202465152	-8.12233222392972	7.64431133909207	-58.2325601176066	-61.8400725890197	9.25703217871008	55.1380794395385	51.7352177510714	-62.3222949276381	18.1647803056576	38.4923329311975	-43.9569407930429	-54.7420904469646	52.3960787615546	13.477072787882	37.5160293350441	52.2027498743762	23.9900153521709	-78.0905790568271	-75.4670614198857	27.8118389809125	51.2203694195374	53.4560335882681	-1.24079109685453	55.3897889992125	19.1229353350417	4.41617567763882	-13.9226347996251	-51.9426003996526	35.82623207151	53.4958342156964	42.5904567245729	46.2221200021563	56.611335482941	52.7373140192771	-30.1585848737881	41.6236685532796	42.6059704249153
0.268156424581006	54.3266380425951	47.5834704089031	35.3124003996937	-55.8168096818442	-17.3283074306962	48.0030026438372	-22.4152939882486	55.4428803838717	-36.811884125043	-8.13074354153454	7.65215362347668	-58.0164786769334	-61.6431981881164	9.20932635820216	54.9155629508588	51.5433553114905	-62.1023426103367	18.1752038951912	38.399036555742	-43.7393580877063	-54.5593473852764	52.1931171840413	13.4349651522354	37.3759461161341	52.0170443715502	23.8926288753584	-77.816928726358	-75.2438897602158	27.6614756242203	51.0527876674402	53.2767874208434	-1.24283302931624	55.1754229522584	19.0387929270793	4.43184837597248	-13.9006557111579	-51.7730404277682	35.6980034060495	53.3184240742677	42.4125433770385	46.0397154544602	56.3929655129898	52.5773897821444	-30.0420376127117	41.477335667612	42.4642311146945
0.273743016759777	54.07250648206	47.3803260139231	35.1229532071215	-55.5624002661495	-17.2630595214849	47.7669435409003	-22.3227816203838	55.1496313620018	-36.6602904948994	-8.13075083064019	7.65337475341679	-57.7308022062271	-61.3757474516236	9.148414282123	54.6206933578394	51.2836310965898	-61.8083214186589	18.1609095841658	38.2560285289907	-43.4693327082995	-54.3109725232378	51.9224339510654	13.3718476118316	37.1860307129823	51.7632168541007	23.7618988406113	-77.4505107645813	-74.932483339208	27.4735921087277	50.8188215155787	53.0305664699583	-1.24715308019681	54.8892466630248	18.9269618422905	4.43882215483455	-13.8649943287825	-51.5425936768648	35.5221320398827	53.0723011460243	42.1775529028197	45.7975806964277	56.1014481644442	52.3500497010209	-29.8916404134809	41.2759104028817	42.2681748794526
0.279329608938547	53.7504137676113	47.1164464398703	34.8861869819195	-55.2415517093422	-17.1787450407355	47.4688704891544	-22.2046878595177	54.7838057794499	-36.4672267970301	-8.12235408224396	7.6479732253602	-57.3758847940481	-61.0380519066705	9.07437090765634	54.2538316549635	50.956363198418	-61.4405959261151	18.1219149451604	38.063484274267	-43.1471988447916	-53.9972736093845	51.5843605808187	13.2877977849392	36.9465160867553	51.44157818506	23.597985839618	-76.9917802523949	-74.5332287636554	27.2484191512498	50.5187575459931	52.7176723131317	-1.25374592827112	54.5316104997387	18.7875795242195	4.43708842907334	-13.8156946395466	-51.2515455640222	35.2988337480636	52.7577668425348	41.8857733729268	45.4960124884755	55.7371403029966	52.0555722165829	-29.7075791111638	41.0196397254847	42.0180421189352
0.284916201117318	53.3607543739792	46.7921550696211	34.602392219699	-54.8546615848247	-17.075468035963	47.109148735159	-22.0611585207389	54.3458514916141	-36.2329317444277	-8.10556364869691	7.63595569012537	-56.9521663361031	-60.6305301408578	8.98728735178209	53.8154269890589	50.5619524444033	-60.9996220800795	18.0582679160071	37.8216399836229	-42.7733551651637	-53.61863932015	51.179311140795	13.1829190319858	36.6576960466517	51.05252228804	23.4010912299466	-76.4413068948907	-74.0466216835808	26.9862332653432	50.1529633135882	52.338488202358	-1.26260345278104	54.1029523346758	18.620817279946	4.426649333026	-13.7528174525981	-50.9002565532605	35.028382499226	52.3752063661254	41.537562485242	45.1353804434469	55.3004879177104	51.6943180078838	-29.4900811330512	40.7088378551807	41.7141395476511
0.290502793296089	52.9040055445971	46.4078493328577	34.2719171265061	-54.4022092818584	-16.9533559539361	46.6882190828054	-21.892370822973	53.8363046792209	-35.9576950237935	-8.08040023086151	7.61733694471885	-56.460171980185	-60.1536872740033	8.88727077947577	53.3060161197456	50.1008819150915	-60.4859466255624	17.9700467412455	37.5307923318689	-42.3482643153155	-53.1755387700956	50.7077817495829	13.0573403290793	36.3199248941402	50.5965256733326	23.1714568898344	-75.7997742968495	-73.4732661628807	26.6873564250498	49.7218869036727	51.8934786028544	-1.27371474344777	53.6037970180925	18.426880071057	4.40751771784377	-13.6764403239103	-50.4891617021003	34.7111101235648	51.9250882465365	41.1333471325271	44.7161265806283	54.7920255853914	51.2667295583206	-29.2394152151932	40.3438858853249	41.356839824066
0.29608938547486	52.3807267174551	45.9640002267261	33.8951671968391	-53.8847554013403	-16.8125594826045	46.2065973618729	-21.6985331686963	53.2557892042934	-35.6418569335355	-8.04689485258533	7.59213991415593	-55.900511463667	-59.6081143206131	8.77444427234005	52.7262227745844	49.5737163628603	-59.9002064144663	17.8573598765292	37.1912981173043	-41.8724523388326	-52.6685209208758	50.1703499798107	12.9112161103025	35.9336169939653	50.0741468645703	22.9093649236031	-75.0679790935705	-72.8138739123854	26.3521556733139	49.2260563924866	51.3831886339834	-1.28706611391062	53.034755747507	18.2060062635561	4.37971713573575	-13.5866574602756	-50.0187701142562	34.3474059107437	51.4079637773656	40.6736228867847	44.2387647923216	54.2123758285036	50.7733306231204	-28.9558910674541	39.9252313222854	40.9465811000824
0.301675977653631	51.7915588518641	45.4611517476162	33.472604722178	-53.302941049355	-16.6532523642485	45.6648738059847	-21.4798848849421	52.6050158605986	-35.2858079584854	-8.00508882231075	7.56039562330313	-55.2738783444463	-58.9944874441676	8.64894667761859	52.0767568995015	48.9811015322006	-59.2431276010406	17.7203458561914	36.8035738296603	-41.3465080173201	-52.0982138896998	49.5676741630011	12.7447260788209	35.4992462722764	49.486025726594	22.6151373180594	-74.2468299381994	-72.0692633864854	25.9810426755479	48.6660792113843	50.8082434129947	-1.30264111853951	52.3965253330967	17.9584673369661	4.34328181103475	-13.4835796026957	-49.4896642994046	33.9377161380584	50.8244663527385	40.1589534005541	43.703880223622	53.5622483673129	50.2147255989286	-28.6398589875555	39.4533875444157	40.483866491214
0.307262569832402	51.1372236569895	44.8999202348108	33.0047482305623	-52.6574870294587	-16.4756311800538	45.0637123407435	-21.2366959258888	51.884781519435	-34.8899882820977	-7.95503368207205	7.52214315870221	-54.5810491263166	-58.3135671041646	8.51093243790595	51.3584138054624	48.3237633823748	-58.5155247248498	17.5591731239927	36.3680951455848	-40.77108213226	-51.4653241582871	48.9004925969828	12.5580749870594	35.0173456426021	48.8328826952503	22.2891355502719	-73.3373463470629	-71.240358744573	25.574473218842	48.0426414151989	50.1693473022783	-1.32042057270188	51.6898873600105	17.6845675529627	4.29825659815986	-13.3673338893125	-48.9024994406575	33.4825435294828	50.1753107050724	39.5899697258664	43.1121285659954	52.842439267063	49.5915987961407	-28.2917094245609	38.9289331813838	39.9692634681204
0.312849162011173	50.4185227229791	44.2809936266226	32.4921718578968	-51.9491929347699	-16.2799151063372	44.403849782765	-20.9692665374024	51.0959681717842	-34.454887236524	-7.89679114382736	7.47742962054959	-53.8228822800754	-57.5661970970124	8.36057140169657	50.5720732122538	47.6025072132801	-57.7182996823043	17.3740398273576	35.8853963524459	-40.146886649282	-50.7706356833248	48.1696226568486	12.3514923861957	34.4885063602098	48.1155179099891	21.9317601471751	-72.3406574045112	-70.3281886786294	25.1329466574079	47.3565068558219	49.467283061011	-1.34038257639401	50.9157072484692	17.3846435840154	4.24469692653172	-13.2380636980665	-48.2580025709526	32.9824466461673	49.4612920447621	38.9673695515377	42.4642352655633	52.0538299810901	48.9047136148698	-27.9118724924593	38.3525114144045	39.4034031701879
0.318435754189944	49.6363365556746	43.6051306300313	31.9355046517403	-51.1789361410452	-16.0663456428192	43.6860949506229	-20.6779268839714	50.239541867773	-33.9810426914213	-7.83043301315627	7.42631006480015	-53.0003171614645	-56.7533034921467	8.19804861506774	49.7186981904902	46.8182166955371	-56.852440588292	17.1651735753209	35.3560697009611	-39.4746938259313	-50.0150089095799	47.3759598104463	12.1252323453993	33.9133773056711	47.3348102503146	21.5434501975856	-71.2580003291133	-69.3338851087099	24.6570053049334	46.6085162618062	48.7029109021388	-1.36250254116828	50.0749332128269	17.0590641023974	4.18266873246512	-13.0959284692178	-47.5569716592119	32.4380392091514	48.6832851027294	38.2919163598146	41.7609946469465	51.1973862910899	48.1549116254239	-27.5008174342882	37.7248291982829	38.7869796419377
0.324022346368715	48.7916235159245	42.8731598045589	31.3354298082512	-50.3476707021773	-15.8351863132393	42.9113276885791	-20.3630366385503	49.3165515547017	-33.4690403822911	-7.75604110060608	7.36884743548859	-52.1143728277013	-55.87589346479	8.02356409464903	48.7993340029722	45.9718528058607	-55.9190205293551	16.9328311604098	34.7807646874543	-38.7553352441835	-49.1993796870935	46.52047653937	11.8795731409306	33.2926641984277	46.491716276972	21.1246828170911	-70.090718903178	-68.2586817480215	24.1472337745317	45.7995862249948	47.877167455697	-1.38675322044043	49.1685951205966	16.7082293300549	4.11224837820693	-12.9411035080608	-46.8002746077059	31.8499893549714	47.8422430769123	37.5644385031694	41.0032689536173	50.274157145509	47.343111554359	-27.0590520377474	37.0466564060932	38.1207489930882
0.329608938547486	47.8854186648263	42.0859785616129	30.6926838433713	-49.4564261494977	-15.5867223386651	42.0804978043059	-20.0249845357423	48.3281278149399	-32.9195131791151	-7.67370712056206	7.30511248734916	-51.166146753871	-54.9350540268077	7.83733258225379	47.8151068467643	45.0644526689157	-54.9191962101391	16.6772982449328	34.1601872666211	-37.9897007688566	-48.324758093832	45.6042211669413	11.614816915655	32.6271287412438	45.5872690793291	20.675972566554	-68.8402617677469	-67.1039125395637	23.604258267056	44.9307080954731	46.9910646397863	-1.41310474299645	48.1978032528645	16.3325705499321	4.03352255810367	-12.7737797679676	-45.988848161781	31.2190188251778	46.9391964838812	36.7858282024044	40.1919873059768	49.2852733975619	46.4703081772013	-26.5871220027737	36.3188248975119	37.4055284833593
0.335195530726257	46.9188325160171	41.2445520802737	30.0080556990119	-48.5063061965725	-15.3212602839862	41.1946239217576	-19.6641878889999	47.2754815050071	-32.3331402963887	-7.58353257798384	7.23518369884866	-50.1568134511501	-53.9319506576378	7.63958328140602	46.7672224972729	44.097128306952	-53.8542064949507	16.3988890118469	33.4950989955699	-37.1787374334454	-47.392227165335	44.6283165941486	11.3312893093069	31.9175876965847	44.6225770299447	20.1978708248332	-67.5081805854428	-65.8710099665948	23.0287458086452	44.0029467858913	46.0456884402293	-1.44152464978307	47.163746967369	15.9325495792554	3.94658819213179	-12.5941636140969	-45.1236967335565	30.5459020905122	45.9752519168865	35.9570404672229	39.3281445781707	48.2319464440914	45.5375711191283	-26.0856102621423	35.5422275118152	36.64219553289
0.340782122905028	45.8930496965625	40.3499121408686	29.2823857854227	-47.4984873511473	-15.0391276779402	40.2547922505225	-19.2810920723548	46.1599022974969	-31.7106464454359	-7.48562864298589	7.15914717570102	-49.0876229885847	-52.867825836752	7.43055957612884	45.6569648560144	43.0710652986554	-52.7253708463307	16.0979457808446	32.7863161102952	-36.3234482546583	-46.4029415331933	43.59395894531	11.0293390599458	31.1649118959233	43.5988224480264	19.690965116509	-66.0961280736761	-64.5615032390687	22.4214034383467	43.0174394866296	45.0421976005578	-1.47197793388249	46.0676932657765	15.5086582054576	3.85155230681236	-12.4024765680665	-44.2058911409677	29.831465410942	44.9515907116923	35.0790919403687	38.412800195074	47.1154667669515	44.5460435649376	-25.555136255768	34.7178169868002	35.8316866595767
0.346368715083799	44.8093275178891	39.4031558776106	28.5165649607498	-46.4342174361495	-14.7406726072488	39.2621552729865	-18.8761699674079	44.9827571273728	-31.052800930192	-7.3801160135076	7.0770965450127	-47.9598994204029	-51.7439974799864	7.21051873226518	44.4856944035187	41.9875213487065	-51.5340876628182	15.7748385899338	32.0347085355078	-35.4248909773525	-45.358125973978	42.5024161246973	10.7093375770987	30.3700251831787	42.5172601730473	19.1558783954261	-64.6058559108883	-63.1770163586205	21.7829773468564	41.9753942932513	43.9818222235946	-1.50442708358111	44.9109852667875	15.0614175854079	3.74853190376494	-12.1989550338645	-43.2365672640401	29.0765858324822	43.8694675217503	34.1530596668317	37.4470768507529	45.9372023784344	43.4969408797393	-24.996355159767	33.8466048047229	34.9749963443913
0.35195530726257	43.6689944583525	38.4054444517206	27.711533449029	-45.3148140217121	-14.426263285278	38.2179303509004	-18.4499213762655	43.7454885443981	-30.3604166875773	-7.26712476621592	6.98913284020167	-46.7750391210569	-50.5618572815393	6.97973158174665	43.2548465592489	40.8478247696072	-50.2818325180508	15.4299647431009	31.2411988290465	-34.4841767514518	-44.2590738707248	41.3550262859763	10.3716784871115	29.5339032934489	41.3792160502336	18.5932682848022	-63.0392125187859	-61.7192660647444	21.1142519672525	40.8780887477496	42.8658622863195	-1.53883212856663	43.6950405867604	14.5913776086099	3.63765381591606	-11.983850005402	-42.2169246199574	28.2821901220783	42.7302088042525	33.180079789415	36.432159149813	44.6985971725531	42.3915491419992	-24.4099570711971	32.9296599667202	34.0731758261489
0.357541899441341	42.4734485592171	37.3580016465595	26.8682796978781	-44.1416627702264	-14.0962875958891	37.1233982528716	-18.0028724011146	42.4496129735969	-29.6343492737351	-7.14679419583619	6.89536437673975	-45.5345090300677	-49.3228689640783	6.73848219024257	41.9659299503159	39.653372877644	-48.9701563036535	15.0637483245967	30.4067610620801	-33.5024687425932	-43.1071455889012	40.1531962160364	10.0167771511974	28.6575726684177	40.1860853296673	18.0038262749442	-61.398140723486	-60.1900596649336	20.4160490189489	39.7268682952503	41.6956860696638	-1.57515068914149	42.4213496296632	14.099116225218	3.51905455173222	-11.7574267560039	-41.1482248589937	27.4492536417695	41.5352112188544	32.1613461721426	35.3692921733331	43.4011691839934	41.2312235904713	-23.7966661495808	31.9681076970158	33.1273318269644
0.363128491620112	41.2241557358251	36.2621123863846	25.9878391771345	-42.9162156967773	-13.751152612888	35.9799016044405	-17.5355747913412	41.0967188856415	-28.8754957974481	-7.01927264308508	6.79590661903204	-44.2398448091664	-48.0285664391029	6.48706750844701	40.6205245909123	38.4056303046199	-47.6006832783353	14.6766396803687	29.5324196363468	-32.4809806782979	-41.9037667690763	38.898399635135	9.64507015684391	27.742109209693	38.9393309807345	17.3882768793686	-59.6846752988308	-58.5912927517023	19.6892265058799	38.5231446579672	40.4727285050471	-1.61333802839689	41.0914737883332	13.5852387395651	3.39288012744293	-11.5199645103016	-40.0317901831461	26.5787991633409	40.2859399408165	31.0981089532395	34.2597799708467	42.0465087567271	40.0173869869319	-23.1572397162163	30.9631280784899	32.1386252099726
0.368715083798883	39.9226480058827	35.1191211804176	25.0712931199636	-41.6399893470618	-13.3912840958433	34.7888432626225	-17.0486052588567	39.6884648793165	-28.0847938020435	-6.88471731145752	6.69088203840549	-42.8926489140253	-46.6805518801265	6.22579700758155	39.2202799746273	37.106127227433	-46.1751090257907	14.2691148673619	28.6192480399219	-31.4209753315422	-40.6504265385039	37.5921754152741	9.25701478313747	26.7886369716793	37.6404819238926	16.7473767504965	-57.9009403951967	-56.9249468096528	18.9346776701593	37.2683941282	39.1984894394976	-1.6533471072727	39.7070435590095	13.050377070165	3.25928588766723	-11.2717560988902	-38.8690016896482	25.6718956250347	38.9839268905336	29.9916730291541	33.1049839802882	40.6362766243292	38.7515278964325	-22.4924673125576	29.9159546211116	31.1082695707793
0.374301675977654	38.5705216368294	33.930430493945	24.1197672077566	-40.3145628954126	-13.0171259628422	33.5516846166419	-16.5425647626972	38.2265776781084	-27.2632200973414	-6.74329407308467	6.58041996254838	-41.4945885832737	-45.2804937112261	5.95499229942139	37.7669130816823	35.756457517371	-44.6951983242053	13.8416750712052	27.6683675427873	-30.3237629437984	-39.348675644042	36.2361257187863	8.85308844063918	25.7983267953157	36.2911311817435	16.0819137557626	-56.0491468573123	-55.1930867157679	18.1533299024067	35.9641557823659	37.8745318213397	-1.6951286425065	38.2697565713464	12.495188976947	3.11843631452116	-11.0131075961804	-37.6612976414998	24.7296568315657	37.6307688813627	28.8433964715188	31.9063213775395	39.1722019041486	37.4351988871306	-21.8031697187407	28.8278727649506	30.0375297643594
0.379888268156425	37.1694352145418	32.6974990485143	23.1344302005475	-38.9415761652469	-12.6291397407663	32.2699438169083	-16.0180777635933	36.7128500433399	-26.4117895430118	-6.59517726386837	6.46465641647825	-40.0473937473731	-43.8301245135349	5.67498674145362	36.2622063034256	34.3582768114163	-43.1627829300838	13.3948459931115	26.6809458338769	-29.1906995894464	-38.0001245087985	34.8319140593237	8.43378808653296	24.7723948844758	34.8929339515545	15.392706015467	-54.1315894346301	-53.397858136325	17.346143610086	34.6120296180881	36.5024798085534	-1.73863116727905	36.7813755361006	11.9203572567513	2.97050482548278	-10.7443379419215	-36.4101716672636	23.753240099101	36.2281256880146	27.6546888788374	30.6652633576461	37.6560800077226	36.0700146516813	-21.0901979335799	27.7002183194466	28.9277203690413
0.385474860335196	35.7211076353955	31.4218400528987	22.1164925143327	-37.5227275747095	-12.2278039939442	30.9451939342428	-15.4757914496103	35.1491386060798	-25.531553785041	-6.4405494681931	6.34373395526826	-38.5528548601143	-42.331238852589	5.38612502750638	34.7080052864386	32.9133005075502	-41.5797592794442	12.9291772066607	25.6581956011308	-28.0231854838076	-36.6064412151057	33.3812632874258	7.99962961571673	23.7121013265158	33.4476056013443	14.6806009033209	-52.1506438881464	-51.5414848239013	16.5141110451642	33.2136746164516	35.0840168019439	-1.7838010946121	35.2437261128104	11.3265889080016	2.81567356030047	-10.4657785468754	-35.1171708925719	22.7438448467453	34.7777180375799	26.4270096647432	29.3833333495469	36.089770469613	34.6576500524043	-20.3544321173289	26.5343758408275	27.7802040894085
0.391061452513966	34.2273160241571	30.1050193671507	21.0672047471426	-36.0597720100738	-11.8136137317288	29.5790610514619	-14.9163749337781	33.5373616204342	-24.6235999468311	-6.27960129346105	6.21780148875566	-37.0128206556452	-40.7856910292542	5.08876276441413	33.1062166986882	31.4233016865533	-39.948086109349	12.4452414852353	24.6013730561746	-26.8226632369211	-35.1693494164667	31.8859535030193	7.55114722857292	22.6187485588161	31.956919591967	13.9464740110038	-50.1087639974636	-49.6262658181826	15.6582550924476	31.7708067317253	33.6208834053794	-1.83058278332295	33.6586946999917	10.7146142655206	2.65413315711856	-10.1777728830762	-33.7838940056498	21.7027111361758	33.281325525552	25.1618662849566	28.062105166499	34.4751946973533	33.1998380924161	-19.5967804985344	25.3317769494416	26.5963900998845
0.396648044692737	32.6898935799212	28.7486536016823	19.987856155493	-34.5545186297874	-11.3870797958886	28.173222289533	-14.3405184247159	31.879496640662	-23.6890492766619	-6.11253113475777	6.08701409838758	-35.4291958339369	-39.195392757292	4.783266035269	31.4588059203074	29.8901089625278	-38.269782002953	11.9436341009315	23.5117764054058	-25.5906160553442	-33.6906261812215	30.3478198971549	7.08889277617945	21.4936797830553	30.422705327441	13.1912280778613	-48.0084784721388	-47.6545725541913	14.7796280200899	30.2851968107267	32.1148753154112	-1.87891860654489	32.0282261502805	10.0851861066296	2.48608251819291	-9.88067605926531	-32.4119892595571	20.6311181611125	31.7407844592128	23.8608124048358	26.70320109423	32.8143336449244	31.6983678150545	-18.8181782463599	24.0938985890787	25.3777323310962
0.402234636871508	31.1107273527836	27.3544081536404	18.8797730830356	-33.0088286020154	-10.9487282284776	26.7294037706107	-13.7489323713267	30.1775781248774	-22.7290557532237	-5.93954492989377	5.95153284651187	-33.8039386777421	-37.5623107705696	4.47001094967761	29.767794661635	28.315604264777	-36.5469228612631	11.4249720957731	22.3907442692693	-24.3285658942677	-32.1720997707145	28.7687505255956	6.61343508375954	20.3382773290873	28.8468459361023	12.415791887119	-45.8523877714507	-45.6288458819203	13.8793101937826	28.7586684444002	30.5678411428182	-1.9287490226988	30.3543214131663	9.43907872945617	2.31172856538923	-9.57485438199926	-31.0031524135158	19.5303826884921	30.1579856309048	22.5254460097904	25.3082899191802	31.1092254125112	30.1550821340588	-18.0195863098911	22.8222612302709	24.125727700845
0.407821229050279	29.4917559536099	25.9239951828979	17.7443173433233	-31.4246127785658	-10.4990996210197	25.2493785203195	-13.1423465826052	28.4336949680639	-21.7448046510057	-5.76085590513595	5.81152457825881	-32.1390586041168	-35.8884643630386	4.1493831817129	28.0352585112923	26.7017205534452	-34.7816393049789	10.8898935261688	21.239654051562	-23.0380715623583	-30.6156473548813	27.1506840167651	6.12535925321846	19.1539609703662	27.2312759850882	11.621119129906	-43.6431608368472	-43.5515930012167	12.9584087560491	27.1930957539496	28.9816801684631	-1.98001264877586	28.6390351081105	8.7770870047253	2.13128598584926	-9.26068490293969	-29.5591246162652	18.4018574530711	28.5348720237144	21.1574074607214	23.8790848989763	29.3619627752236	28.5718755969879	-17.2019902257476	21.5184270196122	22.8419142918687
0.41340782122905	27.8349671996946	24.4591715299094	16.582884558425	-29.8038293083437	-10.0387484458148	23.7349643116308	-12.5215093237063	26.6499879671979	-20.737511067395	-5.57668431199845	5.66716171634619	-30.4366136537788	-34.1759228647712	3.82177749600533	26.2633244170607	25.0504394716883	-32.9761140097611	10.339056681352	20.0599202606784	-21.7207267817597	-29.023192668256	25.4956072166797	5.62526594552514	17.9421861928878	25.5779791308152	10.8081872383402	-41.3835317413816	-41.4253843161057	12.0180562723179	25.5904011141607	27.3583400361025	-2.03264633595032	26.8844730307353	8.10002540203335	1.94497696803915	-8.93855495294082	-28.0816902339832	17.246929507439	26.8734364522132	19.758377496706	22.4173416776185	27.5746906437496	26.9506920844326	-16.3663988956871	20.1839978774003	21.5278694784773
0.418994413407821	26.1423956989824	22.9617365779933	15.3969024556239	-28.1484811933313	-9.5682423702117	22.1880214530704	-11.8871863893631	24.8286472215143	-19.7084184133316	-5.38725715536624	5.51862204895998	-28.6987079214969	-32.4268030571882	3.48759726261948	24.4541681025618	23.3637889370338	-31.1325789784651	9.77313927697863	18.8529927848192	-20.378158205714	-27.3967036093865	23.8055527736826	5.1137706438769	16.7044424196962	23.8889857081736	9.97799618926764	-39.076296260581	-39.2528502126026	11.0594093453905	23.9525528165685	25.6998143849246	-2.08658524733559	25.0927895950837	7.40872699184145	1.75303092861183	-8.60886166351494	-26.57267462564	16.0670185293474	25.1757191410696	18.3300751874015	20.9248561478069	25.749603459735	25.2935224477531	-15.5138433355999	18.8206135457079	20.185208004304
0.424581005586592	24.4161203756764	21.4335300624509	14.1878291239274	-26.4606137903219	-9.08816155470918	20.6104505235509	-11.2401601558929	22.9719094708289	-18.6587968694577	-5.19280791330271	5.36608851106468	-26.9274889308771	-30.6432665310349	3.14725396127847	22.6100114226654	21.643840674777	-29.2533127538074	9.19283762466411	17.620355123126	-19.012023396332	-25.7381897868117	22.0825966657291	4.59150289855431	15.4422511930355	22.1663702612737	9.13156727992639	-36.724308369296	-37.0366777642744	10.0836471998781	22.2815626751356	24.0081404244317	-2.14176293782183	23.2661852147864	6.70404242439685	1.5556842303289	-8.27201147624471	-25.0339418687334	14.8635750883527	23.4438052442692	16.8742558374332	19.4034622628493	23.8889425290413	23.6024020880664	-14.6453753975713	17.4299495892389	18.8155800133746
0.430167597765363	22.6582619401238	19.8764298291219	12.9571512326926	-24.7423122616236	-8.59909793572256	19.0041900567657	-10.5812286129006	21.0820553750817	-17.5899418097086	-4.99357624887333	5.20974895932048	-25.1251449569632	-28.8275169903797	2.80116667554186	20.7331196607495	19.8927076962696	-27.3406375752205	8.59886577852942	16.3635225749508	-17.6240087651612	-24.0497000147567	20.3288556731401	4.0591055543019	14.1571643163344	20.4122490185881	8.26994187705754	-34.3304766691075	-34.7796073699919	9.0919702383939	20.5794835773021	22.2853964545594	-2.19811143588615	21.4069036263543	5.98683888679356	1.35317989141154	-7.92841964073861	-23.4673924382195	13.6380788738981	21.679822307828	15.3927088453475	17.8550298008089	21.9949932958935	21.8794084792846	-13.7620664665818	16.0137153513312	17.4206690369059
0.435754189944134	20.8709803059567	18.292349545029	11.7063822143652	-22.9956989779745	-8.10165449398604	17.3712141776622	-9.91120437592817	19.1614067382672	-16.5031721943633	-4.78980771439887	5.04979594099861	-23.2939023000384	-26.9817975061678	2.44976157757387	18.8257987709563	18.1125417250451	-25.3969164834147	7.99195465979951	15.0840403892403	-16.2158274790993	-22.3333197617731	18.5464847998212	3.5172339612288	12.8507619582075	18.6287773154476	7.3941801409985	-31.8977607509967	-32.4844293280818	8.08559857122828	18.8484069832504	20.5336993340308	-2.25556132733501	19.5172291575728	5.25799903942141	1.14576728669028	-7.57850970184706	-21.8749608416806	12.3920368868566	19.8859376790796	13.8872555196082	16.2814620834871	20.0700825611533	20.1266586381252	-12.8650061334888	14.5736518675131	16.0021899381354
0.441340782122905	19.0564719574719	16.6832363637669	10.4370604135224	-21.2229308770825	-7.5964445094106	15.7135301939547	-9.23091368133041	17.21232367998	-15.3998289345954	-4.58175344842991	4.88642645704402	-21.4360225142256	-25.108387722871	2.09347140412954	16.8903925687025	16.3055305738564	-23.4245503764984	7.37285116051971	13.7834818764366	-14.7892173343175	-20.5911685555377	16.7376746458624	2.96655517019851	11.5246507207692	16.8181469669951	6.50535972629125	-29.4291674979871	-30.1539803514864	7.06577052119668	17.090460376335	18.7552018997557	-2.31404184074282	17.5994839443185	4.51841993314212	0.933701840954275	-7.2227129766272	-20.2586132137426	11.1269815967251	18.0643558654756	12.3597468542376	14.6846936529515	18.11657564795	18.3463065441069	-11.955300845962	13.1115297390784	14.5618868176665
0.446927374301676	17.2169672704546	15.0510685484992	9.15074720447104	-19.4261967811391	-7.08409080339462	14.033176145341	-8.54119536454439	15.2372017579453	-14.281273230526	-4.36966986587165	4.7198417196892	-19.5537995943475	-23.2096010218404	1.73273492435206	14.929279872691	14.4738954756917	-21.4259750214159	6.74231722739038	12.4634464849615	-13.345938600973	-18.8253973473031	14.9046487348313	2.40774711366773	10.1804616744986	14.9825835945748	5.60457446029333	-26.9277473326033	-27.7911400283789	6.03374110555819	15.3078046676539	16.9520903404363	-2.37348093463643	15.6560250989789	3.76901190844454	0.717244714754825	-6.86146802185122	-18.6203448728535	9.8444690667407	16.2173158460075	10.8120612667529	13.0666879083515	16.1368735180414	16.540540512487	-11.0340725390857	11.6291469692592	13.1015308818344
0.452513966480447	15.3547277894657	13.3978530552197	7.84902507957686	-17.6077146766989	-6.56522496955967	12.3322183135223	-7.84289982311751	13.2384690448776	-13.1488848849736	-4.1538183416252	4.5502469048118	-17.6495571247418	-21.2877816449556	1.36799640011133	12.9448716018846	12.6198883718888	-19.4036580244981	6.10112892694695	11.1255578446681	-11.8877718413079	-17.0381858391697	13.0496607986696	1.84149777289692	8.81984836204053	13.1243439088174	4.69293300150018	-24.3965904140191	-25.3988272329345	4.9907804967663	13.5026315578714	15.1265815274765	-2.43380538622663	13.6892418339031	3.01069747791471	0.496662483169561	-6.49522009264265	-16.9621778434553	8.54607704898783	14.347088338502	9.24610230107437	11.4294347058461	14.13340984222	14.711580523317	-10.1024572473356	10.128326764481	11.6229182765483
0.458100558659218	13.4720434650002	11.7256230793329	6.53349571075266	-15.7697289604515	-6.04048659372831	10.6127486958572	-7.13688796572555	11.2185831631837	-12.004060594962	-3.9344648881465	4.37785089948026	-15.7256453935718	-19.3453017822569	0.999705039464744	10.9396078307768	10.7457891606317	-17.3600957650579	5.45007549313839	9.77146177965032	-10.4165157040205	-15.2317397776676	11.1749920236237	1.26850433271297	7.44448477341339	11.2457129526009	3.77155747914129	-21.8388227897172	-22.979996490644	3.93817246398105	11.677160859436	13.2809203062906	-2.49494088157175	11.7015525432057	2.24441019347474	0.272226807896903	-6.12442059290509	-15.2861583467644	7.23340305201293	12.4559730259706	7.66379629818967	9.77494792451859	12.1086480283715	12.8616755097303	-9.16160369964554	8.61091530341003	10.1278678893179
0.463687150837989	11.5712298536252	10.0364355683659	5.20577798627185	-13.9145076543768	-5.51052246428116	8.87688244571708	-6.42403014852534	9.18002828099911	-10.8482122231164	-3.71187982728291	4.20286604483026	-13.7844384763579	-17.3845586272786	0.628314443982574	8.91595480659338	8.85390290906749	-15.2978102958725	4.78995835846289	8.40282429266185	-8.93398469756852	-13.4082882171711	9.28294826036684	0.689472324693983	6.05606329486774	9.34900130716587	2.84158211569371	-19.2576025066736	-20.5376343031212	2.87721279717843	9.83363778231173	11.4173767513541	-2.55681210710192	9.69540184650383	1.47109349960806	0.0442141030039185	-5.74952651830163	-13.5943542633454	5.9080623831022	10.5462957453409	6.06709003732053	8.1052630011673	10.0650782105649	10.9931006087448	-8.21267189933724	7.07877947645704	8.61821912203705
0.46927374301676	9.65462528458539	8.33236870379662	3.86750602541069	-12.0443395937357	-4.97598577377829	7.12675528261549	-5.70520510019032	7.12531207313002	-9.68276505118114	-3.48633745686915	4.02550787472575	-11.8283312924418	-15.4079714038309	0.254282050556137	6.87640193182735	6.94655703238762	-13.2193462145496	4.12159016990333	7.02132952366375	-7.44200694525491	-11.5700807564351	7.37585720173253	0.105114759894298	4.65629263409488	7.43654226474724	1.90415183402442	-16.6561156870318	-18.0747554368656	1.80920771574579	7.97433018652626	9.5382433881436	-2.61934284238911	7.67325759797269	0.69169957411526	-0.18709480514745	-5.3709998923439	-11.8888525706111	4.57168616760225	8.62040564188476	4.45794835044235	6.42243443694184	8.00521420286501	9.10815437779333	-7.25683169071617	5.53380459840695	7.09582963716083
0.474860335195531	7.72458799617976	6.61551935509604	2.52032717328016	-10.1615315915607	-4.43753531284858	5.36452087518301	-4.98129883685938	5.056962650582	-8.50915601779096	-3.25811571240251	3.84599485045595	-9.8597366380153	-13.4179783679254	-0.121931431599767	4.82345871586153	5.02609844323958	-11.1272675096923	3.44579379073434	5.6286776849865	-5.94242192495905	-9.71938475188016	5.45606553136811	-0.483848747821433	3.24689572410618	5.51068897108353	0.960420850801937	-14.0375725732648	-15.5943991808856	0.735472263626064	6.10152580481507	7.64583238541453	-2.68245605403539	5.63760786443877	-0.0928118422826458	-0.421415023482007	-4.98930719646386	-10.1717567585689	3.22591934777802	6.68067229280496	2.83835171307289	4.72853327883819	5.93159042148941	7.20915598038194	-6.29526131408354	3.97789209698824	5.56257308009558
0.480446927374302	5.78349324540316	4.88800050895343	1.16589997820862	-8.26840558313724	-3.89583465737517	3.59234820021275	-4.25320356853017	2.97752546232285	-7.32883194271612	-3.02749582433161	3.66454809178537	-7.88108219952826	-11.4170337887146	-0.499862588054377	2.75965169922247	3.09489067490667	-9.02415438585009	2.76340128958945	4.22658297545448	-4.4370781961928	-7.85848251109419	3.52593604675606	-1.07669286681936	1.82960760841721	3.57381154123415	0.0115512579664179	-11.4052035477792	-13.0996255777974	-0.342671307221635	4.21752943867422	5.74247272107741	-2.74607399054607	3.59095787605776	-0.881474626014513	-0.658457942800637	-4.60491879459634	-8.44518422700418	1.8724186634884	4.72948280337933	1.21029381413545	3.0256445790413	3.84675877898511	5.2984423441902	-5.32914595095023	2.41295718007283	4.02033678043689
0.486033519553073	3.83373039429848	3.15193867686731	-0.194107845715471	-6.36729575407624	-3.35155134993383	1.81241888085177	-3.52181659804353	0.889560173031921	-6.14324773978137	-2.79476197122604	3.48139110475434	-5.8948075512129	-9.40760491215449	-0.879045869701178	0.687521354330446	1.15531098174204	-6.91260007126611	2.07525291783539	2.81677147621011	-2.92783111749226	-5.9896684700102	1.58784476018236	-1.67268743995089	0.406173310096806	1.6282941522315	-0.941288406120054	-8.76225513206678	-10.5935116332225	-1.42389516287049	2.32466013126321	3.83050732524691	-2.81011827810057	1.53582695324945	-1.67331745898657	-0.897931592970393	-4.21830835309871	-6.71126366737198	0.512850617301089	2.76923887923404	-0.424220892031034	1.31586483526819	1.75328555417746	3.3783652950929	-4.35967626131355	0.840926484513157	2.47101943493183
0.491620111731844	1.87769997657613	1.4094712841751	-1.55802146864177	-4.4605456555943	-2.80535607656851	0.0269245073246126	-2.78803921420576	-1.20436247940501	-4.9538646207511	-2.56020092943855	3.29674950646944	-3.90336114044299	-7.39216891125728	-1.2590141660039	-1.39038103375332	-0.790252579663995	-4.79520761237783	1.3821960766451	1.40097903056409	-1.41654055682307	-4.11524635743387	-0.355822019046145	-2.27109838299531	-1.02165431277817	-0.323467883980793	-1.89692459397294	-6.1119859704252	-8.07914750827324	-2.5068675211848	0.425248320482012	1.91229020370761	-2.8745100170844	-0.525254586326775	-2.46736502368831	-1.1395410023612	-3.82995225673461	-4.97213243267749	-0.851110573688273	0.802353878173008	-2.06317964860748	-0.398700584825389	-0.346251758300107	1.45128867053885	-3.38804691476142	-0.736264290736557	0.916528774949003
0.497206703910615	-0.0821892519544433	-0.337255956232455	-2.92416100485057	-2.5505053105549	-2.2579218398732	-1.7619360567265	-2.05277558029785	-3.30166384280332	-3.76214829228381	-2.32410171952734	3.11085074731536	-1.90919726471163	-5.37320982670423	-1.63929938029901	-3.47149650249428	-2.7394040850356	-2.67458665912584	0.685084274918968	-0.0190508893444887	0.0949314020435126	-2.23752635029514	-2.30267061738272	-2.87118858820957	-2.45211672260601	-2.27907106372322	-2.85418019308177	-3.45766280317626	-5.55963269982326	-3.59025429113956	-1.47836702423934	-0.00981645448534885	-2.93916987932631	-2.58974853705904	-3.26263920366959	-1.38298856090475	-3.4403290213274	-3.22993389863723	-2.21778503662097	-1.16875015471517	-3.70456387122743	-2.11594003208688	-2.4492676151366	-0.480414584224421	-2.41545511727079	-2.3166727642047	-0.641220778775748
0.502793296089385	-2.04352327554101	-2.08609168239919	-4.29084358009476	-0.639528313896091	-1.70992312936176	-3.55195937885491	-1.31693161941286	-5.3997605221685	-2.56956714829829	-2.08675524998481	2.9239238308774	0.0852269560476077	-3.35321550159031	-2.01943300631601	-5.55326155939115	-4.68974268904739	-0.553350244984453	-0.0152239205198566	-1.44156932659938	1.60472275444687	-0.358822223239817	-4.25030294136234	-3.47221883170837	-3.88345186601294	-4.23610664729057	-3.81187597494293	-0.802556434524924	-3.03807221338133	-4.67272071575586	-3.38384127793452	-1.93344518191231	-3.0040182057362	-4.65511192713664	-4.05816028779832	-1.62797438651467	-3.04991870393787	-1.48681481933537	-3.58548930986924	-3.14164546518397	-5.34635163171993	-3.83373817385827	-4.55317160414549	-2.4143653334674	-1.44309913543402	-3.89835226129087	-2.20031047105796
0.508379888268156	-4.00388578961009	-3.83488153069163	-5.65638540381901	1.27003106893604	-1.162035090297	-5.34094017015184	-0.581413897969819	-7.49606755990201	-1.37759045995707	-1.84845395865836	2.73619903190678	2.07745460796589	-1.33467451421483	-2.39894670542148	-7.63311133782047	-6.63886558052514	1.56588843418804	-0.717865941406036	-2.8648239916509	3.11097386810366	1.51855150387896	-6.19631942980769	-4.07344868383269	-5.31389634331875	-6.19216362361501	-4.76883204735429	1.85006230000701	-0.517572733331104	-5.75293301664878	-5.288827045495	-3.85622614658302	-3.06897510452705	-6.71880014892105	-4.85294817696922	-1.87419669432429	-2.65920231121514	0.255077319282164	-4.95253841561891	-5.11390157750203	-6.98652014782627	-5.54997859847866	-6.65537163304766	-4.34818117842867	-0.472176820069999	-5.47935421061925	-3.75881957425674
0.513966480446927	-5.96086117721934	-5.58147078886582	-7.01910384376472	3.17582080205048	-0.614932691820718	-7.12667400195031	0.152871491216653	-9.58800162079429	-0.187686565482147	-1.60949145235057	2.54790761272649	4.06503200899818	0.679926887459643	-2.77737288365195	-9.70848275746635	-8.58437094255784	3.68051923861202	-1.42197627960424	-4.28706141980906	4.61182977200672	3.3922824171609	-8.13832201035012	-4.67413742114312	-6.74168758097858	-8.14483168020411	-5.72386930806117	4.49692656160247	1.99876120477596	-6.82956003810912	-7.19097705278009	-5.77579007104578	-3.13396054957661	-8.77827009412284	-5.64602359166998	-2.1213521683195	-2.26866120670081	1.99359694480143	-6.31724793557095	-7.08308828800076	-8.6230482756722	-7.26254642306432	-8.75327712310989	-6.27947939113347	0.496115869077286	-7.05773054430935	-5.31482775416256
0.519553072625698	-7.91203748718745	-7.32370705161313	-8.37731950030789	5.07549397400199	-0.0692898955217969	-8.90696002360072	0.88502004491917	-11.6729841778876	0.998678937929281	-1.37016214497813	2.3592815383635	6.04551172796906	2.68810784574736	-3.15424526797009	-11.7768176852939	-10.5238609138089	5.78793829631424	-2.12668755275705	-5.70652913156675	6.10544243813236	5.26006305492607	-10.0739170565688	-5.27354493903129	-8.16506600432585	-10.0917041747129	-6.67581089809168	7.13477752665543	4.50783103513667	-7.90127488871247	-9.08794703995441	-7.68977115319891	-3.19889447903147	-10.8309832899167	-6.43640927892922	-2.3691363348294	-1.8787765177758	3.72660303947512	-7.67793608715263	-9.04677866080883	-10.2539190019823	-8.9693309012389	-10.8443022038519	-8.20587985109809	1.46058633570776	-8.63153609926565	-6.8664174370002
0.525139664804469	-9.8550094101613	-9.05944287518352	-9.72935827807254	6.96671168403637	0.474221174520102	-10.679603677842	1.61412996318163	-13.7484446952448	2.18004499792387	-1.13076089477385	2.1705531908546	8.0164555935069	4.68739594393761	-3.52909948096145	-13.8355660932856	-12.4549445475006	7.88555120427477	-2.83113157246784	-7.12147779298192	7.58997305304221	7.11959374555125	-12.0007183421164	-5.87093266381568	-9.58227720798238	-12.0303811044904	-7.62348365284909	9.76036839082563	7.00654797110262	-8.9667565784579	-10.9773986534833	-9.59580998530362	-3.26369689394521	-12.8744090321146	-7.22313121723587	-2.6172439376012	-1.49002854299855	5.45196177369661	-9.03292579772164	-11.0025520221515	-11.8771219329548	-10.6682280277635	-12.9258689048489	-10.1250079812546	2.42004681454396	-10.1988310165567	-8.41167617468285
0.53072625698324	-11.787381249051	-10.7865384279298	-11.0735534521977	8.84714591610844	1.01493105930195	-12.4424194105719	2.33930325931582	-15.8118238037657	3.35495690427813	-0.891582641038248	1.98195508292783	9.9754376889148	6.67533024396413	-3.90147361330695	-15.8821892089892	-14.3752407642568	9.97077621499185	-3.53444041383495	-8.5301633735497	9.06359427681966	8.96858543352022	-13.9163499881539	-6.46556446318164	-10.9915741211675	-13.9584720704289	-8.56571954931489	12.3704683538423	9.4918367985073	-10.0246916493334	-12.8570023332015	-11.4915564674237	-3.32828795686072	-14.9060275114983	-8.0052198177991	-2.86536931375425	-1.10289616055861	7.16754912872539	-10.3805467741231	-12.9479969493814	-13.4906557767277	-12.357143136733	-14.9954103405909	-12.0344976794552	3.37331583238914	-11.757683135821	-9.94869900524168
0.536312849162011	-13.7067698800025	-12.5028641334304	-12.4082477266987	10.7144823972246	1.55217378892643	-14.1932333714868	3.05964686486855	-17.8605764659688	4.52196807747065	-0.652922040757605	1.79371957158143	11.9200473295269	8.64946430739876	-4.27090879331654	-17.9141626549227	-16.2823812952691	12.0410474046531	-4.23574748500448	-9.93084929879658	10.5244924863776	10.8047624900997	-15.8184494004736	-7.05670755385348	-12.3912191653341	-15.8735992314128	-9.5013571474582	14.961866580114	11.9606396482168	-11.0737757973816	-14.7244401908724	-13.3746727118036	-3.39258809013461	-16.9233329294626	-8.78171112086269	-3.11320677037099	-0.717856238597083	8.8712535054021	-11.7191375651697	-14.8807142511398	-15.0925308163236	-14.0339934901203	-17.0503738845378	-13.9319942419642	4.31921966081333	-13.3061703818001	-11.475590805601
0.541899441340782	-15.6108077003197	-14.2063033028424	-13.7317952823617	12.5664234365467	2.08528770217624	-15.9298861023549	3.77427372817694	-19.8921751259182	5.67964184635358	-0.415073105638238	1.60607857178083	13.8478920188255	10.6073691960073	-4.63694975275687	-19.9289795729061	-18.1740136120053	14.0938178190705	-4.93418859536249	-11.3218085949964	11.9708700005803	12.6258655053736	-17.7046701925919	-7.64363340532752	-13.7794864013606	-17.7734002456704	-10.4292430240994	17.531376130486	14.4099197434185	-12.1127154841478	-16.5774088766019	-15.2428359345066	-3.45651807401318	-18.9238365990049	-9.55164798534651	-3.36045096110334	-0.335383048080769	10.5609783156628	-13.0470476142868	-16.7983199348688	-16.6807713699783	-15.6967108534665	-19.0882243283346	-15.8151572751834	5.25659375876496	-14.8423831400281	-12.9904686337912
0.547486033519553	-17.4971455596113	-15.8947547533422	-15.0425638116389	14.4006907419703	2.61361626063033	-17.6502352094677	4.48230390521022	-21.9041128401882	6.82655321279221	-0.178328839951597	1.41926327070231	15.7566003798303	12.5466364483727	-4.99914538837636	-21.9241537294689	-20.0478038388479	16.1265625935539	-5.62890302112082	-12.701326023315	13.4009472843655	14.4296540581204	-19.5726850911421	-8.22561863865334	-15.1546636635989	-19.6555311953693	-11.3482331974666	20.0758378603431	16.8366651170588	-13.1402295355649	-18.4136224296318	-17.0937413306722	-3.51999914423917	-20.9050700272589	-10.3140812705478	-3.60679726242502	0.0440523210091502	12.234644553805	-14.3626392999706	-18.6984481579826	-18.2534182358569	-17.3432440554626	-21.1064470222535	-17.6816635921456	6.18428420326585	-16.3644266186619	-14.4914640575832
0.553072625698324	-19.3634556704688	-17.5661354092431	-16.3389365380281	16.2150282105931	3.13650885618795	-19.3521580169924	5.18286564128768	-23.8939063861155	7.96129060102672	0.0570191202661958	1.23350384282486	17.6438250581593	14.4648810288735	-5.3570493183791	-23.8972225983989	-21.9014396450456	18.1367820429417	-6.3190345669389	-14.0677002007239	14.8129651292726	16.2139094602717	-21.4201888200111	-8.80194591904236	-16.51505467826	-21.5176694908171	-12.2571945406621	22.5921242793987	19.237892295007	-14.1550507263125	-20.2308151098168	-18.9251049298766	-3.58295308909018	-22.8645879756305	-11.0680710083677	-3.85194214903573	0.419982539512004	13.8901933442186	-15.6642899613719	-20.5787541590142	-19.8085311179844	-18.9715615282873	-23.1025509929248	-19.5292100899746	7.10114910651208	-17.8704231935585	-15.9767254667328
0.558659217877095	-21.2074344950225	-19.218382882583	-17.6193142172713	18.0072046898854	3.65332161124596	-21.0335541978432	5.87509644246437	-25.8590993432333	9.08245758976481	0.290680866427376	1.04902916627699	19.5072455933128	16.3597442455563	-5.71022043310818	-25.845750416461	-23.7326331122018	20.1220047182101	-7.00373262226461	-15.4192457050338	16.2051868077357	17.9764374726429	-23.2449009594551	-9.37190484125382	-17.8589811632871	-23.3575167505313	-13.1550061822549	25.0771433686399	21.6106499405957	-15.1559273475154	-22.0267442063224	-20.73466642788	-3.64530234577393	-24.7999714936927	-11.8126875645248	-4.09558356791096	0.791944614135413	15.5255884627422	-16.9503939064875	-22.4369171649796	-21.3441910304146	-20.5796538253912	-25.0740720343699	-21.355516604798	8.00606001761935	-19.3585147336196	-17.4444203658528
0.564245810055866	-23.0268056037407	-20.8494580299269	-18.8821171180646	19.7750167061274	4.16341817031442	-22.6923483787269	6.55814413517407	-27.7972651441067	10.1886746248026	0.522368574294319	0.866066540743068	21.3445712547612	18.2288966333774	-6.05822343938246	-27.7673312085314	-25.5391235738194	22.0797904258547	-7.6821532111172	-16.7542951613942	17.5759001985331	19.7150709886431	-25.0445687766636	-9.93479280662412	-19.1847849072227	-25.1728016535949	-14.0405608922825	27.5278423498686	23.9520224560892	-16.1416247560582	-23.7991928198977	-22.5201919912796	-3.70697009597546	-26.7088309230437	-12.5470127874144	-4.33742131062447	1.15948045717539	17.1388188284247	-18.2193644005553	-24.2706432713684	-22.8585026766131	-22.1655361136426	-27.0185757684853	-23.1583287404882	8.89790330732288	-20.8268649034928	-18.8927376451079
0.569832402234637	-24.819322502825	-22.4573474821858	-20.1257869796255	21.5162911569721	4.66617048227856	-24.326492716184	7.2311679128778	-29.7060100906568	11.278580710133	0.75179685841785	0.684841407292513	23.1535438394151	20.0700407993611	-6.40062939767271	-29.659591778244	-27.3186804232214	24.0077332065454	-8.35346003397344	-18.0712013076756	18.923419880861	21.4276726827784	-26.8169700241896	-10.4899158907239	-20.4908298244044	-26.9612827606624	-14.9127664519056	29.9412114033476	26.259133536924	-17.1109269033281	-25.5459726153351	-24.2794770315002	-3.76788036054386	-28.5888088672047	-13.2701411431655	-4.57715738341556	1.5221374499892	18.727900962766	-19.4696356319475	-26.0776682910841	-24.3495968010115	-23.7272506366854	-28.9336606710284	-24.935420667598	9.775581533976	-22.2736614407307	-20.3198898258021
0.575418994413408	-26.5827714266108	-24.040066144165	-21.3487889437333	23.2288879647701	5.16095957222899	-25.9339694402283	7.89333936846575	-31.5829763320639	12.3508350755157	0.978683123419335	0.505577070489268	24.9319404271759	21.8809142263571	-6.73701625156126	-31.5201946603269	-29.0691058863088	25.9034642695008	-9.01682550048334	-19.3683390361232	20.2460891945334	23.1121376208023	-28.5599157026177	-11.0365897004498	-21.7755039839098	-28.7207513000722	-15.7705470050116	32.3142873292833	28.5291496744855	-18.0626378416282	-27.2649265404765	-26.010348944521	-3.82795809310409	-30.4375831238944	-13.9811808354072	-4.81449637456291	1.8794689997644	20.290881413558	-20.6996646533095	-27.8557605686701	-25.8156325097323	-25.2628691463159	-30.8169610593121	-26.6845978890275	10.6380147891421	-23.6971184045043	-21.7241152780827
0.581005586592179	-28.3149740914436	-25.595659660765	-22.5496134587459	24.9107026876675	5.64717630201838	-27.5127933623951	8.54384351113599	-33.4258448005833	13.4041188185154	1.20274791188355	0.328494423079622	26.6775760913092	23.6592920319691	-7.06696934876426	-33.3468410308978	-30.7882377555927	27.7646548791096	-9.67143175173556	-20.6441074086709	21.5422822638298	24.7663958283873	-30.2712527839935	-11.5741402195972	-23.0372216096271	-30.4490339154199	-16.6128443900875	34.6441571487888	30.7592836032704	-18.9955832063134	-28.9539315084285	-27.7106698129815	-3.88712927255363	-32.2528695758375	-14.679254908428	-5.0491458186177	2.23103508869553	21.8258391403612	-21.9079332953472	-29.6027237562926	-27.2547995576615	-26.7704952988322	-32.6661500376945	-28.403699968861	11.4841420212047	-25.0954783930826	-23.1036804078893
0.58659217877095	-30.0137904074747	-27.1222068466678	-23.7267781532657	26.5596690853141	6.12422211853186	-29.0610143450637	9.1818797664886	-35.2323381013296	14.4371365189404	1.42371524830628	0.153811673677847	28.3883065604329	25.4029896794984	-7.39008195309542	-35.1372735719086	-32.473952082043	29.5890191903967	-10.3164716707863	-21.8969316434146	22.810405982592	26.3884148152781	-31.9488668925445	-12.101904641774	-24.2744250490428	-32.1439953711815	-17.4386194506714	36.927961640149	32.9467976885111	-19.908611671763	-30.6109010394641	-29.378339067065	-3.94532099426675	-34.032425036498	-15.3635023322892	-5.28081655704571	2.57640281506826	23.3308878587653	-23.092950050856	-31.3163995478998	-28.6653205988076	-28.2482670133647	-34.4789423971797	-30.0906032208023	12.3129223353591	-26.4670147271817	-24.4568818104336
0.592178770949721	-31.6771211448656	-28.6178220763214	-24.8788296769604	28.1737616360913	6.59150978883547	-30.5767197287736	9.80666295868279	-37.0002233524359	15.4486178238796	1.64131297876114	-0.0182559222801176	30.0620308289848	27.1098656376528	-7.7059557467	-36.8892792861229	-34.1241658212274	31.3743170300161	-10.9511498801939	-23.1252650696999	24.0489019582248	27.9762020519818	-33.5906849391857	-12.6192321896798	-25.4855867080932	-33.8035412128288	-18.2468533227001	39.1628988063609	35.0890072501795	-20.8005963793766	-32.2337878593067	-31.0112961008982	-4.00246155996611	-35.7740500469097	-16.0330790685752	-5.50922309478734	2.9151469254559	24.8041783407915	-24.2532519266813	-32.9946703680603	-30.0454533971127	-29.6943587889877	-36.2530974653251	-31.7432233529527	13.1233362684745	-27.8100335964479	-25.7820483874161
0.597765363128492	-33.3029105510955	-30.0806576313323	-26.0043455063454	29.7509980030303	7.04846412124275	-32.0580367145237	10.4174242734424	-38.7273149718877	16.4373190013283	1.8552731058196	-0.187496327963877	31.6966937131175	28.7778239859251	-8.01420132201572	-38.6006922589837	-35.7368394304516	33.118356619538	-11.5746837253219	-24.3275910493675	25.2562484122828	29.5278073960131	-35.1946777064945	-13.1254849196789	-26.6692109497672	-35.425620378101	-19.0365486972345	41.3462272698265	37.1832838196412	-21.6704363357557	-33.8205864503737	-32.6075228409477	-4.05848056605354	-37.4755916202019	-16.6871591154049	-5.73408395242818	3.24685033747508	26.2439006685477	-25.3874062611729	-34.6354620119983	-31.3934929950224	-31.1069839778999	-37.9864219028211	-33.3595180653493	13.9143870372225	-29.1228761663711	-27.0775434253592
0.603351955307263	-34.8891489158249	-31.5089060020907	-27.1019357130829	31.2894414454119	7.49452267144523	-33.5031346979738	11.0134122006824	-40.4114774074203	17.4020244605994	2.06533211826764	-0.353700986649159	33.2902883490135	30.4048169625543	-8.31443866276435	-40.2693963637257	-37.3099794134309	34.8189972377479	-12.1863042421971	-25.5024248616743	26.4309620353707	31.0413254649107	-36.7588623807754	-13.6200385106944	-27.8238359539071	-37.0082277559751	-19.8067310568387	43.4752695903849	39.2270583251079	-22.5170577793705	-35.3693355528079	-34.1650462632537	-4.11330899041551	-39.1349459301208	-17.324935530421	-5.95512201333698	3.57110465237702	27.6482864385838	-26.4940125048812	-36.2367462334637	-32.7077738368269	-32.4843970115339	-39.6767724430831	-34.937489597034	14.6851017580037	-30.4039206428429	-28.341766632272
0.608938547486033	-36.4338750801211	-32.900802140762	-28.1702446926105	32.7872031733279	7.92913643292078	-34.9102275524535	11.5938934557567	-42.0506278058512	18.3415482377057	2.27123131540772	-0.516665078875471	34.8408586307576	31.9888474521914	-8.60629761335618	-41.8933279062789	-38.8416408092387	36.4741518190885	-12.785257108642	-26.6483155495255	27.5715997942886	32.514897953217	-38.2813050278972	-14.1022830364179	-28.9480355359147	-38.5494066900857	-20.5564498841716	45.5474155029208	41.2178242023078	-23.3394155138594	-36.8781206119266	-35.6819408561264	-4.16687927747028	-40.7500609400739	-17.9456214304458	-6.17206486554745	3.88751065695533	29.0156109143709	-27.5717039621503	-37.7965432770297	-33.9866718441662	-33.8248955768315	-41.3220585713047	-36.4751872192623	15.4345326372701	-31.6515842917949	-29.5731561301473
0.614525139664804	-37.9351788867594	-34.2546256627153	-29.2079528509475	34.2424446423303	8.35177051062577	-36.2775758579954	12.1581538780496	-43.6427386185457	19.2547354439144	2.47271712525331	-0.676187775099314	36.3465015848393	33.5279714102434	-8.88941833630314	-43.4704782065591	-40.3299296223914	38.081789484929	-13.3708035776157	-27.7638477246329	28.6767606890672	33.9467158906896	-39.7601230098229	-14.5716237199043	-30.0404209220365	-40.0472514233163	-21.2847798411654	47.5601250707145	43.1531404266895	-24.1364942064172	-38.3450761690484	-37.1563310251912	-4.21912542142267	-42.318938969357	-18.5484509665716	-6.38464513780902	4.19567881403131	30.3441951242607	-28.6191494914957	-39.312924351619	-35.228606441046	-35.1268227398665	-42.9202451395131	-37.970709671775	16.1617581306784	-32.8643254112886	-30.7701904007202
0.620111731843575	-39.3912035683881	-35.5687029935438	-30.2137782473813	35.6533797856517	8.76190477729701	-37.6034890733138	12.7054993059585	-45.1858401394558	20.1404636757556	2.66954141649177	-0.832072483392491	37.8053696786283	35.020300221205	-9.16345175680526	-44.9988961126455	-41.7730051907361	39.639938005041	-13.942221391469	-28.8476433293147	29.7450874581207	35.3350218391708	-41.1934873385248	-15.0274816695313	-31.0996424788971	-41.4999094804184	-21.9908219173971	49.5109317510949	45.030634463818	-24.9073096494581	-39.7683881925261	-38.5863934375999	-4.26998304765478	-43.8396391931472	-19.1326802734409	-6.59260082948373	4.49522974103493	31.6324079026524	-29.6350551624821	-40.7840140419324	-36.4320425256635	-36.388569014075	-44.4693549141881	-39.4222075388009	16.8658840698317	-34.0406452534972	-31.9313901819393
0.625698324022346	-40.8001480704492	-36.8414094589051	-31.1864781910385	37.0182771812665	9.15903451152455	-38.8863276480763	13.2352564271725	-46.6780229724385	20.9976443848482	2.86146180370611	-0.984127091924569	39.2156730601256	36.4640029881797	-9.42805999415919	-46.4766904446758	-43.1690824882049	41.1466861862284	-14.4988056760317	-29.8983633526302	30.7752682292405	36.6781120255569	-42.5796249643184	-15.4692945954963	-32.1243913950728	-42.9055839854633	-22.6737045460589	51.3974453699067	46.8480051345725	-25.6509099840659	-41.146296345928	-39.9703593024292	-4.31938949204172	-45.3102800729321	-19.6975883914977	-6.79567563383541	4.78579467600447	32.8786678717994	-30.6181658670003	-42.2079926547039	-37.5954923865485	-37.6085743703754	-45.9674710530498	-40.8278855617892	17.5460447551926	-35.1790898941745	-33.0553203127108
0.631284916201117	-42.1602693058414	-38.0711713144104	-32.1248507892545	38.3354621514071	9.54267101680951	-40.124505072604	13.746773603174	-48.1174404246738	21.8252242059026	3.04824194547341	-1.13216420598098	40.57568172637	37.8573087510209	-9.68291677937999	-47.9020323651582	-44.516434359362	42.6001861854794	-15.0398698134169	-30.9147094986893	31.7660381147309	37.9743384083205	-43.9168209955945	-15.8965175058568	-33.1134013126113	-44.262535911253	-23.3325846862791	53.2173550013498	48.6030253918345	-26.3663768836549	-42.4770961904887	-41.306516584188	-4.36728387819207	-46.7290417143574	-20.242478161112	-6.99361925431683	5.06701593054187	34.0814453621262	-31.5672668829461	-43.5830984967356	-38.717517560536	-38.7853301866055	-47.4127395078918	-42.1860048858484	18.2014040138472	-36.278252047086	-34.1405915235835
0.636871508379888	-43.4698843383642	-39.256467713042	-33.0277364457207	39.6033187920158	9.91234222080234	-41.3164898623715	14.2394216670361	-49.5023108229817	22.6221862412544	3.22965183504187	-1.27600137911601	41.883727618064	39.198508630424	-9.92770785849568	-49.2731576726914	-45.813393682818	43.9986557449579	-15.5647462923904	-31.8954258049999	32.7161807486326	39.2221106752944	-45.2034208470331	-16.3086233813503	-34.0654499062678	-45.56908625755	-23.9666488702825	54.968431750076	50.2935450055983	-27.0528266962407	-43.7591413188839	-42.5932121466234	-4.4136071925107	-48.0941681492265	-20.7666770873481	-7.18618771348824	5.33854732903109	35.2392642686342	-32.4811853882008	-44.9076300816484	-39.7967306301291	-39.9173811337075	-48.8033713501405	-43.4948852369253	18.8311562209005	-37.3367728211211	-35.1858621710062
0.642458100558659	-44.7273724920323	-40.3958326074155	-33.8940193065411	40.8202919298359	10.2675932541592	-42.4608074747513	14.7125946935602	-50.8309197499694	23.3875513005732	3.40546808316384	-1.41546133827913	43.138206637995	40.4859578956716	-10.1621313810485	-50.5883690158938	-47.0583554606559	45.3403803463058	-16.0727875353047	-32.8393002086911	33.6245297643853	40.4198981703937	-46.4378323134783	-16.7051038280087	-34.9793604085481	-46.8236181554242	-24.5751142141127	56.6485314323755	51.917493153494	-27.7094115439921	-44.9908454175337	-43.8288538239764	-4.45830235691305	-49.4039695386907	-21.2695381743749	-7.37314365412289	5.60005463373727	36.3507038414813	-33.3587919229822	-46.1799482625163	-40.83179695795	-41.003326996245	-50.1376450162221	-44.752907026891	19.4345272833018	-38.3533434178509	-36.1898399129101
0.64804469273743	-45.9311773835503	-41.4878565844612	-34.7226286522449	41.9848890049441	10.6079870081403	-43.5560421553986	15.1657107407394	-52.1016221970819	24.1203790940737	3.5754741928022	-1.55037220252641	44.3375805908851	41.7180779535334	-10.3858982733247	-51.8460380248205	-48.2497788311544	46.6237152817571	-16.5633667005121	-33.7451660586825	34.4899702111579	41.5662317469743	-47.6185275667655	-17.0854697068841	-35.8540030784709	-48.0245788948805	-25.1572293906494	58.2555971534356	53.4728809137322	-28.3353203785163	-46.1706842547963	-45.011912416958	-4.5013142992189	-50.6568242947808	-21.750440728415	-7.55425663221399	5.85121595516239	37.4144004084218	-34.1990017987159	-47.3984782875434	-41.8214363559594	-42.0418244247965	-51.4139084696192	-45.9585133837355	20.0107755848507	-39.3267067671663	-37.1512833235049
0.653631284916201	-47.0798088752133	-42.5311886300987	-35.512540234031	43.0956818764831	10.9331046703822	-44.6008387119736	15.5982125618138	-53.3128446316768	24.8197693780481	3.73946082529693	-1.68056769510564	45.4803790426214	42.8933582561002	-10.5987325957531	-53.0446073568519	-49.3861890021549	47.8470876397931	-17.0358784592471	-34.6119035717726	35.3114399071608	42.659705545887	-48.7440450727948	-17.4492517399907	-36.6882966122472	-49.1704818730599	-25.7122755636021	59.7876617778744	54.9578036577761	-28.929779990679	-47.2971975923166	-46.1409236108353	-4.54259002099562	-51.8511811173862	-22.2087911282106	-7.72930340142307	6.09172214719143	38.4290490273045	-35.000776451583	-48.561711776087	-42.7644246873614	-43.031588618036	-52.630581276874	-47.1102121042604	20.5591928913566	-40.2556590990619	-38.0690034450727
0.659217877094972	-48.1718449456712	-43.5245378215967	-36.2627775524669	44.1513085495539	11.2425462381598	-45.5939042127156	16.0095682868805	-54.4630869753928	25.4848630511777	3.89722605777131	-1.80588734862953	46.5652010965389	44.0103581254482	-10.8003718841689	-54.1825926544715	-50.4661791024259	49.0089982029836	-17.4897397460023	-35.4384412307891	36.0879307284685	43.6989786959546	-49.8129914264587	-17.7960010917613	-37.4812094939398	-50.2599084605123	-26.2395672814267	61.2428502907985	56.3704433400357	-29.4920559734829	-48.3689910171173	-47.2144898130558	-4.58207866292865	-52.9855609440122	-22.6440235620423	-7.8980681887215	6.32127718658786	39.3934050666475	-35.7631247389545	-49.6682086123976	-43.6595953989403	-43.9713949321899	-53.7861565946762	-48.2065775265983	21.0791052148221	-41.1390514493625	-38.9418652748535
0.664804469273743	-49.2059334760784	-44.4666749454418	-36.9724130770155	45.1504748213726	11.5359310085266	-46.5340096078156	16.3992720734273	-55.5509244911576	26.1148432004585	4.04857563134278	-1.92617670313187	47.5907170849076	45.0677084929164	-10.9905674744293	-55.2585844122436	-51.4884119487192	50.1080232559908	-17.9243904814871	-36.2237571229929	36.8184898317646	44.6827769351556	-50.8240431017897	-18.125289925245	-38.2317612844564	-51.2915097830052	-26.7384533298317	62.6193820467233	57.7090706819992	-30.0214536369404	-49.3847376919391	-48.2312819080391	-4.61973156750172	-54.0585588097239	-23.0556007303803	-8.06034296076205	6.53959853630104	40.3062857124649	-36.4851041770878	-50.7165987545759	-44.5058409820572	-44.8600804158155	-54.8792030654827	-49.2462523201612	21.5698736356237	-41.9757910974763	-39.7687891849851
0.670391061452514	-50.1807939492629	-45.3564340384834	-37.6405694047632	46.0919558446979	11.8128980447436	-47.4199912712938	16.7668447248493	-56.5750095763491	26.708936095445	4.19332318993352	-2.04128749666484	48.5556701736114	46.0641135511729	-11.1690848099464	-56.271249750546	-52.4516217260401	51.1428163015758	-18.3392942671897	-36.9668802169879	37.5022208096469	45.6098941504825	-51.7759481152155	-18.4367119323928	-38.9390238471252	-52.2640084165745	-27.2083175419714	63.9155729039668	58.9720472484597	-30.5173188736526	-50.3431800215718	-49.1900409267883	-4.65550233898069	-55.0688456147782	-23.4430145132203	-8.2159276807787	6.74641749219418	41.1665713996698	-37.1658221184632	-51.7055839563679	-45.3021143600892	-45.6965452678617	-55.9083666190535	-50.2279491906324	22.0308950817639	-42.7648429343539	-40.5487522737184
0.675977653631285	-51.0952190596401	-46.1927138504044	-38.2664203569063	46.9745976068663	12.0731066184234	-48.2507524614304	17.1118342763021	-57.5340734596376	27.2664121296937	4.33129050932341	-2.15107784829169	49.4588778782629	46.9983523171165	-11.335703731852	-57.2193340936646	-53.3546155789953	52.1121096827889	-18.733939050734	-37.666891576444	38.1382847771636	46.4791938348898	-52.6675275995394	-18.7298828376962	-39.6021225082494	-53.176199993421	-27.6485795651776	65.1298372420817	60.1578274134821	-30.9790389740221	-51.2431312329135	-50.0895796290245	-4.68934690062004	-56.0151697976358	-23.8057866013381	-8.36463055556428	6.9414795127827	41.9732071663649	-37.8044368672103	-52.6339393994414	-46.0474302007974	-46.4797542171343	-56.8723721775611	-51.1504524976887	22.4616030642215	-43.5052307587608	-41.2807896460981
0.681564245810056	-51.9480762317255	-46.974479225598	-38.8491920114827	47.7973183226717	12.3162366269066	-49.0252646977672	17.4338165472107	-58.4269277993623	27.7865867082769	4.4623077162187	-2.25541243320433	50.2992334899869	47.8692801038948	-11.4902187513455	-58.1016627500243	-54.1962751120219	53.0147161094453	-19.1078377610887	-38.3229255091211	38.7259013882975	47.2896104595152	-53.4976772866598	-19.0044408746148	-40.220237151196	-54.0269547167579	-28.058695583254	66.2606898602187	61.2649602139699	-31.4060433900089	-52.0834768666439	-50.9287839958913	-4.7212235489897	-56.8963589110079	-24.1434690905757	-8.50626827235184	7.12454453158232	42.7252039295186	-38.4001587311686	-53.5005152340521	-46.7408661516066	-47.2087378212155	-57.7700252619156	-52.0126197833496	22.861468367546	-44.1960385001714	-41.9639956224177
0.687150837988827	-52.7383090452476	-47.7007624025063	-39.3881636710706	48.5591097395976	12.5419889852677	-49.7425690529009	17.7323956596926	-59.2524661811398	28.268821080361	4.58621349705664	-2.35416264975463	51.0757074093231	48.6758299003357	-11.6324393038853	-58.9171423923767	-54.975557796525	53.8495300872473	-19.4605289129746	-38.9341706496246	39.2643497812764	48.0401507597908	-54.2653688969955	-19.2600472341241	-40.7926032425031	-54.8152187822824	-28.4381589934671	67.3067477542879	62.2920910888002	-31.7978044465365	-52.8631761786365	-51.7066146310973	-4.75109300538794	-57.7113210989742	-24.4556450384361	-8.64066622517431	7.29538725161328	43.4216396805372	-38.9522510092477	-54.3042380259545	-47.3815639964411	-47.8825936832935	-58.6002134972242	-52.8133832089127	23.2299996949141	-44.8364113668046	-42.5975248728691
0.692737430167598	-53.4649385649368	-48.3706642288967	-39.882668764189	49.2590383538138	12.7500859925921	-50.4017773573343	18.0072045223135	-60.009665512841	28.7125231157924	4.70285529621388	-2.44720677818513	51.7873483867329	49.4170136563005	-11.762189985011	-59.6647624360635	-55.6914982831061	54.6155292478166	-19.7915771795577	-39.4998709745071	39.7529694515737	48.7298949338014	-54.9696514337886	-19.4963864848722	-41.3185127887447	-55.5400157046471	-28.7865010373	68.2667317709602	63.2379635015515	-32.153837999511	-53.5812634490995	-52.4221080687232	-4.77891846428447	-58.4590464730226	-24.741928982329	-8.76765873054388	7.45379742177808	44.0616605993403	-39.4600309127715	-55.0441121077656	-47.9687307323304	-48.5004875851757	-59.3619080153632	-53.5517508985577	23.5667442668555	-45.4255569171124	-43.1805934769466
0.698324022346369	-54.1270645731861	-48.9833552912248	-40.3320956791652	49.8962465357154	12.9402716719937	-51.0020733157355	18.2579052786539	-60.6975873149459	29.1171480249067	4.81208950350355	-2.53443013090073	52.4332846682531	50.0919234724807	-11.8793107673488	-60.3435963133852	-56.3432096170069	55.3117755783656	-20.1005739327907	-40.0193267484056	40.191161051601	49.3579977516913	-55.6096523805186	-19.7131669643988	-41.7973152228167	-56.2004475469924	-29.1032913841865	69.1394681367705	64.1014204451866	-32.4737040396825	-54.2368491978018	-53.0743779858896	-4.80466563867243	-59.1386083853146	-25.0019674186857	-8.88708923206293	7.59958009482987	44.6444820858339	-39.9228704195902	-55.7192208327471	-48.501639564585	-49.0616545349933	-60.054164752639	-54.2268081877666	23.8712883729178	-45.9627460534151	-43.7124799061446
0.70391061452514	-54.7238667039895	-49.5380769568282	-40.7358885294532	50.4699535635889	13.1123120840663	-51.5427135332295	18.4841897200375	-61.3153789046053	29.4821990206204	4.91378163065967	-2.61572519404825	53.0127250451331	50.6997326932905	-11.9836571986153	-60.952802642435	-56.9298843552112	55.9374165494672	-20.3871377506769	-40.4918953999461	40.5783871162508	49.9236895748074	-56.184578799865	-19.9101211408619	-42.2284182185536	-56.795696051943	-29.3881386675155	69.9238898606673	64.8814058268983	-32.7570072415755	-54.8291213036727	-53.6626163187109	-4.82830280234821	-59.7491645973706	-25.2354392424694	-8.9988104938359	7.73255586645334	45.1693897073676	-40.3401970598967	-56.3287277295822	-48.9796308190695	-49.5653997282772	-60.6761256409957	-54.8377187749998	24.143257875693	-46.4473139363803	-44.1925259286598
0.709497206703911	-55.254605476596	-50.0341423273448	-41.0935478493238	50.9794565643377	13.2659956132172	-52.0230284502396	18.6857796620788	-61.8622744717678	29.8072279220934	5.00780647657606	-2.69099176022076	53.5249598061594	51.2396969016794	-12.0751005804066	-61.4916262888017	-57.4507955837795	56.4916861397022	-20.6509148908307	-40.9169923262764	40.9141727133276	50.4262772834235	-56.6937183327231	-20.0870059449535	-42.6112884325778	-57.3250236725593	-29.6406909720908	70.6190380083977	65.5769657316832	-33.0033974566685	-55.3573460274207	-54.18609427997	-4.84980082904109	-60.2899583425893	-25.4420561464131	-9.10268478232802	7.85256109530877	45.6357400613001	-40.7114946326271	-56.8718775563709	-49.4021127704441	-50.0110994210177	-61.2270196909847	-55.3837257749934	24.3823186665158	-46.8786608190579	-44.6201374349702
0.715083798882682	-55.7186232274872	-50.4709371022851	-41.4046312191041	51.4241313601825	13.4011332267668	-52.4424231847149	18.8624272844123	-62.3375960459777	30.0918356992206	5.09404828114738	-2.76013705219955	53.9693615917099	51.7111548147328	-12.1535281274327	-61.9593993187055	-57.9052978338252	56.9739057561212	-20.8915797297428	-41.2940916251793	41.1981060182598	50.8651451120159	-57.1364400959261	-20.2436030713876	-42.9454521723845	-57.7877745018514	-29.8606362726072	71.2240628474734	66.1872495632761	-33.2125701503592	-55.8208689355865	-54.6441632772283	-4.86913322830912	-60.7603192812724	-25.6215629795205	-9.19858403652491	7.95944810376599	46.042961551589	-41.0363038516506	-57.347997252623	-49.7685623852566	-50.3982017136565	-61.7061639651679	-55.8641526722826	24.5881770724458	-47.2562527994745	-44.994785183099
0.720670391061452	-56.1153449394574	-50.8479203514058	-41.6687538190356	51.8034332203957	13.5175587063251	-52.8003782805493	19.0139154334319	-62.740754352445	30.3356729573703	5.17240086751973	-2.82307583747594	54.3453861484885	52.1135290790369	-12.218843107121	-62.3555418422286	-58.2928278951958	57.3834850493987	-21.1088351671404	-41.6227267537913	41.429838812345	51.2397553911333	-57.5121954774673	-20.379719249801	-43.2304959898387	-58.1833750995634	-30.0477028223935	71.7382248614185	66.7115110611777	-33.3842667820011	-56.2191157250041	-55.036255730116	-4.88627617819482	-61.1596643467043	-25.7737380643947	-9.28639002612276	8.05308535897406	46.3905550785832	-41.3142229207086	-57.7564967877758	-50.0785259788776	-50.7262272448906	-62.1129644404685	-56.2784041737309	24.7605802138528	-47.579622490682	-45.3160054626604
0.726256983240223	-56.4442789666225	-51.1646251950691	-41.8855889111919	52.1168975172052	13.615128851247	-53.0964503612683	19.1400578874197	-63.0712495562958	30.5384403617317	5.2427677725148	-2.87973053348777	54.652572984165	52.446326964958	-12.2709649593106	-62.6795627456243	-58.6129055265084	57.7199226228581	-21.302412995004	-41.9024911131038	41.6090869039632	51.5496491950852	-57.8205188281855	-20.4951864845236	-43.4660671992498	-58.5113352152224	-30.2016594920361	72.160895632176	67.1491091926668	-33.518275127568	-56.5515929464364	-55.3618857856277	-4.90120855460357	-61.4874984813219	-25.8983934729161	-9.3659944976124	8.13335763420766	46.6780946412256	-41.5449080365376	-58.0968699052926	-50.3316197854572	-50.9947697944242	-62.4469167585418	-56.6259669588035	24.8993163123779	-47.8483696074702	-45.583400676801
0.731843575418994	-56.7050176545091	-51.4206593915109	-42.0548682485792	52.3641402851424	13.6937236538801	-53.3302726880774	19.2406995840057	-63.3286718939974	30.6998890008209	5.30506236515282	-2.93003130342751	54.8905459211499	52.7091409590399	-12.3098293959841	-62.931060311605	-58.8651340607499	57.9828066345097	-21.4720742307107	-42.1330385573825	41.7356304723347	51.7944468946189	-58.0610280489403	-20.5898622630477	-43.6518743193672	-58.7712484063758	-30.3223160574368	72.4915585898202	67.4995089188462	-33.6144295445626	-56.8178886264287	-55.6206499306064	-4.91391195735481	-61.7434152618277	-25.9953752600209	-9.43729930801181	8.20016615011432	46.9052278509146	-41.7280738194045	-58.3686947611485	-50.5275304401123	-51.203496793801	-62.7076068628752	-56.9064103267207	25.0042149487692	-48.0621614689114	-45.7966398412281
0.737430167597765	-56.8972378541678	-51.6157058302991	-42.1763824111466	52.544858683236	13.7532464464541	-53.5015556214505	19.3157168094822	-63.5127021910874	30.819820688792	5.35920795310683	-2.97391614244199	55.0590135489496	52.9016492538869	-12.335388480813	-63.1097227267517	-59.0492009055198	58.1718152915396	-21.6176094139088	-42.3140838279675	41.8093143333885	51.9738486140911	-58.2334250724863	-20.6636297328761	-43.7876874387284	-58.9627925511985	-30.4095234368592	72.729809628672	67.7622818339302	-33.6726111787958	-57.017672786604	-55.8122275004576	-4.92437073285662	-61.9270974124575	-26.0645636551621	-9.50021654614778	8.25342869588731	47.0716763565752	-41.863493670527	-58.5716344560142	-50.6660153726563	-51.3521497446667	-62.8947115220166	-57.1193867394839	25.0751472703841	-48.2207334160477	-45.9554589996503
0.743016759776536	-57.0207013298733	-51.7495229313353	-42.2499810680823	52.6588313594717	13.7936240193823	-53.6100869858048	19.3650173498577	-63.6231122654405	30.8980882060151	5.40513787687059	-3.01133095420807	55.1577695744858	53.0236161349375	-12.3476106885048	-63.2153284754796	-59.1648779373563	58.2867172365468	-21.7388388667322	-42.4454029107505	41.8300481274084	52.0876345925039	-58.3374962394551	-20.7163978465185	-43.8733385038512	-59.0857302548437	-30.4631738767605	72.8753575892011	67.9371066769534	-33.6927481127166	-57.1506978596288	-55.9363810834569	-4.93257199342508	-62.0383172057748	-26.1058732112978	-9.55466864125048	8.29307973004731	47.1772361803712	-41.9510000558731	-58.7054374602813	-50.7469031124822	-51.4405445439527	-63.0079987379912	-57.2646322601585	25.1120261480505	-48.3238891442947	-46.0596615551908
0.748603351955307	-57.0752550596701	-51.8219449488554	-42.2755731660991	52.7059187172078	13.8148067108667	-53.6557323366046	19.3885406034784	-63.6597652156714	30.9345954778909	5.44279559169297	-3.04222961773526	55.1866930701262	53.0748922637759	-12.3464809438111	-63.2477466199014	-59.2120217894589	58.3273718252686	-21.8356129170568	-42.5268333169849	41.7978064283455	52.135665448106	-58.3731125678425	-20.7481014744947	-43.9087215298954	-59.1399091489335	-30.4832010860923	72.9280246052169	68.0237697155412	-33.6748154552247	-57.2167990013255	-55.9929568201873	-4.93850563314308	-62.0769367502909	-26.1192529112061	-9.60058845882376	8.31907046081432	47.2217779636518	-41.9904847160375	-58.7699379314206	-50.7700935040404	-51.4685717154488	-63.04732803952	-57.3419668857098	25.1148062821445	-48.3715009499062	-46.1091185171814
0.754189944134078	-57.0608314284214	-51.8328821800073	-42.2531270435253	52.6860630831447	13.816768467646	-53.6384351296519	19.3862576549782	-63.6226155941029	30.9292976914287	5.47213473702427	-3.06657404428957	55.145748619023	53.055414857574	-12.3320006401924	-63.2069369652899	-59.1905740325782	58.2937292954112	-21.9078120844283	-42.5582742869091	41.7126287745442	52.1178823461724	-58.3402299157436	-20.7587014861721	-43.8937927335264	-59.1252620837592	-30.469580318916	72.8877463159256	68.0221650011469	-33.6188353727359	-57.2158942985323	-55.9818845975102	-4.94216434033923	-62.0429081647091	-26.1046862309321	-9.6379193835861	8.33136890592986	47.2052471229946	-41.9818988018194	-58.7650559232934	-50.7355578327235	-51.4361965475055	-63.0126506595602	-57.3512947740396	25.0834842577505	-48.3635098903924	-46.1037686631396
0.759776536312849	-56.9774483131388	-51.7823210777174	-42.1826704699525	52.5992887767176	13.7995068768895	-53.5582167922841	19.3581713106095	-63.5117094642548	30.8822013496949	5.49311919346485	-3.08433422446968	55.0349863577279	52.9652077645549	-12.3041876380994	-63.0929501108507	-59.1005612487238	58.1858308263101	-21.9553472285669	-42.5396869161041	41.5746196209119	52.0343070698304	-58.2388890370283	-20.7481847983052	-43.828570587816	-59.0418072130331	-30.4223284052777	72.7545719426641	67.9322944955717	-33.5248770615121	-57.14798487237	-55.9031781370422	-4.94354360661225	-61.9362736383721	-26.0621911603505	-9.66661538943253	8.3299599318799	47.127663915965	-41.9252529354827	-58.6907974870046	-50.6433388609648	-51.3434591367556	-62.9040095969385	-57.2926043648952	25.0180985487766	-48.299925858563	-46.0436186156393
0.76536312849162	-56.8252090604354	-51.6703242677885	-42.0642906114336	52.4457020808619	13.7630431691743	-53.415176696385	19.3043160948136	-63.3271843425753	30.7933642639061	5.50572312712938	-3.09548826520872	54.85454191587	52.8043814353291	-12.2630762428549	-62.9059273857874	-58.9420949976112	58.0038084895611	-21.978159660086	-42.4710942042163	41.3839482126443	51.8850419938339	-58.0692155299245	-20.7165643912888	-43.7131357990745	-58.8896479709783	-30.3415037301934	72.5286642302184	67.7542680686561	-33.3930566612627	-57.0131548768324	-55.7569349778143	-4.94264173237617	-61.757165378003	-25.9918201807858	-9.68664109631499	8.31484527243767	46.989123416745	-41.8206171973674	-58.5472546632638	-50.4935507744793	-51.1904743376081	-62.7215395619999	-57.1659683944203	24.9187294711646	-48.1808275700583	-45.9287428339856
0.770949720670391	-56.6043023561043	-51.4970304700412	-41.8981339213287	52.2254911140739	13.7074221924578	-53.2094920332663	19.2247582080618	-63.0692690247116	30.6628954832445	5.50993102139545	-3.10002241685688	54.6046362531692	52.5731327901559	-12.2087171622033	-62.6461006707506	-58.7153716759581	57.7478850904825	-21.9762212134684	-42.3525810261691	41.1408483804912	51.6702699613404	-57.8314196786019	-20.6638792930571	-43.5476312056802	-58.6689729418298	-30.2272061609153	72.2102992527867	67.4883033670169	-33.2235371101919	-56.811571392673	-55.5433363532792	-4.93945982895407	-61.5058054406468	-25.8936601997259	-9.6979718139573	8.2860435265357	46.7897954014442	-41.6681210381708	-58.3346053662699	-50.2863790387743	-50.9774316178167	-62.4654668063573	-56.9715438034318	24.7854990850782	-48.0063624645335	-45.7592835207239
0.776536312849162	-56.3150019870697	-51.2626543237549	-41.6844059568159	51.9389256040667	13.6327123572327	-52.9414175905919	19.1195954460306	-62.7382832962996	30.4909551624541	5.50573769595587	-3.0979310901244	54.2855753937506	52.2717449823075	-12.1411774435279	-62.3137921048285	-58.4206722696896	57.4183739006781	-21.9495342820322	-42.1842940257307	40.8456182579818	51.3902540637615	-57.525796187859	-20.5901945306126	-43.3322615990168	-58.3800556218967	-30.0795769224109	71.7998660848007	67.1347255541626	-33.0165279415736	-56.5434842167677	-55.2626469627515	-4.93400181722054	-61.182505453207	-25.7678324427184	-9.70059357235803	8.2435901354826	46.5299241433982	-41.4679531167338	-58.0531131591654	-50.0220801660231	-50.7045948200985	-62.1361088369527	-56.7095715394694	24.6185710463241	-47.7767465204546	-45.5354504430988
0.782122905027933	-55.9576664960132	-50.9674861175877	-41.4233711214475	51.5863565631391	13.5390055528	-52.6112854315797	18.9889570801893	-62.3346375289484	30.2777543673823	5.49314831318701	-3.08921686301527	53.8977500582525	51.9005870577249	-12.0605403909095	-61.9094136785991	-58.0583619995561	57.0156782820175	-21.8981318149649	-41.9664414317291	40.4986199208076	51.0453373240278	-57.1527238114722	-20.4956010493714	-43.0672934667446	-58.0232540745775	-29.8987984213716	71.2978663369387	66.6939669220691	-32.7722850222454	-56.2092255471451	-54.9152146376189	-4.92627442274933	-60.7876662187849	-25.6144923025426	-9.69450313906898	8.18753733949975	46.209828118553	-41.220361063794	-57.7031269215367	-49.7009813927361	-50.3723018302794	-61.7338740148187	-56.3803762529067	24.4181504071034	-47.4922639838864	-45.2575206697055
0.787709497206704	-55.5327387290644	-50.6118914242647	-41.1153523339923	51.168215865667	13.4264170347943	-52.2195044770137	18.8330036999836	-61.8588321617311	30.0235548187199	5.47217837179287	-3.0738904776027	53.4416351939808	51.4601135114475	-11.966905461981	-61.4334667136974	-57.6288898604425	56.5402912023359	-21.8220772763915	-41.6992927970395	40.1002789488006	50.63594228355	-56.7126648744689	-20.3802156002631	-42.7530546587903	-57.5990104786967	-29.6850940188658	70.7049135578659	66.1665663748178	-32.4911102332456	-55.8092095642522	-54.5014699027979	-4.91628716753753	-60.3217772105245	-25.4338291459688	-9.67970802318085	8.11795411363693	45.8298996213654	-40.9256511717587	-57.2850804092075	-49.3234802685661	-49.9809641523538	-61.2592610391042	-55.984365887552	24.1844833663275	-47.1532670115507	-44.9258382226433
0.793296089385475	-55.0407452772925	-50.1963106407049	-40.7607306240376	50.6850157282432	13.2950852841416	-51.7665599905459	18.6519270166955	-61.3114570690177	29.7286685741424	5.44285368779008	-3.05197082682021	52.9177894037222	50.9508637411949	-11.8603881448691	-60.8865412296644	-57.1327880552208	55.9927946435155	-21.721464566491	-41.3831786607531	39.6510839110301	50.1625704933426	-56.2061646901672	-20.2441805948616	-42.3899339764603	-57.1078505708381	-29.438727752001	70.0217325023075	65.5531687846539	-32.173351093092	-55.3439319088823	-54.021925433944	-4.90405235825679	-59.7854159534905	-25.2260660781783	-9.65622646604406	8.03492608324389	45.3906042915747	-40.5841880111746	-56.7994917071222	-48.8900441568176	-49.5310663909631	-60.7128583170634	-55.5220311662929	23.9178569698368	-46.7601752286846	-44.5408136457156
0.798882681564246	-54.4822958126225	-49.72125843397	-40.3599446548906	50.1373480929337	13.145171837577	-51.2530129679834	18.4459496293705	-60.6931908154572	29.3934576493513	5.4052103627717	-3.02348493107883	52.3268542738355	50.3734613988002	-11.7411198152534	-60.2693151989034	-56.5706713236672	55.3738589025459	-21.5964179048429	-41.018490133976	39.1515857745986	49.6258019099426	-55.6338508726505	-20.0876639286578	-41.978380685202	-56.5503829824044	-29.1600040048653	69.2491582662562	64.8545242214088	-31.8194003241116	-54.8139690575535	-53.4771754112585	-4.88958507108409	-59.1792472955613	-24.9914596653265	-9.62408741873096	7.93855541894522	44.8924805524505	-40.1963939741716	-56.2469625758798	-48.4012096473579	-49.0231656421081	-60.095343220824	-54.99394497238	23.6185987608389	-46.3134752022277	-44.102923489133
0.804469273743017	-53.8580823191955	-49.1873230939466	-39.9134901743643	49.5258839144717	12.9768610899239	-50.6794994314399	18.2153247529536	-60.0047997991279	29.0183335783719	5.35929473957097	-2.98846790491861	51.6695536023686	49.7286136401907	-11.609247573784	-59.5825536907413	-55.9432361675408	54.6842417863521	-21.4470916760524	-40.6056784097257	38.6023972378174	49.0262941967412	-54.9964325456365	-19.9108587727306	-41.5189039516708	-55.9272984722972	-28.8492671292964	68.3881352902447	64.071487055874	-31.4296953624773	-54.219977596114	-52.8678947706498	-4.87290313311552	-58.5040225681939	-24.7302996154349	-9.5833305062518	7.82896071138231	44.3361389610957	-39.7627487456058	-55.6281776929388	-47.8575818826392	-48.4578907927684	-59.4074812319851	-54.4007616273788	23.2870763810132	-45.8137198300646	-43.612709711496
0.810055865921788	-53.1688782211103	-48.595165793613	-39.4219193942065	48.8513723520587	12.7903600683716	-50.0467296292242	17.9603359090134	-59.2471372840587	28.6037569135923	5.30516334534368	-2.94696291367272	50.9466925279965	49.0171102746799	-11.4649340640767	-58.8271079058043	-55.2512599727905	53.9247877011956	-21.2736702379537	-40.1452541977002	38.0041919884795	48.3647819314917	-54.2946994488683	-19.7139833340759	-41.0120722059285	-55.239369056266	-28.5069010158616	67.4397162317484	63.2050149382572	-31.0047178125079	-53.5626933926379	-52.1948383533605	-4.85402710036587	-57.760578638311	-24.4429084181687	-9.53400597860227	7.706276825732	43.7222614715518	-39.2837887025947	-54.9439037894215	-47.2598337978099	-47.8359417305421	-58.6501249752201	-53.7432160665627	22.9236971226379	-45.2615276471722	-43.070778999874
0.815642458100559	-52.4155374077603	-47.9455197577121	-38.8858402990178	48.1146398667815	12.5858981790543	-49.3554871425417	17.6812965794494	-58.4211423233266	28.1502366662648	5.24288282210328	-2.8990211201378	50.1591565609054	48.239822814665	-11.3083572714294	-58.0039141019822	-54.4956000300067	53.0964266378465	-21.0763676925509	-39.6377870845336	37.357703888158	47.6420757210017	-53.5295209430559	-19.4972805848575	-40.4585124294003	-54.4874470340451	-28.1333286156408	66.4050607079702	62.2561676527926	-30.5449928459598	-52.8429306706169	-51.4588399550968	-4.83298023245671	-56.9498368524886	-24.1296409438656	-9.4761746486579	7.57065473639624	43.0516006115652	-38.7601062431295	-54.1949886837125	-46.608705275856	-47.1580884641247	-57.8242131420875	-53.0221229129342	22.5289074324972	-44.6575820495261	-42.4778020086929
0.82122905027933	-51.5989931580571	-47.2391893412003	-38.3059158854084	47.3165892256215	12.3637269262127	-48.606627900265	17.3785498235293	-57.5278385742794	27.6583296879069	5.17252984487651	-2.844701621406	49.3079105165487	47.3977034266605	-11.1397103026284	-57.1139924133671	-53.6771924545801	52.2001730534878	-20.8554276200282	-39.0839048204496	36.6637260834195	46.8590612238247	-52.7018449149091	-19.2610179610069	-39.8589093697769	-53.6724639156694	-27.7290114134285	65.2854339102746	61.2261058497221	-30.0510885471017	-52.0615809837654	-50.6608112760461	-4.80978846390906	-56.0728018749369	-23.7908840023421	-9.4099078170336	7.42226134176659	42.3249785739431	-38.1923490447698	-53.3823602131829	-45.9050022189357	-46.4251701560107	-56.9307693066497	-52.2383754512068	22.1031923678494	-44.0026304367834	-41.8345125186912
0.826815642458101	-50.7202569650614	-46.477049018466	-37.6828633326486	46.4581984131353	12.124119604251	-47.8010791030099	17.0524678587578	-56.5683330074822	27.1286399935498	5.09419102747961	-2.7840713759115	48.3939973535346	46.4917837848718	-10.9592011470078	-56.1584455639528	-52.79705100788	51.2371246516146	-20.6111227761969	-38.4842925332402	35.9231100449305	46.0166980822455	-51.8126965836433	-19.0054870304559	-39.2140046837055	-52.7954292483379	-27.2944488530561	64.0822050918992	60.1160896560162	-29.5236152044188	-51.2196120938092	-49.8017407730836	-4.78448037219595	-55.1305604208461	-23.4270558620876	-9.33528718399831	7.26127925959466	41.5432862234453	-37.5812192543298	-52.5070250654126	-45.1495955371106	-45.6380940685603	-55.9709006344118	-51.3929445029252	21.6470750053646	-43.2974832749856	-41.1417065168751
0.832402234636871	-49.7804172624396	-45.6600422847718	-37.0174531056137	45.5405194521085	11.8673709631212	-46.9398380579911	16.7034516060726	-55.5438145110607	26.5618180274533	5.00796281613243	-2.71720512072564	47.4185369169811	45.5231738286464	-10.7670524191517	-55.1384574775355	-51.8562658211026	50.208461061394	-20.3437547536614	-37.8396918705932	35.1367645356801	45.1160187645953	-50.8631772104609	-18.7310031315009	-38.5245960084715	-51.8574293454215	-26.8301777155008	62.796845930453	58.9274771664697	-28.9632245498262	-50.3180667526676	-48.8826924157948	-4.7570871424865	-54.1242798867087	-23.0386057303863	-9.25240474848827	7.08790660294994	40.7074820204937	-36.9274726095937	-51.5700675105153	-44.343420055811	-44.7978344249224	-54.9457964862839	-50.4868772044225	21.1611158035866	-42.5430130803549	-40.4002411987196
0.837988826815642	-48.7806380546264	-44.7891804714001	-36.310507991419	44.5646771344457	11.5937968473796	-46.0239709261856	16.3319301999089	-54.4555523923464	25.9585598722295	4.91395137097577	-2.64418527930571	46.3827245887077	44.4930604251483	-10.5635010834957	-54.0552917859882	-50.856002023491	49.1154424178486	-20.0536536072842	-37.1509000719112	34.3056545093863	44.1581273193352	-49.8544627129216	-18.4379049817166	-37.7915359639143	-50.8596259193309	-26.3367714506239	61.430928767104	57.6617228166306	-28.3706089464198	-49.3580613908221	-47.9048043479042	-4.72764252919657	-53.0552068796129	-22.6260131951242	-9.16136269447677	6.90235673725278	39.8185908628011	-36.2319174942724	-50.5726480362868	-43.4874733435071	-43.9054311862499	-53.8567269195734	-49.5212956891376	20.645911919691	-41.7401533256874	-39.6110338940153
0.843575418994413	-47.7221574524049	-43.8655414759811	-35.5629020708881	43.5318676637745	11.303733809351	-45.0546113834878	15.9383604636454	-53.3048947789041	25.3196064022357	4.81227243559142	-2.56510185971609	45.2878298457579	43.4027059387224	-10.3487981612353	-52.9102902376914	-49.7974982767226	47.959407844459	-19.7411774442844	-36.4187689707735	33.4307999404228	43.1441980421954	-48.78780218592	-18.1265542579177	-37.0157310857886	-49.8032546200788	-25.8148394634909	59.9861247242396	56.3203756394874	-27.7465005257741	-48.3407847134649	-46.8692874559713	-4.69618281440178	-51.9246656473261	-22.1897876288728	-9.06227326469723	6.70485801849103	38.8777028462455	-35.4954139273593	-49.516001887942	-42.5828144611111	-42.9619887469026	-52.7050410878974	-48.4973956761182	20.1020964813637	-40.8898972706456	-38.7750609176548
0.849162011173184	-46.6062861159161	-42.8902684097808	-34.7755596261985	42.4433572112583	10.9975386969367	-44.0329591976346	15.5232263512475	-52.0932669209783	24.6457423823357	4.70305119485398	-2.48005234351423	44.1351947289229	42.2534467086562	-10.1232084198205	-51.7048710083759	-48.6820652174845	46.741773840004	-19.4067119795731	-35.6442039294346	32.513274586573	42.0754740580052	-47.6645163312621	-17.7973351476982	-36.1981406920521	-48.6896234814152	-25.2650263559466	58.4642017037933	54.905077407798	-27.0916702759212	-47.2674962063686	-45.7774238471714	-4.66274676306945	-50.7340564113765	-21.7304675561277	-8.95525862197128	6.4956535131115	37.8859719464605	-34.7188724882907	-48.4014375144418	-41.6305626347264	-41.9686745492596	-51.492165542237	-47.4164449665031	19.5303378146696	-39.993296717592	-37.8933563469506
0.854748603351955	-45.4344056071569	-41.864568163701	-33.9494539862006	41.3004803862917	10.6755882164621	-42.9602787227555	15.0870383555068	-50.8221693977136	23.9377955129373	4.5864221210588	-2.38914156538862	42.9262322230268	41.0466914369773	-9.88701004554108	-50.440526916564	-47.5110838102626	45.4640325712459	-19.0506700568902	-34.8281627067215	31.5542046861058	40.953265818713	-46.4859957979889	-17.4506538731405	-35.339775683551	-47.5201112767234	-24.6880111247006	56.8670222682978	53.4175606640597	-26.4069270811781	-46.1395245534906	-44.6305652383014	-4.62737557529897	-49.4848536053249	-21.2486199844286	-8.84045069829411	6.2750006997754	36.8446146226292	-33.9032531792321	-47.2303349234767	-40.6318958535979	-40.9267176200856	-50.2196024353786	-46.2797818501476	18.9313386287867	-39.0514606945455	-36.9670107270702
0.860335195530726	-44.2079666541567	-40.7897098948387	-33.0856063108121	40.104638623775	10.3382784711505	-41.8378973135561	14.6303328838135	-49.4931762295442	23.1966354225416	4.46252880872039	-2.29248158374735	41.6624245506772	39.7839194880846	-9.64049429949171	-49.1188235460671	-46.2860036125185	44.1277500735938	-18.6734911363028	-33.9716542607534	30.5547675906033	39.7789495193564	-45.2536994355961	-17.0869381872573	-34.441697280623	-46.2961657867631	-24.0845063167213	55.1965414070731	51.8596466403375	-25.6931167150477	-44.9582659683499	-43.4301312580267	-4.59011283550226	-48.1786040205915	-20.7448397002515	-8.7179910318602	6.04317115343161	35.7549083450025	-33.0495642259936	-46.0041439472957	-39.588049394956	-39.8374070303189	-48.8889276321651	-45.0888134242918	18.3058351585975	-38.0655540669685	-35.9971697062531
0.865921787709497	-42.9284873291589	-39.6670234357091	-32.1850843161459	38.8572984898632	9.98602447579812	-40.6672036612405	14.1536716021161	-48.1079328991733	22.4231726089331	4.33152379810346	-2.1901915423631	40.3453213815623	38.466679102279	-9.38396515744286	-47.7413972779747	-45.0083409546395	42.7345643616102	-18.2756407487538	-33.0757374881261	29.516190335191	38.5539654337913	-43.9691524624926	-16.706636843815	-33.505015697266	-45.0193019816324	-23.4552571431818	53.4548041900102	50.2332430702241	-24.9511207875031	-43.7251824414345	-42.1776076647425	-4.55100445868895	-46.8169248622818	-20.2197485305264	-8.58803059217873	5.8004502120617	34.6181900479684	-32.1588608191868	-44.7243824216367	-38.5003142778125	-38.7020902802562	-47.5017887280526	-43.8450138267217	17.6545962661504	-37.0367960802995	-34.9850326026513
0.871508379888268	-41.5975511431723	-38.4978976281016	-31.2490009420028	37.5599899080088	9.61925964816476	-39.4496460533532	13.6576407477929	-46.6681542839479	21.6183573302791	4.19356838776626	-2.08239752332606	38.9765379592256	37.096585524999	-9.11773893400771	-46.3099532348187	-43.6796770369897	41.2861834515654	-17.8576099183387	-32.1415199011445	28.4397481477818	37.279816172068	-42.6339445521297	-16.3102190412661	-32.5308887546863	-43.6911001192988	-22.801040552959	51.643943311463	48.5403418953749	-24.1818556479795	-42.4417999059634	-40.8745444823141	-4.51009863385939	-45.40150171765	-19.6739945707858	-8.45072959363584	5.5471366264882	33.4358545103001	-31.2322437971546	-43.3926342802717	-37.3700356476945	-37.5221716124143	-46.0599029786244	-42.5499223856223	16.978422502071	-35.9664588350066	-33.9318509046455
0.877094972067039	-40.2168050595075	-37.2837785838914	-30.2785129634096	36.2143043074774	9.23843527774098	-38.1867305598367	13.1428504123945	-45.1756225022247	20.7831784473646	4.04883243632115	-1.96923239139175	37.5577531475005	35.6753190541031	-8.84214389160593	-44.8262631395639	-42.3016559466312	39.7843832982797	-17.419914553065	-31.1701562448557	27.326762899081	35.9580648614061	-41.2497278393243	-15.8981738413556	-31.5205204359127	-42.3132037632951	-22.122664266991	49.7661765270412	46.7830168691452	-23.3862712455178	-41.1097063243917	-39.522554056232	-4.46744576460486	-43.9340864398389	-19.1082513808525	-8.30625729755656	5.2835421937153	32.2093526645383	-30.2708582725102	-42.0105475676232	-36.1986110943928	-36.2991102540975	-44.5650551428656	-41.2051416886492	16.2781451279906	-34.8558656962793	-32.8389267065414
0.88268156424581	-38.7879574288296	-36.026167874955	-29.274819548101	34.8218926962767	8.844019972542	-36.8800191476566	12.6099337950132	-43.6321846766789	19.918662218483	3.89749415369203	-1.8508356299879	36.0907073988371	34.2046230072773	-8.55751983471505	-43.2921630923682	-40.8759825963097	38.2310056485846	-16.9630948048157	-30.1628470556737	26.1786014952082	34.5903332529353	-39.8182148493879	-15.4710095632836	-30.4751593833814	-40.8873177220904	-21.420965774601	47.8238039860948	44.9634210600325	-22.5653499474824	-39.7305496982162	-38.1233090326779	-4.42309840694619	-42.4164949497596	-18.5232171491361	-8.15479180319504	5.00999137416215	30.9401898374403	-29.2758922039056	-40.5798323720875	-34.9874889049956	-35.0344185920941	-43.019095242949	-39.8123355736942	15.5546251011741	-33.7063896403292	-31.7076110817912
0.888268156424581	-37.3127758484813	-34.7266206546736	-28.23916076169	33.3844636609095	8.4364990845881	-35.5311277265307	12.0595464271821	-42.0397506174345	19.0258710482332	3.73973988205195	-1.72735316903871	34.5772006467871	32.6863016119477	-8.26421768984727	-41.7095512679436	-39.4044205884088	36.627955813836	-16.4877143993882	-29.1208371634192	24.9966742147246	33.1782997562939	-38.3411763528356	-15.0292531540924	-29.3960973415229	-39.4152059129669	-20.6968112931924	45.8192054629479	43.0837842576868	-21.7201053183731	-38.30603600369	-36.6785402632395	-4.37711120457829	-40.8506049589538	-17.9196138265575	-7.99651982771847	4.72682089337294	29.6299239234929	-28.2485749150391	-39.1022586827815	-33.7381662543933	-33.729660281856	-41.4239362436098	-38.3732270440878	14.8087520226308	-32.5194515395134	-30.5393023957534
0.893854748603352	-35.7930849489258	-33.38674371341	-27.1728160225322	31.9037812950309	8.0163741146924	-34.1417241282413	11.4923653702991	-40.4002904281895	18.1059021917774	3.57576386677942	-1.59893720488616	33.0190901251461	31.1222178201172	-7.96259907193533	-40.0803855366523	-37.8887900067462	34.977200364026	-15.9943599374311	-28.0454141388148	23.7824329920825	31.7236974043901	-36.8204391484689	-14.5734495360918	-28.2846675462277	-37.8986891531325	-19.9510946925356	43.7548374898429	41.1464102844015	-20.8515808602871	-36.8379270561468	-35.1900346379896	-4.3295408214898	-39.2383536165176	-17.2981862312498	-7.83163647567229	4.43437932857334	28.2801634936599	-27.190175562691	-37.5796541726065	-32.4521873357106	-32.386448293601	-39.781551654105	-36.8895961109011	14.0414430498107	-31.2965183885218	-29.3354445602662
0.899441340782123	-34.230764110173	-32.0081934705267	-26.077102508274	30.3816630595962	7.58416209743221	-32.7135260222127	10.9090883864633	-38.7158320383603	17.1598864161429	3.40576801767584	-1.46574601242013	31.418288116203	29.5142910506222	-7.65303583743483	-38.4066810123816	-36.3309651390384	33.2807647461421	-15.4836401671209	-26.9379066883185	22.5373696494689	30.2283117506979	-35.2578837776946	-14.1041609321949	-27.1422430633676	-36.3396428809988	-19.1847363850544	41.6332303949143	39.1536742151572	-19.9608487166833	-35.3280383057731	-33.6596328497113	-4.28044587211608	-37.581735083093	-16.6597011250926	-7.66034499801057	4.13302668064189	26.8925658414502	-26.1020015558279	-36.0139019104271	-31.1311414329998	-31.0064428979146	-38.0939730559589	-35.3632775652203	13.2536417753287	-30.0391014738446	-28.0975252322026
0.905027932960894	-32.6277451111877	-30.592673905568	-24.9533735160731	28.8199775768294	7.14039496687233	-31.2482987701252	10.310433083781	-36.9884586645888	16.1889866200393	3.22996166076079	-1.32794374978399	29.7767596307072	27.8644948613772	-7.33590962496326	-36.6905075305044	-34.732872133004	31.5407308295041	-14.9561852295641	-25.7996829984763	21.2630140791628	28.6939787014259	-33.6554421731883	-13.6219661698868	-25.9702350785268	-34.7399948106193	-18.3986821835555	39.4569852485428	37.1080195092458	-19.0490083409902	-33.7782365676559	-32.089227092334	-4.22988684910647	-35.882798035218	-16.0049462633442	-7.48285654113279	3.82313393199638	25.4688349687377	-24.9853969277622	-34.4069380054695	-29.776660938769	-29.5913495934633	-36.3632875597018	-33.7961586832866	12.4463170729417	-28.7487544890068	-26.8270739584555
0.910614525139665	-30.9860097153669	-29.1419344312384	-23.8030167786823	27.2206423606647	6.68561890395998	-29.7478532221526	9.69713603712768	-35.2203062048614	15.1943964139146	3.04856128088451	-1.18570025579536	28.096520022245	26.1748545543542	-7.01161138380181	-34.9339870591291	-33.0964865892431	29.7592343808788	-14.4126458778706	-24.6321490318318	19.9609323784706	27.1225822851979	-32.0150952447962	-13.1274599648736	-24.7700911399822	-33.1017225222855	-17.5939021277566	37.2287707214059	35.0119550568991	-18.1171851318809	-32.1904376890849	-30.4807586964435	-4.17792604872738	-34.1436431031809	-15.3347294184675	-7.29938988620335	3.50508259094823	24.0107195135296	-23.8417406635215	-32.7607491869261	-28.3904193188271	-28.1429169794661	-34.5916351939715	-32.1901768675388	11.6204619122786	-27.4270715978994	-25.5256602696254
0.916201117318436	-29.3075871952178	-27.6577677110364	-22.6274527384355	25.5856214862207	6.22039366626523	-28.2140434579765	9.06995188543109	-33.4135605687376	14.1773386619015	2.86179025556755	-1.03919084035546	26.3796325387905	24.447444716052	-6.68054089103981	-33.1392910471547	-31.4238310940084	27.9384624723195	-13.8536926708226	-23.4367467766605	18.6327249395467	25.5160523627374	-30.3388704060103	-12.6212521851392	-23.5432933574538	-31.4268509925585	-16.7713892812493	34.9513198579479	32.8680521441108	-17.1665290368279	-30.5666041572164	-28.8362157050291	-4.12462749410026	-32.3664202458351	-14.6498773794701	-7.11017117901488	3.1792642230344	22.5200106221747	-22.6724449844872	-31.0773703220119	-26.9741290271723	-26.6629345757668	-32.7812062303529	-30.5473172265729	10.7770921435851	-26.0756854487746	-24.1948917249949
0.921787709497207	-27.5945517994488	-26.1420074242527	-21.4281327814969	23.9169232010548	5.74529190093084	-26.6487644752221	8.42965240661472	-31.5704549470369	13.1390639873984	2.66987858033475	-0.888596068173274	24.6282058142339	22.6843866962388	-6.34310625784002	-31.3086377124067	-29.7169726949507	26.0806508247285	-13.2800151421854	-22.2149524527499	17.2800244962592	23.8763622792743	-28.6288390440773	-12.1039670964702	-22.2913565586774	-29.7174500667517	-15.9321585002025	32.6274267688439	30.6789413392118	-16.1982131258063	-28.9087426500698	-27.1576303925676	-4.07005685628042	-30.5533260657366	-13.9512349279342	-6.91543365080538	2.84607996997286	20.9985397685125	-21.4789535925654	-29.358881875605	-25.529539373522	-25.1532305931822	-30.9342384475188	-28.8696100972179	9.91724525411883	-24.6962651414242	-22.8364119111594
0.927374301675978	-25.8490201657573	-24.5965259813034	-20.2065374344763	22.216597481053	5.26089844171978	-25.0539498284754	7.77702557124345	-29.6932670246789	12.0808492440714	2.47306258587289	-0.734101535944206	22.8443913029443	20.8878460280412	-5.99972342549296	-29.4442892735422	-27.9780203232947	24.1880810902058	-12.692320946787	-20.9682746754776	15.9044941304693	22.20552646241	-26.8871139370837	-11.5762425902789	-21.0158264062853	-27.9756318773239	-15.0772451756071	30.259943246298	28.447309304761	-15.2134321368874	-27.2189015341368	-25.4470767306998	-4.01428137330432	-28.7066010680758	-13.2396637920943	-6.71541733037084	2.50594005674808	19.4481765224879	-20.2627398761128	-27.6074073148772	-24.0584343462517	-23.615669657135	-29.053014338091	-27.1591285119176	9.04197909754905	-23.2905141501731	-21.4518983970307
0.932960893854749	-24.0731486827022	-23.023232192274	-18.9641745258265	20.4867335336681	4.76780959086558	-23.4315692218492	7.1128745760481	-27.7843161401567	11.0039959540643	2.27158464737232	-0.575897643424495	21.03038066015	19.0600297922486	-5.65081565189678	-27.5485491292308	-26.209122165671	22.2630780763493	-12.0913349842812	-19.6982525806201	14.5078252400668	20.5055979682624	-25.1158466213391	-11.0387293947951	-19.7182774774311	-26.2035482113925	-14.207703950464	27.8517753059748	26.1758955383845	-14.2134009955529	-25.499168311798	-23.7066678037591	-3.95736976733553	-26.8285268670066	-12.5160415802732	-6.5103687477903	2.15926328749442	17.8708262708616	-19.0253050798862	-25.8251104621359	-22.5626303935669	-22.0521504874103	-27.139858262018	-25.4179856146848	8.15237059792905	-21.8601682053229	-20.0430606477161
0.93854748603352	-22.2691308039724	-21.4240688917375	-17.70257731424	18.7294572515706	4.26663238677265	-21.7836260581941	6.4380168585345	-25.8459603954057	9.90982871537026	2.06569288644089	-0.414179358506898	19.1884030714321	17.2031839290061	-5.29681298903456	-25.6237589882219	-24.412462988956	20.3080069158214	-11.4777985018323	-18.4064539121847	13.091735471224	18.7786659787611	-23.3172247124661	-10.4920902705368	-18.4003113084653	-24.403387830864	-13.3246074135763	25.4058796596805	23.8674890463703	-13.1993533096708	-23.751667021862	-21.9385531774067	-3.89939215994064	-24.9214233429233	-11.7812606949236	-6.30054063014849	1.80647653072413	16.2684278927129	-17.7681764413612	-24.0141927994337	-21.0439741656786	-20.464603537033	-25.1971335499542	-23.6483320289782	7.24951442985738	-20.406993135796	-18.6116379000073
0.94413407821229	-20.4391943185852	-19.8010105228329	-16.4233025865711	16.9469286197026	3.75798385832732	-20.1121549481079	5.75328309378582	-23.8805937197352	8.79969358018203	1.85564086589159	-0.249145976745041	17.320722534365	15.3195905001017	-4.93815175219751	-23.6722959540843	-22.5902614216599	18.3252701843625	-10.8524681767912	-17.0944730758113	11.6579666172797	17.0268532530586	-21.4934691835865	-9.9369991910997	-17.063554407313	-22.5773737484609	-12.4290447716836	22.9252601227727	21.5249249538412	-12.1725398419388	-21.9785555964521	-20.1449162239184	-3.8404199856877	-22.987645754386	-11.0362272287919	-6.08619158963514	1.44801419460833	14.6429513925611	-16.4929052957645	-22.176890728299	-19.5043402209338	-18.8549885932709	-23.2272395605628	-21.8523531808558	6.33452167633412	-18.9327826756624	-17.1593970021375
0.949720670391061	-18.5855985804806	-18.1560606837113	-15.1279287275467	15.1413390786849	3.2424902667674	-18.4192191819124	5.05951617479741	-21.8906428916312	7.67495640619375	1.64168727782	-0.0810008755252325	15.429635095475	13.4115649048594	-4.57527398152581	-21.6965695682632	-20.7447671952608	16.3173049708155	-10.2161151805151	-15.7639291601159	10.2082824868035	15.2523135360599	-19.6468316041595	-9.37414051030211	-15.7096562359482	-20.7277604633945	-11.5221205014529	20.412963960487	19.1510810554493	-11.1342269617816	-20.1820231778648	-18.3279714073604	-3.78052590410737	-21.0295818083647	-10.2818598444274	-5.86758580445569	1.08431769288243	12.9963954936894	-15.2010651522934	-20.3154727881705	-17.9456286987751	-17.22529234386	-21.2326086953656	-20.0322665809128	5.40851846599	-17.4393562374427	-15.6881302206448
0.955307262569832	-16.7106317010229	-16.491249639444	-13.8180537637565	13.3149088479014	2.72078633611036	-16.7069081678192	4.35757017743116	-19.8785645221762	6.53700118290795	1.42409562535389	0.090048736791179	13.5174660459209	11.4814530532668	-4.2086268965473	-19.6990188152894	-18.8782583490297	14.2865799025154	-9.56952422449775	-14.4164639285184	8.74446674337805	13.4572289271818	-17.7795913428942	-8.80420811662475	-14.3402871655212	-18.8568311598909	-10.6049529831227	17.872078177563	16.7488743107197	-10.0856950785873	-18.3642873984835	-16.4899615322535	-3.71978371012274	-19.0496486925791	-9.51908863850768	-5.64499269282075	0.71583490207204	11.3307851948766	-13.8942497438122	-18.4322368370296	-16.3697629624423	-15.5775259114412	-19.2157033750119	-18.1903190683398	4.47264459132207	-15.9285566548678	-14.1996530169517
0.960893854748603	-14.816607708064	-14.8086318026387	-12.4952933844891	11.4698842112055	2.19351447291689	-14.9773348395389	3.64830931138747	-17.8468420040222	5.3872283348609	1.20313389843505	0.263792076394541	11.5865670790937	9.53162849938684	-3.83866234448454	-17.6821090939609	-16.9930384019423	12.2355921295179	-8.91349259003913	-13.053739784146	7.26832071974686	11.6438072123937	-15.8940527384464	-8.22790457619973	-12.9571364068793	-16.9668948724793	-9.67867311750895	15.3057257553271	14.3212572879738	-9.02823705829883	-16.527591627582	-14.6331549591821	-3.658268243137	-17.0502900737059	-8.74885399248501	-5.41868658057032	0.343019610651139	9.64816929310033	-12.5740710526374	-16.5295071979101	-14.7786872145448	-13.9137223595315	-17.1790129809233	-16.3287840207496	3.52805210960143	-14.4022478981367	-12.6958017966896
0.966480446927374	-12.905863675088	-13.1102831858665	-11.1612789416713	9.6085347687076	1.66132397647078	-13.2326330366315	2.93260685836277	-15.7979824297422	4.22705300382933	0.979074244071668	0.440015043968003	9.63931341362592	7.5644895386084	-3.46583624286135	-15.6483291583223	-15.0914334952068	10.1668642714564	-8.24882914262776	-11.6774377103076	5.78166120885821	9.81427916282232	-13.9925422413184	-7.6459402651877	-11.5619099188637	-15.0602836213249	-8.74442292802748	12.717061840829	11.8712145612209	-7.96315662533683	-14.6742021882344	-12.7598427908708	-3.59605529478844	-15.033973065258	-7.97210541080761	-5.18894636276198	-0.0336690391093019	7.9506178754266	-11.2421573148137	-14.6096317748461	-13.1743640883477	-12.2359341729353	-15.1250507659936	-14.4499585333052	2.57590392818293	-12.8623127643773	-11.1784316344463
0.972067039106145	-10.9807568240837	-11.3982988291353	-9.81765543166195	7.73315065781885	1.12487024037554	-11.4749548608519	2.21134409879686	-13.7345134834191	3.05790331225508	0.75219263143376	0.618500488716794	7.67810088519546	5.58245627223992	-3.09060801721666	-13.6001880323162	-13.1757895090529	8.08294133044144	-7.5763533322751	-10.2892551891101	4.28631823460227	7.97089580311195	-12.0774055306708	-7.05903249275777	-10.156328297119	-13.1393495214883	-7.80335414954862	10.1092698925117	9.40175906417336	-6.89176675175125	-12.806405547953	-10.8723360322894	-3.53322151554059	-13.0031851689797	-7.18980034827053	-4.95605515961457	-0.413767115996621	6.24021978300285	-9.90015100537733	-12.674979141877	-11.5587722178738	-10.5462307159527	-13.0563507384488	-12.556160570564	1.61737237586362	-11.3106505463381	-9.64941397688045
0.977653631284916	-9.04366160593207	-9.67479020571569	-8.46607946133286	5.84603974686255	0.58481394634119	-9.70646801191267	1.48540922839357	-11.6589803095352	1.8812186097238	0.522768512189489	0.799028476084948	5.70534301064757	3.58796764284953	-2.71344003459032	-11.5402119020213	-11.2484691574477	5.98638757384261	-6.89689418108236	-8.89090410102625	2.78413280484087	6.11592565277314	-10.151004609736	-6.46790461576369	-8.74212464615846	-11.2064618695947	-6.85662680585355	7.48555778690145	6.91592840571882	-5.81538803581714	-10.9265054866707	-8.97296272842005	-3.4698443202657	-10.9604311936428	-6.40290302801626	-4.72029996734476	-0.796806470688686	4.51908005016461	-8.54970680721164	-10.727935608934	-9.93390378993251	-8.84669567152984	-10.9754645227373	-10.6497260948734	0.653637762141242	-9.74917468220324	-8.11063432705064
0.983240223463687	-7.09696676173881	-7.941882609503	-7.10821720088526	3.94952480475235	0.0418202513666365	-7.92935310592047	0.755696265840626	-9.57394236295245	0.69844770485839	0.291084476569988	0.981376558945107	3.72346802793558	1.58347844405387	-2.33479703343022	-9.47094098938248	-9.31184906431955	3.87978339068395	-6.21128925925098	-7.48410860773603	1.27695464952909	4.25165194393439	-8.21571488331707	-5.87328514613526	-7.32104243710838	-9.26400421164	-5.90540777735195	4.84915389112197	4.41678115134849	-4.73534707182035	-9.0368202454591	-7.06406508323179	-3.40600179280632	-8.90823015506681	-5.61238325147375	-4.48197130417607	-1.18231531188274	2.78931732185877	-7.19248956591051	-8.77090226809026	-8.30176208104462	-7.13942446452566	-8.88495820134003	-8.7330061747512	-0.31411307396824	-8.1798103894565	-6.56398991288884
0.988826815642458	-5.14307236902199	-6.20171252720602	-5.74574232611005	2.04594065005252	-0.503442030766028	-6.1458009798621	0.0231039530024165	-7.48197024400304	-0.488952915331555	0.0574259055075518	1.1653200518203	1.73491591554925	-0.428543691789696	-1.95514555072843	-7.39492641130507	-7.36831682501531	1.76572212539238	-5.52038365083536	-6.07060302114183	-0.233360053368623	2.38036981883622	-6.2739222211857	-5.27590685214678	-5.89483335406411	-7.31437139562771	-4.95086936099283	2.20330310582301	1.90739307484348	-3.65297481327295	-7.13967965974304	-5.14799656344419	-3.34177258978501	-6.84911216133286	-4.81921520189498	-4.24136285210442	-1.56981878696909	1.05306125240897	-5.83017223332777	-6.80629202406692	-6.66435898235417	-5.42652167235952	-6.78740914155421	-6.80836407693829	-1.28468822376172	-6.60449228579703	-5.01138734271035
0.994413407821229	-3.18438687634384	-4.45642499869121	-4.3803339525773	0.137631282893419	-1.05030125274086	-4.35800998556213	-0.711465351007028	-5.38564252265447	-1.67952087642334	-0.177919380699261	1.35063230787051	-0.257864605120907	-2.4456213241759	-1.57495334697026	-5.31472702811914	-5.42026805665994	-0.353193107201467	-4.82502891053649	-4.65212966115613	-1.7449509613565	0.504383510372964	-4.328020010977	-4.67650585467471	-4.46525513154552	-5.35996661265009	-3.99418782404938	-0.448737116684635	-0.609146615096118	-2.56960493153097	-5.23742228046709	-3.22711899083175	-3.27723584368715	-4.78561528698255	-4.02437624284654	-3.99877109478975	-1.9588395666283	-0.687550111186313	-4.46443380230427	-4.8365266126054	-5.02371251571464	-3.71009842626198	-4.68540281119307	-4.8781723458014	-2.2568921754553	-5.02516200001791	-3.45474025073316
1	-1.22332413006121	-2.70817096871232	-3.0136745642932	-1.77305299668853	-1.59808376060758	-2.56818327639616	-1.44710678059107	-3.28754255569417	-2.87178971575285	-0.41466147676181	1.53708499825574	-2.25241908063142	-4.46527024976926	-1.19468882973523	-3.23290628527151	-3.47010344104231	-2.47435262179553	-4.12608201282548	-3.23043670481905	-3.25595585749304	-1.37399649070797	-2.38040620425952	-4.0758207195535	-3.03406938585157	-3.40319843020248	-3.03654195359194	-3.10370077416021	-3.12973906883066	-1.48657217176231	-3.33239248684085	-1.30379962650708	-3.21247106533801	-2.7202824401647	-3.22884571321874	-3.75449495199024	-2.34889843248214	-2.43037295816735	-3.09695723512898	-2.86403361044263	-3.38184434387909	-1.99226980631864	-2.58152958710029	-2.94480987364631	-3.22952728593816	-3.44376577587639	-1.89596693542749
