# Supplementary material for: Bounds to electron spin qubit variability for scalable CMOS architectures
Source: Nat Commun. 2024 May 20;15:4299. doi: 10.1038/s41467-024-48557-x (PMC11106088; doi:10.1038/s41467-024-48557-x)
Supplement: Supplementary file 3 — Source Data [file 41467_2024_48557_MOESM3_ESM.zip › SourceData/SourceData/Figure3/Fig3f/Fig3f_100.csv]

Inplane Angle (pi)	g(MHz/T)	Tunability of g (MHz/T)
1	-1.22332413006121	0.639513256021786
2	-2.70817096871232	0.699384314021413
3	-3.0136745642932	0.974514269941861
4	-1.77305299668853	0.236098704838099
5	-1.59808376060758	0.688455855231693
6	-2.56818327639616	0.206812538352834
7	-1.44710678059107	0.19533947015912
8	-3.28754255569417	0.609512412119546
9	-2.87178971575285	0.678448039443916
10	-0.41466147676181	1.16624057913596
11	1.53708499825574	0.551981964452449
12	-2.25241908063142	0.798782346145806
13	-4.46527024976926	1.68521073608428
14	-1.19468882973523	0.438492494969577
15	-3.23290628527151	0.50700748940165
16	-3.47010344104231	0.467008969052797
17	-2.47435262179553	0.686922187709039
18	-4.12608201282548	2.12215512736098
19	-3.23043670481905	1.55178407742646
20	-3.25595585749304	0.914782111815948
21	-1.37399649070797	0.165694065028417
22	-2.38040620425952	0.265809835947933
23	-4.0758207195535	0.984788753495736
24	-3.03406938585157	0.286944037522789
25	-3.40319843020248	0.668284406804889
26	-3.03654195359194	0.920542866068544
27	-3.10370077416021	0.33857496968906
28	-3.12973906883066	0.668832099282973
29	-1.48657217176231	0.490661751121196
30	-3.33239248684085	0.464114439359022
31	-1.30379962650708	0.565560987470236
32	-3.21247106533801	1.01944463793477
33	-2.7202824401647	0.22981626313513
34	-3.22884571321874	0.545891058575503
35	-3.75449495199024	0.926068693372068
36	-2.34889843248214	0.309371847913512
37	-2.43037295816735	0.365945189370483
38	-3.09695723512898	0.865890566295737
39	-2.86403361044263	0.406635123814866
40	-3.38184434387909	0.619653805192271
41	-1.99226980631864	0.294957752887694
42	-2.58152958710029	0.419376209060728
43	-2.94480987364631	0.29886765041019
44	-3.22952728593816	0.921399197597971
45	-3.44376577587639	1.06689852815321
46	-1.89596693542749	0.291616821154786
