# Supplementary material for: Bounds to electron spin qubit variability for scalable CMOS architectures
Source: Nat Commun. 2024 May 20;15:4299. doi: 10.1038/s41467-024-48557-x (PMC11106088; doi:10.1038/s41467-024-48557-x)
Supplement: Supplementary file 3 — Source Data [file 41467_2024_48557_MOESM3_ESM.zip › SourceData/SourceData/Figure3/Fig3f/Fig3f_110.csv]

Inplane Angle (pi)	g(MHz/T)	Tunability of g (MHz/T)
1	49.6067025898422	24.4471938976051
2	43.0163623122903	4.20770886745355
3	32.2081425392437	37.9352199288329
4	-51.2893819366602	7.17614827936965
5	-15.9160603523089	5.66647750039651
6	43.7567737029602	4.39430952084374
7	-20.5928455383798	11.5399079193341
8	50.7207464728992	3.64715323323815
9	-33.8811108572149	4.09195715663744
10	-7.0894914297343	18.4230542743335
11	6.81389135204386	25.403937470059
12	-53.5970110027852	39.9722981489555
13	-56.8341476893372	16.6991551673544
14	8.46927854175287	6.81585236203925
15	50.2894475467549	21.6654533654509
16	46.956594115806	2.58558282766706
17	-57.2514309717561	13.8045714495471
18	15.3230686797148	21.8813570881761
19	34.3438289530734	2.04183646374257
20	-41.2144153024038	4.49918147435272
21	-50.0822264602175	16.8522542050763
22	47.7849792263539	4.13239735543954
23	11.760536165625	1.76116836128186
24	33.9959879005472	3.31597722242258
25	47.3112674291829	3.27954124378415
26	21.684828247778	7.67223450319175
27	-71.7145487247504	16.3064763244866
28	-68.8940106377222	5.63239002235498
29	25.7770939579009	3.99033315259237
30	46.2700620141541	8.27997515250716
31	48.6012344324143	7.40458028811358
32	-1.46151626415477	19.0824895239383
33	50.4886501119309	17.7185803445289
34	17.2535684723535	10.3550001232079
35	3.25153748226877	2.40172992051989
36	-12.7301968082735	4.92147598897141
37	-47.6200169859605	23.960162202454
38	32.3826913572573	11.9475948804063
39	48.4260714765406	37.2576970954781
40	38.7981364969408	5.06820853672604
41	42.2016988970972	2.32808155250899
42	51.6191021165763	10.3436034934398
43	47.5693551281557	4.90065225982058
44	-28.0608475034113	15.705933804226
45	37.6149664139852	11.4012866086223
46	38.6189452599583	1.68338818827369
