# Supplementary material for: Bounds to electron spin qubit variability for scalable CMOS architectures
Source: Nat Commun. 2024 May 20;15:4299. doi: 10.1038/s41467-024-48557-x (PMC11106088; doi:10.1038/s41467-024-48557-x)
Supplement: Supplementary file 3 — Source Data [file 41467_2024_48557_MOESM3_ESM.zip › SourceData/SourceData/Figure4/Fig4a/trapConfiguration.csv]

trap_x [nm]	trap_y [nm]	trap_z [nm]
15.40625914911925	-332.9019313647095	4.5597743900170915
96.07445603243104	293.91686757614843	5.80682974219371
-140.12299210154833	-356.3722946991584	7.792723247353641
338.99617389271316	244.72594798346472	2.1304589669079856
-99.18691199477053	-37.19317666849747	6.055750361456019
-199.72847191691108	185.50925724068566	1.1767348543749137
349.84808523485935	-142.9901491761275	0.4979388736909893
-237.779879011121	76.08830758614386	6.410565207642338
-318.0383018108323	302.74674487307675	0.0029508378426150728
-2.7154423695910737	398.81561898385644	5.207293714214314
406.1109213665968	-135.54835028715206	3.0897649664163493
-333.8503050871832	-176.66268299805233	6.867614986822576
-480.87344587531425	36.78786824714825	5.986814148815888
147.81830485565115	202.9528930720362	6.636064326186455
-341.55877301293367	-182.50433957490532	7.657572778016596
-31.08704350142125	-496.3403360381117	4.592651020994911
-76.06695303081597	236.4090226630724	3.985950262370845
-216.2586002970138	119.99240679656668	0.4335798416861083
-235.88739279115998	-94.37082251648371	0.7510353670999503
134.2271049142555	156.07391235210616	2.787721646845135
50.240528393412205	-180.0872898198677	2.5728219785810564
408.1138650778348	-4.146006325009694	7.6436227071772125
48.299120893550025	-383.0699833646768	4.986366717559023
-176.4861216839172	3.966325784552282	6.953339256832918
394.10599630340766	-147.0919070048094	7.993859579951606
359.4776527467502	-295.13101700452626	5.213301047875737
367.04214880904874	-224.29844939016857	1.4631625701163031
-385.40955881911304	-200.38465508996978	0.9304980674826862
19.352429595051944	-493.1989582265487	0.13992008815926926
-330.44918285342646	358.4879869558481	2.0191532983844214
27.801036291943092	367.6023035872404	1.6986406622041113
90.75723105246743	-346.7768182739028	5.765756819301598
-12.969988294398718	-461.62222352298795	1.025319110531444
-419.26435942040007	-25.95254905980073	1.759980109287346
94.29727922106576	-50.51930916436322	7.219109228591379
-122.05965082479725	139.91843376485667	7.401027678430047
164.02950963612875	388.65412602389915	1.657993123102309
-44.27538642079526	-75.13672972145014	2.2987297658282735
47.10010177847471	440.66149747846066	6.237913200568631
454.6179702054824	45.86834558448572	7.16988999257188
-123.71779839050032	-129.66751685726558	0.7146794103590626
68.8195839549835	-487.9816208485936	7.0981659046072885
50.014782855409976	157.16180255637119	6.691140683367771
-187.24479824200898	-231.84123363400613	6.226078952030569
-241.47899817680081	70.32750965887772	1.4740636244923087
-220.16077415393647	-54.40687358277955	5.956363752592141
-206.43990174640567	43.92026115162571	0.39002787542702233
135.08474691790616	178.69092471126078	0.019743989990761435
-335.389322684945	-364.67827368448525	3.0624281122583223
142.9081316616066	-338.4342081611494	6.505180668786536
-308.3855367098131	248.54064132736585	3.958789308826744
176.01514811274592	407.0301101023697	5.626984526563214
-190.25819731712363	-24.281717158854008	1.003879613010108
373.61630847214474	101.04612984655705	3.482579811226162
-28.946314664921374	224.28491960823976	3.42986407013207
34.621597716126416	-113.01892160816715	0.28367967007797823
59.17878925700643	-422.9014907741648	1.8495471862718862
-60.89542586752759	184.23716422548387	5.127652995762043
315.8278455358586	-119.56798003233325	5.818295561932083
-103.16555479636827	-377.68435102733383	4.30207360242106
103.89027102662749	335.3587865150339	1.4956684636125273
-267.6934544654223	62.87985329990897	5.281659488970901
-346.3645641275871	-99.13682478566807	3.9408708179602563
253.3533357512806	28.01794902634083	4.51026251351867
-451.5381791991458	97.39055789544454	5.993814012538622
-6.573005153069971	-58.321398253588086	2.3719222377695948
-179.37972881437963	-358.52758256481684	4.374864616770024
-347.4490449093382	-352.35727133629644	4.189763604441184
467.9402448871351	104.25567027225316	4.155153104486113
-48.96830893882907	77.3545488030768	7.377678743083083
-315.83755092659794	-85.02820472786789	5.060601565756398
412.80647199255327	242.93338760486404	4.801882850410458
222.45197609185652	440.82990486472045	1.7917626307407453
347.75900074498713	248.5918005276435	2.0105698492005377
-245.7387356679128	381.5598046734867	3.331683559157752
-7.379024348894745	-131.7237590194718	3.9452395704557874
-276.1455233886327	10.593540394396769	3.8368320023850586
-238.88504787365855	-7.089863829101887	0.07142714000853267
267.05069522544	-195.91754394114832	0.37082619527132543
-118.72610665691991	-369.9223218349689	3.8487950892527003
-452.29529311427086	100.57554632071151	3.096445501373011
-292.6640900736429	-127.31800132259013	0.2904072154166588
-216.28574962992116	-266.4466260186564	4.693610022543279
138.8907952907748	-456.9741634798893	7.885701149042179
62.1987796363037	-138.7374678722599	5.26809995582564
-53.881938464489394	483.5362748465559	5.198723297771998
390.112060379749	255.3735581890378	2.8091388305343283
232.68434623449775	-69.70717797448197	7.439404769318659
78.91928877020473	-41.23783688656931	2.620759436299636
-178.09882347099938	257.04249371230617	0.06556163179541663
114.38039835222207	-138.63796541137162	5.319451287307468
-99.0990822951535	-404.55011416293837	2.7264389111577056
-198.52916797339367	448.7942830332513	0.5129804898482782
-25.05569144025685	-181.01780863688055	2.546403452039745
79.27830489195549	250.83787629229573	3.2573550101780286
-342.4788871715846	-209.087001311952	6.31113695768027
-273.2989124364658	-223.42418051194818	2.722568233292341
419.06701086695466	-240.73904971190404	2.343695156256204
-345.85352498786506	-292.6676421033035	3.188580476733253
227.70233820202702	-411.1278215957027	7.119760248088467
269.5688826905207	162.45988373112323	1.300667137580966
-40.849053953787916	33.75653975225032	1.1092372577160283
316.306086672882	-119.3390821437115	0.909784253826329
160.46989086722988	54.07848007433586	2.2813283946214558
-416.3188458118484	-112.28495929331075	2.3564958091247856
234.7399298987375	-266.29523466944556	4.355113608041053
194.96726356515683	317.64053416945626	1.8362574086673362
-93.8969572854594	269.54286147653056	3.8943416843765863
246.31099578666453	-181.7210423857896	7.908781113718284
-351.5979380583922	-344.9321225461781	0.08096650048572851
-98.60263876316913	163.61782634727388	6.2012977908034355
482.59661450484873	112.8011120341389	5.664616177766543
85.66624383193266	358.07412152846973	2.9288204025357967
237.75330125086475	20.093338494202726	1.6441165300645322
-152.82867890250873	363.1904109359939	7.676577531475711
472.6476375635448	70.27668696344153	7.7303528827692265
439.92912535632604	-56.03563651609966	1.2599457468351947
-168.93495507906118	173.8938543920085	2.889465455018965
192.93339227933302	-201.30050303613461	4.514238728089319
172.55868492267018	-269.419371237429	1.981837444250389
-222.61592455987557	-124.50550744741304	4.050817842899326
357.1903114197612	43.90581041598216	2.592018109386805
-260.0444169281536	192.08636282845328	7.794613917079513
211.0666999458008	167.46005641355077	3.9788444542421537
347.6801959370123	-303.8845887223388	6.112011440521763
4.345142460700117	-335.23704119675676	1.5112002079702513
352.8829112883395	5.980227588102025	1.5135387670932152
376.0063962217073	-206.2523811689207	4.140955157237637
-200.84116799774165	-37.66769932981515	3.5426193552274654
-327.90885442379476	157.28801677931915	0.5077908647205192
-398.08357521016205	266.5519745867732	0.5518400732142013
-20.276296029320292	-328.3520032180795	5.186663527772362
34.532884214208934	86.48293882586131	7.1254302215104035
-25.28360621054071	345.48458598504294	6.663542385585212
220.8110071646115	348.5085661894027	0.8803932505075718
192.570336243748	278.365237211171	7.4820411677294825
-389.7741654770316	221.68984980469395	6.347531239466212
240.94689732759616	-200.40121610096685	5.1764070518202585
-438.00402610659785	-72.42862851099471	7.306808266697596
-177.78419800432675	304.4740743213097	6.139066595704569
-130.6672712847394	386.4926811969908	2.958707223844816
-267.70545401552135	-309.56364048446267	4.046591045096743
-205.25310442220598	-251.7389778797833	7.261270215669367
-312.5406857428734	-92.58451261290065	6.920617442979753
82.38333098080238	-345.40356029909526	7.436240175980443
-117.53014979701948	-478.70112648656504	0.4354629740366045
-217.4724563554546	202.81526334613318	4.721990012597942
-15.133407223672293	331.2994652593161	1.9657957857346764
296.4936692863985	-281.03359262748563	5.8688558388325065
-261.8226715743267	117.78928446887585	3.287540532860807
452.74585533872414	205.0546810683636	1.5297761059003214
320.05893002419634	-98.66229090154866	7.1962370602534245
337.4820809655739	155.78958213768237	1.0153687755826901
380.48338627498197	-244.89901512761844	6.868574705861078
209.63543102626863	-306.8134455277859	0.3428677635582771
256.1990193738384	-284.5297332148002	5.331760419986058
-209.0481761418705	-351.7272999801753	1.620949694955689
110.33082305610242	-361.8951197102897	6.849012618724619
199.207958429869	32.18085388686541	6.332888775409184
341.87365521744596	-339.273786781896	1.513847429258088
-174.0875291445618	-458.8808713700628	6.052367699236898
401.56102724471475	-77.75569363239174	7.313594179455793
-379.8807917636959	186.6758058195128	4.041270338139406
129.34161886566835	-176.19989762518253	7.559727753361975
-52.99562750331188	-14.61950414814146	2.3954674954937785
-115.9479315971339	-232.16577570013123	4.658841128352551
311.48353096621304	366.61457841772517	7.2297176465662725
-12.296251814033894	46.20440488837721	6.6278749709550375
176.42214293527195	436.16618592926625	6.310621749545854
287.93932039779247	352.4996784007508	4.071277553037173
197.2612203876779	-202.8455275465558	4.813452106494455
44.33328261772476	-434.1654202386144	1.3511272803983871
-2.9643848110936233	-14.453013492074206	4.185875025224458
-7.783582229286367	-485.4678822476408	6.425875298731984
173.34617044661172	-236.4411522243281	5.85050919766461
172.653427826207	-339.81447974057846	5.027800636894015
198.39139758007423	-348.87025026188894	2.6067700428221716
84.9555538061677	-281.7168706876946	2.6665718209464098
430.3843318958434	-173.97713075669253	6.743898781059737
238.17836720586274	-298.87734198340695	6.188319818086362
151.2586130888103	-380.02578943956905	3.8241406199121215
-270.3028281520237	276.962074905834	3.8216380473847824
-479.7269670852402	-19.656459650526813	2.0517570255631306
-42.33267880301082	-421.85850568773185	3.7608853128567166
-77.59966585372968	414.97681015278977	5.468360435046319
-212.25270869315773	444.8547059576549	1.4609411683893363
-111.90762419864132	-145.83574457106897	0.3705658377709504
-130.75284197906694	333.44249074916024	4.787942543030405
170.90763950753717	457.34145710079974	2.2443268862305112
-6.501432026491784	23.31954613574726	5.499067210794251
101.28346669145776	228.5580000786622	4.765292458569843
-42.60266853205667	358.3385518740897	6.717519547813588
372.31141570769796	245.29527592349132	5.945476461355065
-162.33970717521515	364.1639899905931	7.072399666125196
-223.2003030154965	-322.9187944813657	3.705966497102711
-354.4345489064117	335.7601881606852	6.778310730787811
-188.23120119650594	-150.77175782886934	1.9489747458380187
37.47347321131656	317.1743937712645	7.012286016975289
-50.85494661661505	-214.18511826770464	2.02562216518756
162.6639295642517	-277.2655303495576	7.276828896595675
-45.362262706700676	263.09568659238084	7.274823881068969
104.76946915351164	-60.251333059170975	2.1908634425784026
288.6065925600333	-24.250185775565114	0.9074390063189339
-124.39815617357817	20.59661213846175	7.087078625602332
11.778755104144693	-74.93745092153586	7.179704502409244
333.0384805393578	83.3793615381228	0.9399350075521573
-78.78670085038357	-302.51543887175467	4.1498879960488955
400.5013697530876	-254.8278371196957	5.3468057132694256
350.16958628777775	51.91527227102142	5.73900345019688
153.81026993255819	227.61427141174318	6.223737388846834
291.9978408386978	26.317668504441826	6.166285761631295
138.48934888507665	365.486433265065	0.8944303747374027
-252.99107933598316	-254.97899363309352	5.018073062565345
-107.35076981209659	469.94455705096516	2.8379425340426208
-275.47839511234815	-145.67716891282817	1.8721113329050176
-274.09021957254936	353.21541997518943	3.228970351682144
-120.71295531677606	-369.29944738835366	3.4092038326515093
392.98646854197705	34.52938872746108	7.253992940541729
367.07630564036117	-80.52536219725152	3.342186473490555
152.19287976508622	464.3380389696431	3.9710891735504124
-162.08088254436734	-439.09846137913974	1.8884391025894889
-19.378562197578503	215.1053348487094	0.017218559988126714
425.06682919400646	-155.6443828573283	0.8159188388992407
259.55277184557235	-366.792088307232	5.422830862041463
-256.65074765080317	155.4583053595925	3.631834500549492
-355.96698055005345	-68.51914841758207	2.848030119818654
192.83669907996864	413.1130531187164	0.21720075150560625
195.99624235271313	162.28607348890273	7.125088390258171
-164.1705710390188	287.0257192629797	6.809292497835772
94.45318066165692	-213.8653970521018	1.096203640448623
303.19574111621296	299.8737029003378	1.6349950708082996
-266.0033708221472	9.058499085732365	1.352565288966769
170.575401819312	272.3094720852696	0.9545136674244068
273.658873856446	31.539374712424433	2.363553923670203
-42.07326395142172	-454.98695855596	0.7212949789318657
-443.6916139664445	-202.92204011141803	7.573164610226571
-163.9710198779021	-40.862915653488926	2.549264405479687
-93.62243830539501	-148.31187452847098	0.3165627967715512
-199.24301330095386	-295.29348251475676	6.653779873136974
-302.80477603803683	22.043547718174523	1.9970712358038556
-373.87608649238973	77.22055027372517	2.443778262085142
-245.68668334994072	-221.7611493842087	4.5722442203707425
-102.29191484833245	-41.88807582242953	4.3224043209170215
244.46160895659978	264.97248945880347	7.178489941786151
396.6390920449603	106.61515492682884	1.6213713905285827
487.526858478388	27.548124559817552	2.3399616215562853
-314.99787860090964	-342.9234105700698	5.177362155748825
466.33709361763795	-24.569503297357187	6.872478092165903
-258.1919970060453	-283.1258005982054	7.042408127480052
13.54919757314292	-295.7348078615387	0.8267920138016409
394.9940561425101	-93.99273971247203	7.026858981604947
-129.91692484110445	289.8892515424686	5.336909972432422
-172.95948585665974	89.43953260439412	3.9353784476609874
-377.25013394104644	283.60698181666066	3.5800511821497123
356.4221196782146	168.32879144036997	1.5950590548827117
-97.36109014068552	388.7061676393769	2.330904533115854
-245.1222506670938	-203.38843391022783	2.6428692543829273
-138.85953328361666	266.2059639925792	3.7988368944611004
361.88647631303047	248.60356805760057	5.990231255407454
257.44159596275404	315.5016945482039	5.166168933327681
-23.985852293761127	-131.3173155043014	1.749802573732036
-261.46822937651996	278.3783342333654	0.3498441900831599
-149.42597501438377	64.91505046287693	4.010025227657698
176.00944480053113	-40.94736807139543	6.387772100223693
-457.88683964582833	-36.35862774779525	0.47885485421374163
-87.62055021098422	62.58003804427062	6.650634911293323
-204.40866360477503	16.86549990248841	3.5575684380865393
441.4213659170018	169.71445223440423	5.981396306101072
0.5439537070842562	388.33079484432164	1.7568891756457647
-138.49637148667625	-181.2611804959297	2.131089333253942
420.09146620317824	-153.88416872451398	0.3452997429478568
-429.24621900577677	237.28731088542463	4.646750995358173
-76.12471637433919	-10.019076432550719	6.321412096230424
-195.7579059254076	-268.91346392649575	0.9853003158989031
192.46228423052344	-24.12034344357471	3.3067321107620016
391.412787313855	-27.390014698217783	2.9230823996877273
-35.204443465175245	-104.67351620481531	4.109810320482639
-93.43852263876215	389.44778494061393	7.730183448732728
56.569257145274605	-266.3447837096692	1.3448414240814364
-38.54882887394433	-84.35325109318728	3.237651030371392
-402.78726028499113	-258.6368153855019	6.11728420008705
-470.74920465693685	152.3486978649089	0.99092604127783
236.0876577381714	90.8044178172322	3.7193026021215445
-392.18411468452723	208.26714543067737	3.0630803694230275
204.21115989078135	-156.32992216533057	2.136578427433557
61.032367564361266	-266.8612310572571	4.485719239713878
-348.65211035184984	-293.72165828582365	2.5959901385731277
-117.23546676728711	-484.043849768188	4.023996363728375
160.59489975094584	-277.36283944846036	0.7478407082641834
227.98181896629194	-391.9920461289221	6.041585740630819
-295.4014901740629	199.82251329175506	3.9390982137466866
236.71385356308747	-353.52959868681137	7.963466722606765
-83.08776149922869	-393.1258366331149	4.119962206278529
420.2146040174439	-127.83018648259804	4.654255773337989
283.1872467147241	271.91035085256135	1.5524360807916358
275.3560316816174	167.48639435463974	2.93779814365612
225.73115968975253	37.32871295230143	5.871978454356976
149.28436662696458	344.3433358024158	0.32255029898592547
106.79884438081899	-465.7756030764622	7.584469193064799
-246.58159542849808	202.3416751123841	6.776057365973232
64.22533841368477	-286.19043367421637	4.218564261353046
15.526670908113374	101.01186177012187	3.8946127199538916
94.25447671184338	14.376544245323203	5.923356730500212
-26.6035435224112	-402.65673366598185	0.05809323356952145
136.21178572126428	-29.607116282669267	5.301892775241741
183.50260909745157	-22.605931009122287	1.757396920302135
67.11208194582377	440.13050773260875	5.835798744690512
139.1311032384383	370.3682522011741	4.637197158770191
-269.551364400666	217.91650852600378	3.8055773053969117
455.33944123974743	99.62404296976001	4.836546421822001
311.4223395762174	103.90836572390072	2.94343461883628
270.0639821387949	280.9016307267866	3.3988376748981644
28.196375975036062	-371.43691628469514	6.2044617828998785
53.55796423374795	43.19845968631853	4.994733822862712
-224.0942287271855	142.89581628697943	7.699695289793184
