# Supplementary material for: Bounds to electron spin qubit variability for scalable CMOS architectures
Source: Nat Commun. 2024 May 20;15:4299. doi: 10.1038/s41467-024-48557-x (PMC11106088; doi:10.1038/s41467-024-48557-x)
Supplement: Supplementary file 3 — Source Data [file 41467_2024_48557_MOESM3_ESM.zip › SourceData/SourceData/Figure4/Fig4c/Fig4c.csv]

Dot	Valley splitting with Roughness [meV]	Valley splitting: Roughness +Traps [meV]
1	0.154375536060014	0.38035120275004
2	0.746965851539994	1.52668890656993
3	0.156146116889966	0.121667723780083
4	0.233797909749978	0.164166312190073
5	0.150799829540027	0.262655878620066
6	0.164639517299836	0.15011551440014
7	0.183394758570099	0.192908903740019
8	0.415234172560064	0.697522401970074
9	0.858561595799889	1.40167399574009
10	0.15714741794004	0.134397317610002
11	0.0741271448099212	0.0925342578299571
12	0.149009860620053	0.135704425650029
13	0.1222912496599	0.151267423240009
14	0.330409203139981	0.35526916115014
15	0.253889152799891	0.553892145020107
16	0.612110101969821	0.968241526279945
17	0.495275051020094	0.514182832910048
18	0.153565725079963	0.269194925760052
19	0.227356538009982	0.237774378629929
20	0.203893881239869	0.162117751330015
21	0.184210336950041	0.184476679979895
22	0.428069752300031	0.827724760840143
23	0.52466961056008	0.983095657149935
24	0.44544315520989	0.510234541020171
25	0.924632877369991	1.43042226803014
26	0.636373152370195	0.927764191370084
27	1.12852844858002	1.79332218743999
28	0.747722936659923	1.39474170218001
29	0.210055377549923	0.217505332990031
30	0.0770378508299085	0.113020914040085
31	0.409286866090097	0.602450440529978
32	0.59770617269006	0.871038522429979
33	0.681524339809947	1.21028364720988
34	0.482280785530032	0.600799882700009
35	0.330927478090048	0.84624057064997
36	0.276838313119976	0.430100454260174
37	0.231773528319934	0.228152561730033
38	0.160648182510048	0.162082775400085
39	0.329617858279896	0.297226984150134
40	0.514502054019816	0.639593368010116
41	0.457637406050093	0.60665662598991
42	0.447045291619874	0.569804487430048
43	0.424746058209857	0.606071743530112
44	0.179881017490002	0.169860522380105
45	0.34620404165997	0.471151857480034
46	0.213813855709954	0.321086121759961
47	0.413371941639928	0.496868382860116
48	0.137474451719966	0.147287439810073
49	0.367513162210065	0.485294001799863
