# Supplementary material for: Bounds to electron spin qubit variability for scalable CMOS architectures
Source: Nat Commun. 2024 May 20;15:4299. doi: 10.1038/s41467-024-48557-x (PMC11106088; doi:10.1038/s41467-024-48557-x)
Supplement: Supplementary file 3 — Source Data [file 41467_2024_48557_MOESM3_ESM.zip › SourceData/SourceData/Figure4/Fig4d/Fig4d.csv]

Dot	g110 with Roughness [MHz/T]	g110: Roughness +Traps [MHz/T]
1	54.6800259024261	43.0632568118455
2	47.8217376015554	23.2146594668363
3	35.598900988028	17.9110266863515
4	-56.1815476008138	-60.5624712344082
5	-17.4078692271297	2.83763823473903
6	48.3389345345277	52.4129500201616
7	-22.5381208843567	-21.0772111715103
8	55.8909767599039	48.7735014672762
9	-37.0162458082116	-53.287489812795
10	-8.07274811065957	-45.8422137250154
11	7.60255550306667	10.4619413920879
12	-58.46303848816	-58.1129916416266
13	-62.0238571450244	-57.4592245370846
14	9.31580726053109	8.38042829047354
15	55.3729338553975	47.5768520530068
16	51.9177066469836	47.6644852157318
17	-62.5451097824351	-60.7740022768005
18	18.051084592004	20.1351162340161
19	38.5199977179965	37.4335199557491
20	-44.2534689274072	-31.0930029833207
21	-54.9122551907897	-53.1410196328793
22	52.6039824471494	47.2425156541073
23	13.4947713034753	10.2329838619755
24	37.6482269200912	45.563633643782
25	52.3704736406146	42.3442113813579
26	24.0866695711631	20.5232985092752
27	-78.3655373634265	-98.5862222182166
28	-75.645332012636	-91.3769541031553
29	42.2537502811693	45.228400556915
30	28.0121144116081	34.7327061531232
31	51.3537794871028	50.5694291112542
32	53.6134569959464	50.9833210749563
33	-1.24453459973615	-36.9512454297762
34	55.6083399931373	54.8367949526121
35	19.2105387904123	-1.14263632716083
36	4.34922514719955	25.2929676656867
37	-13.9219485419765	-14.2755798326491
38	22.5931931473871	25.8719020053533
39	-52.1005277198716	-55.4970604001171
40	35.9398333137084	39.6751545441459
41	53.6427872472168	51.9999354238812
42	42.7810575480888	41.687514906492
43	46.4131027900734	48.7932701417521
44	56.8339837495325	57.187276662325
45	25.1267312263623	35.759699123234
46	52.8497743976082	55.333962169074
47	-30.2963743473537	-21.1209057114291
48	41.7506686701556	55.0804454353132
49	42.7254955779746	51.9317518782947
