# Supplementary material for: Bounds to electron spin qubit variability for scalable CMOS architectures
Source: Nat Commun. 2024 May 20;15:4299. doi: 10.1038/s41467-024-48557-x (PMC11106088; doi:10.1038/s41467-024-48557-x)
Supplement: Supplementary file 3 — Source Data [file 41467_2024_48557_MOESM3_ESM.zip › SourceData/SourceData/Figure4/Fig4e/Fig4e.csv]

Dot center x [nm]	Dot center y [nm]
0.481801272806108	0.716272115354939
-2.49604954343133	-1.96528711087933
-1.40075234616633	-0.228575790072253
0.16662046763136	-0.682419265086166
0.851278790189817	-0.125434517071793
-0.360577690191146	0.369830611988547
0.648831249293957	0.720627088515905
-0.640214601097819	-1.02175653349709
-0.622691034756058	-0.405001774665967
-2.2759155952817	-1.87834020155348
-1.01797141539317	-1.01039504492601
1.69017514422589	-0.609467420632105
0.71517825326311	0.290867738917762
-0.0646408233785991	0.192310049609117
1.00653267930593	-0.632195554383957
0.828351841837496	-1.27531498284021
-0.773461181851667	0.496687175655212
1.90615231034153	0.403073228737743
0.574262950420375	-1.34450400920397
2.1454760898682	-0.0584915605346382
-0.417553823302809	-1.38140208112394
1.04592860546154	1.40444979611828
0.156196177185718	-0.197794515403439
1.21157546223334	1.15563678747367
0.354072030428719	0.103729296415103
1.83758850305286	1.13835508758173
1.32929852179398	-0.746427987729757
-1.28160555322566	-1.00871409497195
1.38077358184069	0.823799790974452
0.223806418025071	-0.0216582019273234
-1.6152527598175	-0.0277159434304268
0.517096718985776	2.1403225660726
0.527777354949407	2.5647115370983
-0.951346942293944	0.327135506471614
-0.814482158996542	0.246987398729045
-1.08553372617251	1.35387927356851
-1.02372709924677	0.215310857629428
1.56881298385843	1.0290691555344
-0.811190163630087	0.0167255622822177
-0.535900728132266	-0.169971762646128
0.00711320860758108	1.60012775391101
-0.024948050809956	2.24593937936476
-0.600767704589132	-0.734159423634638
0.659897169520411	-1.47324427443848
0.911867055243518	-0.234718043265954
-0.894485850251118	0.385622959942887
-0.0538239488680849	-0.564592857787217
-0.549128012101584	0.016582286009645
0.669736407364205	-2.19515284717524
