# Supplementary material for: Bounds to electron spin qubit variability for scalable CMOS architectures
Source: Nat Commun. 2024 May 20;15:4299. doi: 10.1038/s41467-024-48557-x (PMC11106088; doi:10.1038/s41467-024-48557-x)
Supplement: Supplementary file 3 — Source Data [file 41467_2024_48557_MOESM3_ESM.zip › SourceData/SourceData/Figure5/fig5b/Fig5b.csv]

Freq(MHz/T)	Vj_2215mV	Vj_2230mV	Vj_2245mV	Vj_2260mV	Vj_2275mV	Vj_2290mV	Vj_2305mV	Vj_2320mV	Vj_2335mV	Vj_2350mV	Vj_2365mV	Vj_2380mV	Vj_2395mV
-62	0.0902697197778591	0.123508107506007	0.0554171506770841	0.0917133173145776	0.0430386837038335	0.104918288433079	0.0870069856626832	0.0927794662890059	0.0913425520742167	0.0956434288624032	0.0954906672183062	0.0946396575593146	0.112669668857311
-61.4	0.061378355584552	0.122768804799262	0.066368569291727	0.0794140954442022	0.0679321483697469	0.0959075792053212	0.0815794917492799	0.0762274238976497	0.0855490667218306	0.0701869738873065	0.0925522333434114	0.0729510048851901	0.180938847604347
-60.8	0.0541517750584791	0.101816590551056	0.0757038970131917	0.0696975001193452	0.0617793549003072	0.0871438346355203	0.0739124484827268	0.0838352720271152	0.109222666008943	0.062808586477412	0.0892882262145345	0.091140142895788	0.132947185844088
-60.2	0.0180634279076428	0.133085944337476	0.0676702258008052	0.0881612908358927	0.0605671276037109	0.134036885571981	0.0847111054532726	0.0834460480880925	0.0898633101538756	0.10496602644686	0.0903897013191605	0.0740913069076906	0.110771923682829
-59.6	0.0201588084591761	0.109381474468119	0.0864293556959408	0.0576742039686204	0.0389723596900212	0.0886892732683037	0.0828633260665469	0.0868319462788219	0.0834212243209269	0.103217542128797	0.0939601864965072	0.0855767547698234	0.192926817624875
-59	0.0608583294877711	0.136308578521076	0.0472985058001687	0.0716324809445763	0.0392269624301832	0.0924535747815987	0.0763489967060769	0.0672539503206404	0.10623235682574	0.0768868449946693	0.0852979647693459	0.0732794424199991	0.35224384577439
-58.4	0.0443906242540936	0.112808745604125	0.0628884680871379	0.077188230988336	0.0451327912416658	0.100572856165365	0.0710863580669287	0.0722693060484063	0.0890966376525627	0.0899759718663972	0.0886580844326337	0.0992699266425855	0.370479767038493
-57.8	0.0216240472288084	0.113197333036297	0.0804172302404405	0.0708094775870026	0.0546428400935666	0.0741349076269434	0.0911783333068123	0.0710179335805104	0.0842334070620436	0.0881596995687666	0.0771608611937687	0.119904205719014	0.435943223588944
-57.2	0.0644224495966139	0.105110195248476	0.0583800900657193	0.079114937224512	0.047229763060325	0.101102748118327	0.0842964212402337	0.0789195296214376	0.0870827299778814	0.0873029613481216	0.123757618191366	0.121401906338017	0.342267555654568
-56.6	0.014495807011123	0.122814633292491	0.0860140349760515	0.0870458125805579	0.0351797336218832	0.113651480674061	0.0938736215648522	0.0692032525500055	0.0996712442117659	0.100555352226978	0.078799229826711	0.0586296007510781	0.241717931989243
-56	0.0356860748213803	0.115447703005904	0.115646611396655	0.0833871712044301	0.0475960727527332	0.100737393186194	0.0796655156501123	0.0728412074534953	0.074621517114078	0.0749881450599114	0.0952036026287733	0.115747497732444	0.358514393011155
-55.4	0.0413325270913227	0.130493451935776	0.0765854590010025	0.0633938545263595	0.0483888420349125	0.105288098913165	0.0771506770841623	0.087244084464459	0.069274541317251	0.0864888690864535	0.120258103527839	0.135686711328231	0.253077988001846
-54.8	0.0398182772942094	0.163568893910221	0.0658628645990802	0.0694610378244196	0.0409703546934425	0.110059990770651	0.0922896742676193	0.0612647391117548	0.0984026860589088	0.0661890743599128	0.119399774040068	0.258743853730726	0.196807281638369
-54.2	0.0657909393249846	0.125001670830482	0.107503461005999	0.0982782489696546	0.0340801680378086	0.120779084384896	0.0802192766099645	0.0970466082141209	0.130701907929284	0.0729220438234967	0.107804210492816	0.27730471174196	0.136616647836672
-53.6	0.0395420333211337	0.0941966487914327	0.104340340212911	0.0870076221695337	0.0549700046146747	0.0928781248508187	0.0873277851152873	0.0577178046878729	0.0646538198367359	0.0811797654472256	0.134624381394905	0.401452508632624	0.156945085371481
-53	0.0529370017344813	0.133869166016899	0.0827478000731982	0.0642133570962557	0.0494196648791432	0.117576818420508	0.0703833362506564	0.0744865776617922	0.0805763569530417	0.083004948840762	0.0895606511465079	0.38189456264023	0.134981779991407
-52.4	0.0301586493324636	0.11676940948077	0.0794551501360534	0.0918889932052893	0.0568161927342744	0.0842604586031858	0.0940168356061933	0.0845430676447656	0.0925363206721514	0.0853030568241491	0.202114794010471	0.285857772544277	0.103495695622424
-51.8	0.0512238435466163	0.106517511894722	0.0813551230845122	0.108764381076651	0.058924621676241	0.10608977929125	0.0691781105294145	0.0863074646340882	0.127902550801203	0.101793676304441	0.257261111022707	0.297823783078465	0.0427703960663876
-51.2	0.0270655442929203	0.133117769679996	0.0890549464538612	0.0859061470649078	0.0590032302722658	0.109554286078004	0.0855710262081695	0.0772910268446764	0.071658895978868	0.121145075823879	0.537645879413777	0.171246757793231	0.0586862498607643
-50.6	0.0636879206912467	0.111545916012921	0.0795916808554651	0.110594656524991	0.0736218831055168	0.112276307623761	0.0922435275209649	0.0612771509953376	0.135410467355155	0.239615549862355	0.489380201454418	0.0921709657400188	0.0759349489998886
-50	0.0866750473401972	0.107485957067613	0.0768836624604172	0.0933695081393314	0.0679827506643541	0.0856082618589185	0.0988202345527744	0.0824680553124453	0.140188087774295	0.388984612446891	0.213585602215044	0.085463138297026	0.0967248540012411
-49.4	0.0328370701589675	0.144434861480197	0.0908963607720829	0.110117276387187	0.0783619496204828	0.116025332972646	0.0702226182709293	0.0992221886288052	0.30077080979584	0.404388714733542	0.271123911971103	0.0787979568130103	0.0817453017838106
-48.8	0.104473370144646	0.115791734958547	0.11371322183855	0.103399583088013	0.0927205894053435	0.11456900529892	0.134044841907611	0.359053514313448	0.562532342504336	0.26880225323425	0.120949349967379	0.0869051445666186	0.0590706999984088
-48.2	0.170388110052035	0.190509364607037	0.100442054007606	0.155667297869293	0.167038174498353	0.326692551278583	0.592367009849944	0.489923141797814	0.305384529701001	0.190022755119902	0.0904368028260905	0.120388587432172	0.073419155673663
-47.6	0.451209840395907	0.469534554365641	0.46250688223032	0.633763187626307	0.564702830864217	0.44087965246726	0.460953487261907	0.427173113950639	0.130268446764158	0.117155132632115	0.0986741562306065	0.0937730534824882	0.112526773069395
-47	0.908690546282004	0.867142561621819	0.896984867049632	0.91719395954999	0.796706395302579	0.556279617459383	0.400428050856897	0.232905494645386	0.129630348646627	0.135184825676686	0.0696258930986746	0.0858469519278201	0.119163311745143
-46.4	0.706596438744172	0.663663415177506	0.632107315054978	0.574357048517735	0.578407141606861	0.578523622360486	0.591024298649014	0.380404818356858	0.209647852585013	0.134325223175215	0.0865639768948015	0.113021657145585	0.0966147383161211
-45.8	0.221525388666996	0.29697500119345	0.300838916028834	0.187483729293637	0.318406823353436	0.309543783714972	0.525991120729437	0.498712983148481	0.324212720589405	0.179812230479131	0.0795665388348742	0.090179972311952	0.0771573604060914
-45.2	0.0932342504336205	0.145119424597807	0.15093900673106	0.138396320990405	0.0651630253170602	0.181826138153812	0.195277119169995	0.277403370303773	0.483071145553204	0.313661664783667	0.148017758541126	0.10067533376828	0.0966710691723819
-44.6	0.0802873828429579	0.122300654010789	0.104570755692758	0.0789150740734846	0.0794755183552664	0.135683528793979	0.110851805292554	0.149117960632051	0.271840618684659	0.48424359117165	0.225858727304553	0.0892436707350062	0.062979806820171
-44	0.0597488980475153	0.173936317489617	0.0908161609089317	0.102400585586303	0.112468532692583	0.105554477030059	0.10273506993619	0.118722849004662	0.205009308912687	0.352061486561749	0.353119360947122	0.0946644813264803	0.0781875467434719
-43.4	0.106521330935824	0.116158362904381	0.0835036519580543	0.100943621405725	0.045518196139586	0.112724726699871	0.0901516477571091	0.0814856069888453	0.140174721130436	0.165389303502379	0.393216746495234	0.219054787327149	0.0940196998870201
-42.8	0.0381477650653216	0.125368935283166	0.0776404691055488	0.0928214757411327	0.106103145935108	0.145370526550292	0.0930165650907819	0.0611087949334056	0.101397769043489	0.0998306891777924	0.282473465620674	0.26363127158156	0.083523701923842
-42.2	0.0633897172318317	0.118937351813249	0.112114634883758	0.103806629218847	0.0450490905908376	0.104244864185351	0.0894944544340658	0.069982018681476	0.107784160527028	0.11860032143596	0.24025874003469	0.37101729707366	0.0949881450599112
-41.6	0.0680992314179781	0.182595356682526	0.110854351319956	0.104017312986331	0.0596664704103878	0.140445554795283	0.102883057778909	0.0783142116067025	0.092669350603886	0.121175309899273	0.154471619750808	0.474309947010805	0.137507757427239
-41	0.0488573110768107	0.110245850770969	0.0764317425966297	0.0779717709211845	0.0717807870407207	0.107797845424311	0.117112168419713	0.0919615549862356	0.105281415591235	0.072296994096399	0.115877026876502	0.305234314084305	0.169350285632449
-40.4	0.0661620228187706	0.119556036471843	0.0813554413379373	0.0813220247282912	0.089570198749264	0.0983113473258756	0.065655045112423	0.0644291329185431	0.104087965246726	0.0920834460480882	0.0862699107299144	0.360766672501313	0.209775153955094
-39.8	0.0734713492353962	0.11175691803383	0.101624047228808	0.107154018745127	0.0665598396002738	0.0904406218671929	0.0804633769870947	0.0749302229365245	0.0855869388794296	0.0959219006094554	0.117861655236064	0.178483840682335	0.290695224607355
-39.2	0.0487669271040529	0.12665627038811	0.0967235809875404	0.0941425457091482	0.0713489171427207	0.102127842400904	0.0992689718823099	0.0816870614069985	0.0792301449644352	0.0533752367009852	0.125726015626243	0.167942650732779	0.338376907531467
-38.6	0.0790901134573461	0.110388746558885	0.0884843180624731	0.0809124325700555	0.0806454179463106	0.108600480562672	0.102038413188422	0.0558837101984311	0.0957284025269322	0.0856528173384467	0.124136658020782	0.111074264436771	0.28822048597298
-38	0.0483496968636125	0.139860286746336	0.0951246757793233	0.108703594672438	0.103816813328453	0.0965189440351353	0.101099565584075	0.0710408478271247	0.0994080486291235	0.0852133093582421	0.0767302643094696	0.0936801234823291	0.347070318094299
-37.4	0.0632404563754118	0.145886415352545	0.0897474659071019	0.0856591824069506	0.0634762821634868	0.115645974889805	0.0919329121779674	0.088620848781885	0.0751619114300719	0.0680801362124661	0.0802565122607133	0.0666648632305905	0.252317362315612
-36.8	0.0985748611619433	0.125695781550849	0.0559629553013064	0.0764973028022214	0.0589669493817927	0.0907483729293637	0.0823251595245294	0.103603901786993	0.108616074980507	0.0876568591569467	0.119238737806916	0.114582371942778	0.403187944560253
-36.2	0.0529395477618827	0.114178508346196	0.0727823305698328	0.0668548605254364	0.0744423404356891	0.135006922011998	0.1060512706268	0.097727034037204	0.108363381760896	0.0971541778718393	0.0924898556720717	0.103939977404007	0.165443724838089
-35.6	0.0440023550753467	0.107213850389065	0.116987413077033	0.094667027353882	0.0677701573763188	0.0932609837213374	0.0853065576118264	0.11022325477778	0.0810384609264357	0.0977709530098818	0.120113616472797	0.070470855942587	0.133053482488105
-35	0.0633324316152953	0.124736883980714	0.0628531419569406	0.0912216157726398	0.0538417962223319	0.0912321181356715	0.0874547682319431	0.0809690816797416	0.105963114428019	0.104642044460004	0.0754200149579109	0.0911318683067327	0.137309803796763
-34.4	0.0367391754053753	0.1278583135751	0.102070875037793	0.0959219006094554	0.0529408207755837	0.108623394809287	0.086013398469201	0.0843215632608246	0.117554540680744	0.0923316837197459	0.0975510398930668	0.0889629712139778	0.0923584170074631
-33.8	0.0657279251467945	0.117623919927438	0.0782527886956384	0.0838715529175884	0.0533516859475201	0.114739589134828	0.0879840236780549	0.0730830800566492	0.0656951450439986	0.0863431090177109	0.113122543481374	0.0969469948920327	0.0663707970657035
-33.2	0.0699183679964356	0.121042598220963	0.104607354836657	0.0751205384847956	0.0388485591076175	0.124778575179415	0.0884623585761343	0.0826726922648505	0.103550116958134	0.143815858568178	0.0949712776283755	0.0739659150581607	0.0829680314434385
-32.6	0.0497302802221409	0.107571567238992	0.0823668507232309	0.071547189026622	0.0601642187674046	0.0938885794758368	0.0900536257021467	0.090728322963576	0.072202472829114	0.0863739795999556	0.114941361806407	0.115868752287447	0.0662425409353468
-32	0.0590191429435262	0.113168053721178	0.102645322470283	0.0649641169263085	0.0681927979249876	0.106463408812437	0.0866884139840555	0.077208599207549	0.10167369476314	0.0857552949413617	0.101211272536321	0.0683732476170776	0.108537148131057
27	0.00678293525134047	0.103854048979202	0.0705806533742819	0.0630711455532041	0.0625495281892972	0.0633629839441147	0.0740597998185956	0.0582391037983547	0.0544372483808857	0.0681320115207741	0.0917543720064287	0.0745231768056902	0.0715688302595357
27.6	0.0359037601642189	0.128146651178333	0.0779351717772863	0.0860512706268002	0.0435447066499054	0.0964829813980874	0.0791470808204573	0.0745537291345098	0.0784478780452876	0.0846321786038224	0.102088060722754	0.0725312286173481	0.060081791130277
28.2	0.0432617793549005	0.0988689273268305	0.0821501201406681	0.0500864058049426	0.0342205177983228	0.0734684849545694	0.10362267873908	0.0650541826456408	0.0832261349712777	0.0658650923730566	0.0589879541078561	0.0885355568639309	0.114888531737823
28.8	0.00956001463965763	0.0754763458141719	0.0863014178190093	0.0766099645147432	0.042283468325828	0.0955988733828748	0.0708629441624366	0.0785029358878475	0.0704574892987286	0.126311283675191	0.105090781789539	0.0910134780325573	0.0854462708654901
29.4	0.0230647804846999	0.107988797479433	0.0961017137946947	0.0559600910204795	0.0155680028006301	0.133921996085483	0.0554948045128336	0.0797826329105866	0.0697888388523782	0.0856645927151792	0.0562831182470602	0.0925748293366008	0.174606877456519
30	0.0326442085832948	0.128412711041803	0.0804646500007957	0.0452546823035183	0.0302967713190014	0.11100202090925	0.0656493165507694	0.0758016008147288	0.0961892334866255	0.0765628630078132	0.0882020272743185	0.0916092484445364	0.172185923651003
30.6	0.0315786961157171	0.0801543529112232	0.0590347373613609	0.048028260904158	0.0286450360422005	0.0925617809461674	0.0734201104339386	0.0578947535922855	0.0745384529701001	0.118156994414652	0.0794822016771955	0.126388619257515	0.24454147637764
31.2	0.0414817879477429	0.0933761914612605	0.0519752398835193	0.0414114539407731	0.0538106073866619	0.0684120745349523	0.0857486116194326	0.0782343299969766	0.0981700428050858	0.063463870279904	0.0725550976242382	0.0860172175103034	0.275535540951259
31.8	0.038602549209936	0.101939118119759	0.0846477730216572	0.0693095491940231	0.0409375745906466	0.0928876724535749	0.043965437678023	0.101896153907356	0.0621071559282657	0.0704619448466815	0.0839893066849132	0.111209840395907	0.324882325796031
32.4	0.0387292140731665	0.108940375220788	0.0641656190824754	0.0508435307034993	0.0325515968365611	0.09328867176933	0.0916073389239851	0.0560466559521347	0.0793039797590822	0.0734048342695288	0.106762567032128	0.0969167608166383	0.371822796492847
33	0.0179752717088617	0.107322693060484	0.0751806883821587	0.0702639912162055	0.0249682542208361	0.125205989529462	0.0706010215934949	0.052081854780962	0.0728647582069602	0.0710338462517703	0.070622981079834	0.145488280317617	0.40194962048279
33.6	0.049962923475964	0.0768680680425824	0.0449157424056776	0.0560269242397721	0.0355616377321262	0.125664274461754	0.0656677752494311	0.0677800232325001	0.0504218449151058	0.0864831405247999	0.113515586461499	0.150202250051716	0.263889693362825
34.2	0.0303355982368762	0.111956462931432	0.0689906592619705	0.0591508998615598	0.0366226946517513	0.0992164600671515	0.068686727240902	0.0674744999443058	0.0745028085864776	0.0667345607307099	0.077573317632831	0.329244943748707	0.0674789554922583
34.8	0.0520544849863945	0.105048772337412	0.0490037076524037	0.0506949063539297	0.0445051954871666	0.112719316391643	0.0737405916331174	0.0617347994207789	0.092516907213214	0.0611959963719111	0.0852524545295419	0.354102445777573	0.0997288480817274
35.4	0.025280779084385	0.0881081425138839	0.0579568130102001	0.0566252406791529	0.0216122718520758	0.12010279585634	0.0549913275941633	0.0595993189376701	0.0781563579078021	0.0837961268558154	0.132799198001368	0.394351001702656	0.0784886144837134
36	0.0189857263338798	0.11578759766402	0.0683477873430614	0.0842031729866494	0.0695005012491448	0.0760542940343397	0.049820027688048	0.068216666931878	0.0714386646086281	0.0761800041372946	0.315691166876183	0.185695145043999	0.0287726556657066
36.6	0.0485053227885364	0.093621883105517	0.0791238483204176	0.0625119742851234	0.038047833489808	0.116603917699664	0.0674977324443455	0.065543338160177	0.0992702448960108	0.116277707938832	0.286535652339958	0.221632640071289	0.0747854176280573
37.2	0.0335563228999253	0.125113696036154	0.0843498878156677	0.059124484827268	0.0337444106742199	0.10040068106233	0.0687573795012969	0.0741781900927709	0.0971904587623126	0.164789714049297	0.493681078242604	0.0735916490301227	0.085989847715736
37.8	0.0381321706474865	0.087833171554509	0.0594885667456996	0.0657559314482123	0.0566958929395478	0.0969858218099073	0.0609671721591904	0.101144757570453	0.104431678945945	0.269515140906704	0.328277453336092	0.110079722483013	0.0602265964387442
38.4	0.0411788106869501	0.101606861543847	0.0770236939675064	0.0771051668443583	0.0459723437773499	0.108059767993253	0.0986649268812756	0.0778616552360645	0.156723899240966	0.491415432108588	0.192776602008179	0.114202377353086	0.0696866795028882
39	0.0432579603137979	0.114342408860175	0.0741374536543451	0.0835243384306924	0.0216670114412108	0.116393870439031	0.0770116003373486	0.22313575099852	0.417964451092405	0.303595308944513	0.0972079627006986	0.144591442165396	0.0919946533424566
39.6	0.0376366500644464	0.13907992934774	0.104671005521697	0.0704438044014448	0.112709132282036	0.118256925990166	0.221543847365657	0.462785990484223	0.471560237417055	0.138401413045208	0.0757812325955159	0.0936225196123674	0.0619146126060182
40.2	0.0497783364893466	0.189440669605207	0.102193720859921	0.123825087917509	0.218181499928393	0.386002577852744	0.462454370415162	0.325584392852028	0.23522237958086	0.062937479114619	0.110654169915504	0.101365307194119	0.0764250592747004
40.8	0.478194548318826	0.470095316900848	0.70008624667823	0.644741657782092	0.65124548477953	0.526248906003851	0.36319017233423	0.196646881912067	0.0986989799977722	0.128920961761851	0.0969644988304187	0.142656461340165	0.0777022102700381
41.4	0.92666422672374	1	0.957983546297917	0.964323472781376	0.736814919720573	0.531213341183584	0.453688716324809	0.306934742135162	0.118877838422736	0.126095507852903	0.102290469901182	0.0802173670894133	0.0716506213898127
42	0.715161274923221	0.629549512276626	0.628211574877074	0.474509491908407	0.605121652371784	0.496218194548319	0.449387521283198	0.470149101729707	0.218479066880957	0.199010868354471	0.0905695145043999	0.133965915058161	0.129128462995083
42.6	0.120947440446828	0.11784606081823	0.101093200515571	0.0495612876533583	0.119644510924049	0.149391976831151	0.319917890616298	0.425800805181166	0.376780866604077	0.196514488487182	0.148429896726764	0.0918221599859969	0.0901188676543131
43.2	0.0444240408637398	0.113347548652992	0.07842846458635	0.106851041484334	0.0563340387950926	0.104132202472829	0.137541492290311	0.186126378435148	0.311593017519851	0.314036249065131	0.197205416673297	0.0597352131502316	0.0325487325557343
43.8	0.0579934121540985	0.103890966376526	0.0476215330267492	0.0668042582308293	0.0519071336505259	0.103756345177665	0.0848877361042599	0.111651576150088	0.103777986410579	0.393570326050634	0.290394156867113	0.100506022946072	0.0648263131931959
44.4	0.0172817974953456	0.104002991582197	0.0786582435593463	0.0388695638336809	0.0590115048613212	0.0635876708623077	0.0961876422194995	0.10581449007845	0.06659325620992	0.113113632385469	0.368347150836211	0.0963190808841081	0.106541380901612
45	0.0284839998090478	0.0958881657463839	0.0824212720589406	0.0650961920977675	0.0321238642330889	0.0997488980475153	0.0424215903123658	0.0518224782394221	0.0809862673647026	0.0851818022691471	0.338586000031825	0.149626529605525	0.0534357048517735
45.6	0.039129258628646	0.106054453161052	0.0517114077940264	0.0583173941409545	0.0420482790446034	0.0681880241236097	0.071017615327085	0.0887478318985409	0.0729608707413713	0.0790512865394713	0.228090638575498	0.262957847333832	0.0400337348630715
46.2	0.0460582722021549	0.0908651719364131	0.0733803287557881	0.0496090256671388	0.0554327450949191	0.0836039017869931	0.0792629250672312	0.0600776538357495	0.0812994287351018	0.0885772480626323	0.102358894387601	0.189910411660806	0.0745600942030139
46.8	0.0522823544388396	0.134809286634947	0.0519360947122194	0.0478770905271868	0.0314367550880767	0.0893935680982767	0.0908820393679487	0.0998446923285013	0.0940095157774137	0.0643502060690929	0.113058256289483	0.263086103464189	0.0395884983212131
47.4	0.0319975176232834	0.0878096208010439	0.0595789507184572	0.0821762169215348	0.0352602517384594	0.0838467291504225	0.0630816479162357	0.0402854733224067	0.0969867765701829	0.054961093518769	0.114307400983403	0.286404531928775	0.0776309215027926
48	0.039145171299906	0.100956033289308	0.0527390481040053	0.0614496443517973	0.0237585729516414	0.0771433572553825	0.0587855449294272	0.0753032159508616	0.0709806979297615	0.061966169660901	0.0937157678659516	0.187453813471667	0.100630141781901
48.6	0.0123822860143533	0.116319399137533	0.0504676734083352	0.0466670910045671	0.0332164282418091	0.0973460846872365	0.0579001639005141	0.0728698502617635	0.0723962891650621	0.0695514217971772	0.0973244434543227	0.137688525372754	0.164685645179256
49.2	0.0401922250688223	0.131988606527378	0.0497796095030474	0.0398978406505102	0.048757379501297	0.0809716277071431	0.0574838884203491	0.0435571185334883	0.066040131756918	0.0908132966281048	0.08619257514759	0.10781121206817	0.228302913610108
49.8	0.0296586732014703	0.122009452126729	0.0523526884458095	0.0660312206610124	0.0256238562767534	0.057167544515698	0.0351673217383002	0.0754410196839743	0.0538943080374903	0.0774988463313336	0.0959059879381953	0.128671451076492	0.212055758000095
50.4	0.030703180942985	0.110704772210111	0.0680139395000239	0.0944369301274605	0.0521455054660027	0.0716127492322136	0.0644065369253537	0.0513731044030361	0.0786092325318652	0.0529312731728274	0.0692207564883917	0.0616383686329425	0.249600751078084
51	0.0232296357589549	0.0894616743312701	0.0491074582690198	0.0414817879477427	0.027761246280413	0.0871597473067804	0.0576175548589342	0.075265980300113	0.067528284773165	0.0545295418741945	0.0946584345114014	0.103756981684515	0.422812087265089
51.6	0.0249033305220948	0.112594879302388	0.0333650525913787	0.0699877472431297	0.0322715338223828	0.0656480435370687	0.0768021895835654	0.0777206689686999	0.0558063746161068	0.0561749120824913	0.0845535700077972	0.0678169406298237	0.256653246980571
52.2	0.0235711216841972	0.0971888674951865	0.077271295132314	0.0851407475772959	0.0225313877440608	0.0907935649157425	0.0597418964721608	0.0529214073166464	0.0587591298951357	0.0648664131247713	0.0778603822223638	0.0740352943048549	0.189474086214853
52.8	0.0336848972837071	0.123487421033369	0.0653565233995831	0.0775838199958628	0.0500421685788394	0.110053943955572	0.0771634072211703	0.0876469933007654	0.0479397864519517	0.0750559330394795	0.107381569944147	0.0989500819502569	0.214258389955922
53.4	0.0310478494024793	0.0986085960250148	0.0520993587193481	0.0660926435720765	0.045419219324348	0.0874149865537928	0.0423681237369319	0.078513119997454	0.0421275241474788	0.0559142625272503	0.0906350747099917	0.0746835765319924	0.194867208758334
54	0.034967458587273	0.110069856626832	0.0538771223525294	0.0804121381856373	0.039885110513502	0.098006778797957	0.0549999204366437	0.0594834746908965	0.0611046576388778	0.0491208249128782	0.0699696067978932	0.0546991709498275	0.24652292220295
54.6	0.04179176678389	0.0928819438919213	0.0582521521887879	0.0473793421701703	0.0558954855751635	0.0828254539089478	0.0720576675206468	0.0584335566411534	0.0633486625399807	0.0818881975717265	0.0986229174291487	0.0812360963034865	0.170739780086883
55.2	0.0301939754626609	0.0786652451347006	0.0537520487564247	0.0770704772210111	0.0691316455293351	0.0758168769791386	0.0611358464745476	0.0444994669255129	0.0585341247235173	0.0587798163677739	0.0690221663510655	0.0731480037553905	0.141506611714909
55.8	0	0.106012443708925	0.0396231879445604	0.0476444472733638	0.0532371147144469	0.0684531292268033	0.0719163629998569	0.0480413092945914	0.0621001543529113	0.0595423515745587	0.10750537052655	0.0684499466925513	0.112887035946724
56.4	0.0395146635265663	0.0977925942427956	0.0671813885396943	0.0525964705695146	0.0419267062361758	0.0729681905701512	0.0562474738634374	0.061136164727973	0.0800786085960251	0.0736015148863041	0.0704030679630191	0.0551491812930637	0.0602845185621313
57	0.0514478939579587	0.0893000015912672	0.0670614069983928	0.0531279537896026	0.0411415750362013	0.0715602374170551	0.0583613131136325	0.0645698009324826	0.0847715736040609	0.0942208360517481	0.123212131820569	0.0657069204207311	0.0691338733033117
