# Supplementary material for: Bounds to electron spin qubit variability for scalable CMOS architectures
Source: Nat Commun. 2024 May 20;15:4299. doi: 10.1038/s41467-024-48557-x (PMC11106088; doi:10.1038/s41467-024-48557-x)
Supplement: Supplementary file 3 — Source Data [file 41467_2024_48557_MOESM3_ESM.zip › SourceData/SourceData/Figure5/fig5d/DeviceA11.csv]

	VJ	Exchange [Hz]
0	0.6636000000000002	3266666.66666666
1	0.6786000000000003	3733333.33333334
2	0.6936	3733333.33333334
3	0.7086000000000001	5600000.0
4	0.7236000000000002	7000000.0
5	0.7386000000000004	8400000.0
6	0.7536	8866666.66666666
7	0.7686000000000002	12600000.0
8	0.7836000000000003	13533333.3333333
