# Supplementary material for: Bounds to electron spin qubit variability for scalable CMOS architectures
Source: Nat Commun. 2024 May 20;15:4299. doi: 10.1038/s41467-024-48557-x (PMC11106088; doi:10.1038/s41467-024-48557-x)
Supplement: Supplementary file 3 — Source Data [file 41467_2024_48557_MOESM3_ESM.zip › SourceData/SourceData/Figure5/fig5d/DeviceA31.csv]

	VJ	Exchange [Hz]
0	0.3159142857142858	1500000.0
1	0.3373428571428576	2400000.0
2	0.35877142857142896	3300000.0
3	0.3802000000000003	5400000.0
4	0.40162857142857167	7200000.0
5	0.423057142857143	11600000.0
6	0.4444857142857144	18600000.0
7	0.4659142857142857	31500000.0
8	0.4873428571428571	46000000.0
9	0.5516285714285716	116000000.0
