# Supplementary material for: Bounds to electron spin qubit variability for scalable CMOS architectures
Source: Nat Commun. 2024 May 20;15:4299. doi: 10.1038/s41467-024-48557-x (PMC11106088; doi:10.1038/s41467-024-48557-x)
Supplement: Supplementary file 3 — Source Data [file 41467_2024_48557_MOESM3_ESM.zip › SourceData/SourceData/Figure5/fig5d/DeviceC.csv]

	VJ	Exchange [Hz]
0	0.4321708185053401	700000.0
1	0.4392882562277598	700000.0
2	0.4464056939501799	800000.0
3	0.45352313167260005	700000.0
4	0.4606405693950202	1000000.0
5	0.46775800711743987	1000000.0
6	0.47487544483986	1100000.0
7	0.4819928825622801	1300000.0
8	0.4891103202846998	1800000.0
9	0.49622775800711993	1700000.0
10	0.5033451957295401	2100000.0
11	0.5104626334519602	2600000.0
12	0.5175800711743799	2400000.0
13	0.5318149466192201	2700000.0
14	0.5389323843416398	3400000.0
15	0.5460498220640599	4000000.0
16	0.5602846975089002	4800000.0
17	0.5674021352313199	5300000.0
18	0.57451957295374	5100000.0
19	0.5816370106761601	6700000.0
