# Supplementary material for: Bounds to electron spin qubit variability for scalable CMOS architectures
Source: Nat Commun. 2024 May 20;15:4299. doi: 10.1038/s41467-024-48557-x (PMC11106088; doi:10.1038/s41467-024-48557-x)
Supplement: Supplementary file 3 — Source Data [file 41467_2024_48557_MOESM3_ESM.zip › SourceData/SourceData/Figure5/fig5d/Fig5d_SimulationData.csv]

	VJ	Exchange [Hz]	Exchange Error [Hz]	Log10(J/1KHz)	Log10Error
0	-0.7	5.551115123125783e-05	9.700392866715527e-05	-7.104550320431823	0.53594960517065
1	-0.2	0.42216230511389397	0.49434885843406207	-3.3745040144217224	0.5085361857669303
2	0.3	5336.323411652371	6158.230039914069	0.727242146052971	0.5011850099781304
3	-0.7	380.12326634156807	400.0279000973822	-0.4200755609540537	0.45703573119264135
4	-0.2	24664.900564141448	29297.304011077853	1.39207936857811	0.515860886794354
5	0.3	14514055.762976592	17473341.293252032	4.161788787278002	0.5228432236248827
6	-0.7	1.7832957333073378	1.9883875338237402	-2.748767076939213	0.484230811347209
7	-0.2	1123.2439435642423	1282.2890641013832	0.0504740796854381	0.49578818164071453
8	0.3	2381160.0560249626	2797054.8946819133	3.3767885886464244	0.5101486156989332
9	-0.7	3.906430734461335	4.33132311554383	-2.4082194823255634	0.4815311390926925
10	-0.2	1091.163383062844	1225.025084765036	0.037889790490794384	0.48757283681054536
11	0.3	11665610.601221923	12787376.44188607	4.066907475541311	0.47605626623908326
12	-0.7	0.13150591726686708	0.14714746885863736	-3.880977384367151	0.4858637431467867
13	-0.2	1243.9312373421692	1371.3491864597904	0.09479638432110166	0.47877997772701864
14	0.3	5859004.418831451	6857147.709962612	3.7678238255458876	0.5082811343150563
15	-0.7	3.777922419359987	3.9950020410205074	-2.4227459281113433	0.4592479696372132
16	-0.2	6232.10326120911	6924.234764420653	0.7946346422424817	0.4825268151931807
17	0.3	7653128.621706391	8673789.712413864	3.8838390123188224	0.49221425580857286
18	-0.7	0.45341508325711954	0.529993600123762	-3.3435303704532604	0.5076744501480348
19	-0.2	63.966165701684844	74.00532933228702	-1.1940494044811345	0.5024544667644953
20	0.3	3638821.270104206	4155052.9658115464	3.5609607246314603	0.4959068998261501
21	-0.7	1.5514256546136007	1.6462134722571033	-2.809254518304922	0.46081327446616466
22	-0.2	5858.832675584892	6551.201313184875	0.7678110957602442	0.48561731198707914
23	0.3	15330056.486790303	18711995.151332602	4.185543755071645	0.530103476484782
24	-0.7	0.524635890286893	0.5645402775193994	-3.2801864057280508	0.46737518432122604
25	-0.2	715.2118902239918	811.9156440412079	-0.14556525786266766	0.49301539250786935
26	0.3	867131.2013051054	981380.1552010545	2.938084813354565	0.49151499270251164
27	-0.7	1.9201862322441265	2.1879769589414315	-2.7166660072584303	0.49487220601223325
28	-0.2	912.6861497125117	969.303886611165	-0.03967853245771563	0.461235575990668
29	0.3	15062742.004818879	17681909.163782433	4.177904037512317	0.5098112664844413
30	-0.7	10.873801859053179	11.390801135417137	-1.963617948565453	0.45494252085306797
31	-0.2	1267.374151677514	1322.6184757836213	0.10290483077507945	0.45322521706311797
32	0.3	651205.4538019515	690678.1678332617	2.8137180290900723	0.46061917219076737
33	-0.7	0.026867397195929513	0.02983783186863403	-4.571404302578735	0.48300972647272405
34	-0.2	3.2485125700637614	3.750817613381816	-2.4883180447924698	0.5014507703468318
35	0.3	85171.73475833151	91234.93497174418	1.930295492757626	0.4652110109607474
36	-0.7	43.79208107444227	45.52306108547014	-1.3586040721097934	0.45146058586874716
37	-0.2	3605.2352899799207	3861.227626309593	0.5569336138665868	0.4651318749742859
38	0.3	6878575.897921123	8231517.17814109	3.8374985336248395	0.5197154965031804
39	-0.7	0.09547918011777257	0.1020051788026956	-4.0203302033327475	0.4642337771673105
40	-0.2	1217.4002376574003	1275.4884616718202	0.0854333831173068	0.4550168320400715
41	0.3	2155033.6020029644	2231649.305591242	3.3334540462175166	0.44973450903427836
42	-0.7	587.7469070449398	672.6529608256143	-0.23080968628964632	0.4970328071975842
43	-0.2	28934.09201572684	31699.652281076887	1.4614098576245782	0.47580494583171656
44	0.3	5202241.4044151595	6198792.977767568	3.7161905012948244	0.5174887851902402
45	-0.7	0.05284661597216025	0.0600835184186011	-4.27693222568913	0.4937099654799814
46	-0.2	142.71089867439682	171.0643116025138	-0.8455429040931453	0.5205789815554974
47	0.3	4103167.8586123134	4685670.2232315345	3.613119284107957	0.49594868941572584
48	-0.7	87.3148775580501	95.65408494843953	-1.0589115427987785	0.47577254349477666
49	-0.2	11131.886092492728	12462.732397550326	1.0465687526204874	0.48621553245952465
50	0.3	41126281.6780532	44283926.78237545	4.614119445473581	0.4676392864172399
51	-0.7	1.0595968547033723	1.230178922889481	-2.974868756643936	0.5042214880648899
52	-0.2	15793.084700742513	17384.37364522024	1.1984669639296754	0.47805338219805227
53	0.3	26337724.417878695	29363059.434136868	4.420578249057351	0.48418057975833817
54	-0.7	0.3284039706842291	0.36179695649202426	-3.4836260113788935	0.4784926067736536
55	-0.2	152.87010548653464	165.16228037659977	-0.815677523729347	0.4692158840027814
56	0.3	11679253.417394988	11997136.81560568	4.067415081879366	0.44611501531417874
57	-0.7	0.35682568011465265	0.37721130540010306	-3.447514665498929	0.45907503637227304
58	-0.2	106.31207026954323	128.00998210448208	-0.9734176205467868	0.5229326623773419
59	0.3	1152846.4760661698	1332699.199216637	3.061771476392682	0.5020476882778464
60	-0.7	4.377165296906301	4.785416411240288	-2.3588085009753534	0.4748020079340038
61	-0.2	1220.4681169488256	1381.5810496868614	0.08652642393436766	0.4916253346143425
62	0.3	25472745.50279003	27845457.73163017	4.406075756508534	0.4747477507822287
63	-0.7	0.3304023721285557	0.36303468211625495	-3.4809049248409334	0.47713069093937144
64	-0.2	77.83262923661438	83.74014838845824	-1.1088381016182094	0.4672573472601976
65	0.3	744617.6547119268	802452.0364279078	2.8719333290219025	0.4680260925998481
66	-0.7	0.04390932062392687	0.04942806512857904	-4.3578946231211475	0.4893871307528996
67	-0.2	4.673095244122815	5.0860754774105	-2.3304000723144753	0.47267995383086187
68	0.3	873469.395926444	931147.9891985407	2.9412476930692524	0.4629726415254131
69	-0.7	29.97913029024693	33.23757877192331	-1.5231812918837058	0.4814985490839811
70	-0.2	8376.465313818711	9045.73820830227	0.9230607952645027	0.4689942635886372
71	0.3	26661124.97249455	27466795.617548276	4.425878470520852	0.4474183958442775
72	-0.7	45.02132000741642	50.35477113892451	-1.3465816909617292	0.48574308721421694
73	-0.2	2773.0700035438335	2900.3057430944978	0.4429608300208087	0.45422105727506346
74	0.3	22675281.328884482	25225296.14014824	4.355552683918048	0.4831343327306204
75	-0.7	1.6173173911253123	1.8031006720420597	-2.791218450663397	0.48419771678472573
76	-0.2	12923.763115725884	14175.632985449047	1.1113889886602255	0.47636273845982524
77	0.3	35587816.66745038	42139673.97906482	4.551301344427047	0.5142498072832508
78	-0.7	0.12279066652355738	0.13568727211374856	-3.9108859711355155	0.4799648065132532
79	-0.2	241.18268499284008	279.00366543220184	-0.6176537885943763	0.5023981237061266
80	0.3	261643.68406406027	276269.6630997176	2.4177102555957406	0.45857170458207025
81	-0.7	0.9814371537696016	1.1531813964461863	-3.008119871470761	0.510272084908138
82	-0.2	7744.351886463566	8339.001384226802	0.8889850784040565	0.46764175190777474
83	0.3	3975330.9968530154	4305698.648915935	3.599373295030728	0.4703862811511832
84	-0.7	1.1473599848001845	1.1826078569145844	-2.94029660737724	0.44763257016692976
85	-0.2	4067.9382805666446	4351.031903385883	0.6093743588509906	0.46451764988372607
86	0.3	862048.4113756366	996965.0772814037	2.9355316558796165	0.5022646361520328
87	-0.7	0.3334554854462769	0.37642012182603946	-3.4769728233346786	0.49026395631972014
88	-0.2	213.28389059435543	224.20357979153385	-0.6710418873784256	0.45652938988455544
89	0.3	3058269.6042036014	3458786.9343556054	3.485475768332578	0.4911705879761619
90	-0.7	143.3173580017718	170.2688344303975	-0.843701281550425	0.5159656097966027
91	-0.2	11515.563801903612	13229.542180898325	1.061285204002032	0.49893494499132723
92	0.3	8252206.020911677	9668126.485350836	3.9165700618297334	0.5088110951302764
93	-0.7	0.49077408803579126	0.5630819304316277	-3.3090815305849652	0.49823867131948935
94	-0.2	3381.346991624832	3901.2935423631366	0.5290897383176993	0.5010755384654318
95	0.3	109231663.5208371	128752309.07111827	5.038348545973916	0.511906668037186
96	-0.7	10.758727242548293	12.210585150190676	-1.968237435584836	0.4928993249808262
97	-0.2	11120.53822514976	12233.075984251695	1.0461258046608357	0.4777428323068958
98	0.3	3762402.4063084605	4249991.13758323	3.5754652434956675	0.4905768973784938
99	-0.7	0.3665401315801298	0.3831939301792253	-3.435887598844964	0.454036253428562
100	-0.2	784.2295707871174	908.654633483708	-0.10555676814128573	0.5031991802738182
101	0.3	4059861.631383379	4280679.625422694	3.6085112321644335	0.45791598553494073
102	-0.7	1.0407785744359361	1.13260751012443	-2.982630131263413	0.472600176614326
103	-0.2	1220.9734904708691	1396.7093544961988	0.08670623273201089	0.4968028978596446
104	0.3	1278109.8845761959	1407841.5102543244	3.1065681935714746	0.4783765517275724
105	-0.7	0.05972999872483699	0.06531494752207176	-4.223763326636341	0.4748541306468836
106	-0.2	117.07962378742694	133.71430789036276	-0.9315186960313468	0.4959990995738969
107	0.3	573390.3854337609	611724.2543022983	2.7584504065033135	0.4633291293489658
108	-0.7	0.1554312234475461	0.17181529654569266	-3.8084953203240577	0.4801107803209428
109	-0.2	234.79462823956007	264.77470092898193	-0.6293119010081671	0.4897480308331872
110	0.3	7205437.382915328	7907412.874715364	3.8576603483949583	0.476604763179175
111	-0.7	42.10237714196888	47.26608928281258	-1.3756928221923044	0.48755858109682115
112	-0.2	6070.436967755237	7215.899214206299	0.7832199545408596	0.5162437602640252
113	0.3	2245464.613552066	2432296.377589106	3.3513062153609834	0.4704295444196337
114	-0.7	1.3507528429120212	1.545246863289337	-2.8694189211685064	0.4968223253128318
115	-0.2	465.36241548607234	512.7196263876529	-0.3322087300586248	0.4784901295862492
116	0.3	6454690.244413285	7283264.062956499	3.8098754056449557	0.49004387087424844
117	-0.7	145.6295084735242	163.43234550495018	-0.8367505953443644	0.48738585424751746
118	-0.2	182559.91892568624	207599.07475677336	2.2614054340719987	0.4938604989162966
119	0.3	19725941.652026616	22411767.773462866	4.295037744120438	0.49342673941139825
120	-0.7	1.2725376308269738	1.4285241010000371	-2.8953440380483286	0.4875463632124218
121	-0.2	1480.8224113317724	1585.9596219254747	0.17050299267480712	0.46512902876679846
122	0.3	1705963.6028525329	1926849.6104420875	3.231969761144467	0.4905263816212815
