# Supplementary material for: Bounds to electron spin qubit variability for scalable CMOS architectures
Source: Nat Commun. 2024 May 20;15:4299. doi: 10.1038/s41467-024-48557-x (PMC11106088; doi:10.1038/s41467-024-48557-x)
Supplement: Supplementary file 3 — Source Data [file 41467_2024_48557_MOESM3_ESM.zip › SourceData/SourceData/Figure5/fig5f/Fig5f_SimulationData.csv]

	InterdotDistance (nm)	Exchange [Hz]	J-V
0	53.96963372983928	5.551115123125783e-05	-0.7
1	50.084096918791474	0.42216230511389397	-0.2
2	44.830647408139264	5336.323411652371	0.3
3	44.22536632454511	380.12326634156807	-0.7
4	35.145224812178746	24664.900564141448	-0.2
5	23.362777189816743	14514055.762976592	0.3
6	47.92644783158115	1.7832957333073378	-0.7
7	42.47203808496636	1123.2439435642423	-0.2
8	34.41038447970649	2381160.0560249626	0.3
9	48.33437179788083	3.906430734461335	-0.7
10	42.81537478340112	1091.163383062844	-0.2
11	34.133255549655864	11665610.601221923	0.3
12	47.0584111279276	0.13150591726686708	-0.7
13	40.660855134810205	1243.9312373421692	-0.2
14	32.03925008896377	5859004.418831451	0.3
15	47.23136487415997	3.777922419359987	-0.7
16	40.94467008141249	6232.10326120911	-0.2
17	30.642556312255238	7653128.621706391	0.3
18	51.04376047618129	0.45341508325711954	-0.7
19	46.390516918505405	63.966165701684844	-0.2
20	37.45956975491026	3638821.270104206	0.3
21	46.12352866829216	1.5514256546136007	-0.7
22	40.11776067939371	5858.832675584892	-0.2
23	27.745641918883248	15330056.486790303	0.3
24	48.94513269924068	0.524635890286893	-0.7
25	43.67644134620927	715.2118902239918	-0.2
26	35.30986077042338	867131.2013051054	0.3
27	47.28953736887999	1.9201862322441265	-0.7
28	41.41572480119118	912.6861497125117	-0.2
29	31.76884404393317	15062742.004818879	0.3
30	45.540217225938854	10.873801859053179	-0.7
31	39.39203185580854	1267.374151677514	-0.2
32	29.991317067443273	651205.4538019515	0.3
33	49.01283892886126	0.026867397195929513	-0.7
34	44.710173539463234	3.2485125700637614	-0.2
35	38.6635671136793	85171.73475833151	0.3
36	44.8957655758042	43.79208107444227	-0.7
37	38.82074806581109	3605.2352899799207	-0.2
38	31.321025630177193	6878575.897921123	0.3
39	48.34167428261027	0.09547918011777257	-0.7
40	43.23413993724007	1217.4002376574003	-0.2
41	34.19423809947973	2155033.6020029644	0.3
42	43.928308421493206	587.7469070449398	-0.7
43	34.41857375729267	28934.09201572684	-0.2
44	24.34123176728533	5202241.4044151595	0.3
45	50.31033142687388	0.05284661597216025	-0.7
46	45.00804938004663	142.71089867439682	-0.2
47	36.45113914311883	4103167.8586123134	0.3
48	45.98348511217713	87.3148775580501	-0.7
49	39.26189045792527	11131.886092492728	-0.2
50	30.571052168731573	41126281.6780532	0.3
51	46.74263641460845	1.0595968547033723	-0.7
52	40.04538772286434	15793.084700742513	-0.2
53	30.196636228388428	26337724.417878695	0.3
54	49.47328763492498	0.3284039706842291	-0.7
55	43.95397206645758	152.87010548653464	-0.2
56	34.83540183362241	11679253.417394988	0.3
57	50.28096561627447	0.35682568011465265	-0.7
58	44.827154164334615	106.31207026954323	-0.2
59	35.481304480600514	1152846.4760661698	0.3
60	45.446102913236054	4.377165296906301	-0.7
61	39.52017734969586	1220.4681169488256	-0.2
62	31.060026606672597	25472745.50279003	0.3
63	47.33736643811782	0.3304023721285557	-0.7
64	42.362063832104724	77.83262923661438	-0.2
65	34.66281087205922	744617.6547119268	0.3
66	49.42351046001723	0.04390932062392687	-0.7
67	45.05221757645709	4.673095244122815	-0.2
68	38.49659565238228	873469.395926444	0.3
69	46.46667355508475	29.97913029024693	-0.7
70	40.0345741351289	8376.465313818711	-0.2
71	31.08609258773505	26661124.97249455	0.3
72	45.61612131440534	45.02132000741642	-0.7
73	39.76486067422761	2773.0700035438335	-0.2
74	30.404296294746306	22675281.328884482	0.3
75	47.41065740049099	1.6173173911253123	-0.7
76	41.62914048069861	12923.763115725884	-0.2
77	32.54571149812031	35587816.66745038	0.3
78	47.87564540870139	0.12279066652355738	-0.7
79	42.86626774609267	241.18268499284008	-0.2
80	34.450561319773165	261643.68406406027	0.3
81	47.06273140184203	0.9814371537696016	-0.7
82	41.980052931926416	7744.351886463566	-0.2
83	33.19662531893244	3975330.9968530154	0.3
84	47.140868717382915	1.1473599848001845	-0.7
85	41.87693673401872	4067.9382805666446	-0.2
86	33.245126394223554	862048.4113756366	0.3
87	46.8643794009504	0.3334554854462769	-0.7
88	41.78204874447272	213.28389059435543	-0.2
89	34.08301903245898	3058269.6042036014	0.3
90	47.52021141739624	143.3173580017718	-0.7
91	41.81660415936187	11515.563801903612	-0.2
92	30.5715687717888	8252206.020911677	0.3
93	50.32083096317946	0.49077408803579126	-0.7
94	45.21650412450891	3381.346991624832	-0.2
95	32.453281198426936	109231663.5208371	0.3
96	46.074098393971326	10.758727242548293	-0.7
97	39.86333388009473	11120.53822514976	-0.2
98	31.582533839364974	3762402.4063084605	0.3
99	46.9901887160384	0.3665401315801298	-0.7
100	41.64092988070221	784.2295707871174	-0.2
101	34.06142427086614	4059861.631383379	0.3
102	47.25425689793161	1.0407785744359361	-0.7
103	41.80622049010956	1220.9734904708691	-0.2
104	32.918582113945504	1278109.8845761959	0.3
105	50.16716384958155	0.05972999872483699	-0.7
106	45.177547920026555	117.07962378742694	-0.2
107	37.01613154853239	573390.3854337609	0.3
108	48.46884303143989	0.1554312234475461	-0.7
109	43.6166718541354	234.79462823956007	-0.2
110	35.027894434975494	7205437.382915328	0.3
111	47.16996291908175	42.10237714196888	-0.7
112	41.16715833903309	6070.436967755237	-0.2
113	32.8636245838953	2245464.613552066	0.3
114	47.14996031600448	1.3507528429120212	-0.7
115	42.33275983827548	465.36241548607234	-0.2
116	35.00927941839959	6454690.244413285	0.3
117	43.58794667772669	145.6295084735242	-0.7
118	37.10292619611772	182559.91892568624	-0.2
119	28.57344865908623	19725941.652026616	0.3
120	45.95709252402316	1.2725376308269738	-0.7
121	39.97053040087877	1480.8224113317724	-0.2
122	31.363787379243828	1705963.6028525329	0.3
