# Supplementary material for: Bounds to electron spin qubit variability for scalable CMOS architectures
Source: Nat Commun. 2024 May 20;15:4299. doi: 10.1038/s41467-024-48557-x (PMC11106088; doi:10.1038/s41467-024-48557-x)
Supplement: Supplementary file 3 — Source Data [file 41467_2024_48557_MOESM3_ESM.zip › SourceData/SourceData/Figure5/fig5g/Fig5g_ExperimentalData.csv]

	Device	d(log10J)/dV [decades/V]
0	Device A	8.261660627676122
1	Device B	5.534932944463745
2	Device C	6.843390498043921
