# Supplementary material for: Bounds to electron spin qubit variability for scalable CMOS architectures
Source: Nat Commun. 2024 May 20;15:4299. doi: 10.1038/s41467-024-48557-x (PMC11106088; doi:10.1038/s41467-024-48557-x)
Supplement: Supplementary file 3 — Source Data [file 41467_2024_48557_MOESM3_ESM.zip › SourceData/SourceData/Figure5/fig5g/Fig5g_SimulationData.csv]

	ExchangeRate [decades per Volt]
0	7.831792466484793
1	7.831792466484793
2	7.831792466484793
3	4.581864348232056
4	4.581864348232056
5	4.581864348232056
6	6.125555665585638
7	6.125555665585638
8	6.125555665585638
9	6.475126957866874
10	6.475126957866874
11	6.475126957866874
15	7.648801209913039
16	7.648801209913039
17	7.648801209913039
18	6.306584940430166
19	6.306584940430166
20	6.306584940430166
21	6.90449109508472
22	6.90449109508472
23	6.90449109508472
24	6.994798273376566
25	6.994798273376566
26	6.994798273376566
27	6.218271219082616
28	6.218271219082616
29	6.218271219082616
30	6.894570044770747
31	6.894570044770747
32	6.894570044770747
33	4.777335977655525
34	4.777335977655525
35	4.777335977655525
36	6.501699795336361
37	6.501699795336361
38	6.501699795336361
39	5.196102605734633
40	5.196102605734633
41	5.196102605734633
42	7.353784249550264
43	7.353784249550264
44	7.353784249550264
45	3.9470001875844702
46	3.9470001875844702
47	3.9470001875844702
48	7.890051509797088
49	7.890051509797088
50	7.890051509797088
51	5.67303098827236
52	5.67303098827236
53	5.67303098827236
54	7.3954470057012855
55	7.3954470057012855
56	7.3954470057012855
57	7.551041093258259
58	7.551041093258259
59	7.551041093258259
60	6.509286141891611
61	6.509286141891611
62	6.509286141891611
63	6.764884257483887
64	6.764884257483887
65	6.764884257483887
66	6.352838253862836
67	6.352838253862836
68	6.352838253862836
69	7.2991423161904
70	7.2991423161904
71	7.2991423161904
72	5.949059762404557
73	5.949059762404557
74	5.949059762404557
75	5.702134374879777
76	5.702134374879777
77	5.702134374879777
78	7.3425197950904435
79	7.3425197950904435
80	7.3425197950904435
81	6.328596226731256
82	6.328596226731256
83	6.328596226731256
84	6.607493166501488
85	6.607493166501488
86	6.607493166501488
87	5.875828263256857
88	5.875828263256857
89	5.875828263256857
90	6.962448591667256
91	6.962448591667256
92	6.962448591667256
93	4.7602713433801584
94	4.7602713433801584
95	4.7602713433801584
96	8.347430076558881
97	8.347430076558881
98	8.347430076558881
99	5.5437026790805035
100	5.5437026790805035
101	5.5437026790805035
102	7.044398831009397
103	7.044398831009397
104	7.044398831009397
105	6.0891983248348875
106	6.0891983248348875
107	6.0891983248348875
108	6.9822137331396545
109	6.9822137331396545
110	6.9822137331396545
111	7.666155668719016
112	7.666155668719016
113	7.666155668719016
114	4.726999037553288
115	4.726999037553288
116	4.726999037553288
117	6.679294326813461
118	6.679294326813461
119	6.679294326813461
120	5.131788339464802
121	5.131788339464802
122	5.131788339464802
123	6.1273137991927955
124	6.1273137991927955
125	6.1273137991927955
